# Supplementary material for: Crystal structure of 2,4-bis­(2-chloro­phen­yl)-7-tert-pent­yl-3-aza­bicyclo[3.3.1]nonan-9-one
Source: Acta Crystallogr Sect E Struct Rep Online. 2014 Oct 15;70(Pt 11):o1161–2. doi: 10.1107/S160053681402176X (PMC4257353; doi:10.1107/S160053681402176X)
Supplement: Supplementary file 1 [file e-70-o1161-sup1.cif]

##############################################################################
#                                                                            #
# This CIF contains the data in a paper accepted for publication in          #
# Acta Crystallographica Section E. It conforms to the requirements of       #
# Notes for Authors for Acta Crystallographica Section E, and has been       #
# peer reviewed under the auspices of the IUCr Commission on Journals.       #
#                                                                            #
# Full details of the Crystallographic Information File format               #
# are given in the paper "The Crystallographic Information File (CIF):       #
# a New Standard Archive File for Crystallography" by S. R. Hall, F. H.      #
# Allen and I. D. Brown [Acta Cryst. (1991), A47, 655-685].                  #
#                                                                            #
# The current version of the core CIF dictionary is obtainable from          #
# ftp://ftp.iucr.org/pub/cif_core.dic.                                       #
#                                                                            #
# Software is freely available for graphical display of the structure(s)     #
# in this CIF. For information consult the CIF software page                 #
# http://www.iucr.org/resources/cif/software.                                #
#                                                                            #
# This file may be used for bona fide research purposes within the           #
# scientific community so long as proper attribution is given to the journal # 
# article from which it was obtained.                                        #
#                                                                            #
##############################################################################
data_global
_audit_creation_method     'SHELXL-97'
_journal_data_validation_number     ?
_journal_date_recd_electronic     2014-08-31
_journal_date_accepted     2014-10-02
_journal_name_full     'Acta Crystallographica, Section E'
_journal_year     2014
_journal_volume     70
_journal_issue     11
_journal_page_first     o1161
_journal_page_last     o1162
_journal_paper_category     HO
_journal_paper_doi     10.1107/S160053681402176X
_journal_coeditor_code     CV5472
_publ_contact_author_name     'Paramasivam Parthiban'
_publ_contact_author_address
;
Department of Biomedicinal Chemistry
Inje University
Gimhae
Republic of Korea
Department of Chemistry
VEL TECH
Chennai-62, India
;
_publ_contact_author_email     parthisivam@yahoo.co.in
_publ_contact_author_fax     '  '
_publ_contact_author_phone     '+91-9894726872'
_publ_section_title
;
Crystal structure of
2,4-bis(2-chlorophenyl)-7-<i>tert</i>-pentyl-3-azabicyclo[3.3.1]nonan-9-one
;
loop_
    _publ_author_name
    _publ_author_address
    'Dong Ho Park'
;
Department of Biomedicinal Chemistry
Inje University
Gimhae
Gyeongnam 621 749
Republic of Korea
;
    'V. Ramkumar'
;
Department of Chemistry
IIT Madras
Chennai 600 036
TamilNadu
India
;
    'P. Parthiban'
;
Department of Biomedicinal Chemistry
Inje University
Gimhae
Gyeongnam 621 749
Republic of Korea
Department of Chemistry
VEL TECH,
Avadi
Chennai 600 062
India
;
_publ_section_synopsis     .
data_I
_audit_creation_method     SHELXL-2013
_database_code_depnum_ccdc_archive     'CCDC 1027325'
_chemical_name_systematic
;
2,4-Bis(2-chlorophenyl)-7-<i>tert</i>-pentyl-3-azabicyclo[3.3.1]nonan-9-one
;
_chemical_name_common     ?
_chemical_formula_moiety     'C25 H29 Cl2 N O'
_chemical_formula_sum     'C25 H29 Cl2 N O'
_chemical_formula_iupac     'C25 H29 Cl2 N O'
_chemical_formula_weight     430.39
_chemical_melting_point     ?
_shelx_space_group_comment
;
The symmetry employed for this shelxl refinement is uniquely defined
by the following loop, which should always be used as a source of
symmetry information in preference to the above space-group names.
They are only intended as comments.
;
_space_group_crystal_system     triclinic
_space_group_name_H-M_alt     'P -1'
_space_group_name_Hall     '-P 1'
loop_
    _space_group_symop_operation_xyz
    'x, y, z'
    '-x, -y, -z'
_cell_length_a     7.6006(3)
_cell_length_b     10.6240(5)
_cell_length_c     15.1124(7)
_cell_angle_alpha     106.116(2)
_cell_angle_beta     99.996(2)
_cell_angle_gamma     98.266(2)
_cell_volume     1130.54(9)
_cell_formula_units_Z     2
_cell_measurement_reflns_used     ?
_cell_measurement_theta_min     ?
_cell_measurement_theta_max     ?
_cell_measurement_temperature     298(2)
_exptl_crystal_description     Block
_exptl_crystal_colour     colourless
_exptl_crystal_size_max     0.250
_exptl_crystal_size_mid     0.200
_exptl_crystal_size_min     0.154
_exptl_crystal_density_diffrn     1.264
_exptl_crystal_density_meas     ?
_exptl_crystal_density_method     ?
_exptl_crystal_F_000     456
_exptl_absorpt_coefficient_mu     0.303
_exptl_absorpt_correction_type     multi-scan
_exptl_absorpt_process_details
;
(SADABS; Bruker, 2004)
;
_shelx_estimated_absorpt_T_min     0.928
_shelx_estimated_absorpt_T_max     0.955
_exptl_absorpt_correction_T_min     0.928
_exptl_absorpt_correction_T_max     0.955
_exptl_special_details
;
;
_diffrn_ambient_temperature     298(2)
_diffrn_radiation_type     MoK\a
_diffrn_radiation_wavelength     0.71073
_diffrn_measurement_device_type     'Bruker APEXII area-detector'
_diffrn_measurement_method     'phi and omega scans'
_diffrn_detector_area_resol_mean     ?
_diffrn_reflns_number     13160
_diffrn_reflns_av_R_equivalents     0.0204
_diffrn_reflns_theta_min     2.038
_diffrn_reflns_theta_max     24.998
_diffrn_reflns_theta_full     25.242
_diffrn_measured_fraction_theta_max     0.951
_diffrn_measured_fraction_theta_full     0.929
_diffrn_reflns_limit_h_min     -9
_diffrn_reflns_limit_h_max     6
_diffrn_reflns_limit_k_min     -12
_diffrn_reflns_limit_k_max     12
_diffrn_reflns_limit_l_min     -17
_diffrn_reflns_limit_l_max     17
_refine_special_details     ?
_reflns_number_total     3789
_reflns_number_gt     2944
_reflns_threshold_expression     I>2\s(I)
_refine_ls_structure_factor_coef     Fsqd
_refine_ls_matrix_type     full
_refine_ls_R_factor_all     0.0570
_refine_ls_R_factor_gt     0.0419
_refine_ls_wR_factor_gt     0.1063
_refine_ls_wR_factor_ref     0.1188
_refine_ls_goodness_of_fit_ref     1.025
_refine_ls_restrained_S_all     1.030
_refine_ls_number_reflns     3789
_refine_ls_number_parameters     313
_refine_ls_number_restraints     13
_refine_ls_hydrogen_treatment     mixed
_refine_ls_weighting_scheme     calc
_refine_ls_weighting_details
              'w=1/[\s^2^(Fo^2^)+(0.0537P)^2^+0.5471P] where P=(Fo^2^+2Fc^2^)/3'
_atom_sites_solution_hydrogens     mixed
_atom_sites_solution_primary     ?
_atom_sites_solution_secondary     ?
_refine_ls_shift/su_max     0.041
_refine_ls_shift/su_mean     0.016
_refine_diff_density_max     0.361
_refine_diff_density_min     -0.272
_refine_ls_extinction_method     none
_refine_ls_extinction_coef     .
loop_
    _atom_type_symbol
    _atom_type_description
    _atom_type_scat_dispersion_real
    _atom_type_scat_dispersion_imag
    _atom_type_scat_source
    'C' 'C' 0.0033 0.0016
                         'International Tables Vol C Tables 4.2.6.8 and 6.1.1.4'
    'H' 'H' 0.0000 0.0000
                         'International Tables Vol C Tables 4.2.6.8 and 6.1.1.4'
    'N' 'N' 0.0061 0.0033
                         'International Tables Vol C Tables 4.2.6.8 and 6.1.1.4'
    'O' 'O' 0.0106 0.0060
                         'International Tables Vol C Tables 4.2.6.8 and 6.1.1.4'
    'Cl' 'Cl' 0.1484 0.1585
                         'International Tables Vol C Tables 4.2.6.8 and 6.1.1.4'
_computing_data_collection
;
APEX2 (Bruker, 2004)
;
_computing_cell_refinement
;
APEX2 and SAINT-Plus (Bruker, 2004)
;
_computing_data_reduction
;
SAINT-Plus and XPREP (Bruker, 2004)
;
_computing_structure_solution
;
SHELXS97 (Sheldrick, 2008)
;
_computing_structure_refinement
;
SHELXL2013 (Sheldrick, 2008)
;
_computing_molecular_graphics
;
ORTEP-3 for Windows (Farrugia, 2012)
;
_computing_publication_material
;
SHELXL2013 (Sheldrick, 2008)
;
loop_
    _atom_site_type_symbol
    _atom_site_label
    _atom_site_fract_x
    _atom_site_fract_y
    _atom_site_fract_z
    _atom_site_U_iso_or_equiv
    _atom_site_adp_type
    _atom_site_calc_flag
    _atom_site_occupancy
    _atom_site_disorder_assembly
    _atom_site_disorder_group
    C C1 0.3313(3) 0.57407(19) 0.12669(15) 0.0406(5) Uani d 1 . .
    H H1 0.2254 0.5266 0.0749 0.049 Uiso calc 1 . .
    C C2 0.2630(3) 0.6552(2) 0.21189(16) 0.0442(5) Uani d 1 . .
    H H2 0.1886 0.7138 0.1906 0.053 Uiso calc 1 . .
    C C3 0.4123(3) 0.7409(2) 0.29862(15) 0.0468(5) Uani d 1 . .
    H H3A 0.4952 0.8002 0.2787 0.056 Uiso calc 1 . .
    H H3B 0.3556 0.7964 0.3432 0.056 Uiso calc 1 . .
    C C4 0.5240(3) 0.6624(2) 0.35002(16) 0.0466(5) Uani d 1 . .
    H H4 0.6008 0.6236 0.3083 0.056 Uiso calc 1 A 1
    C C5 0.3990(3) 0.5446(2) 0.36240(16) 0.0486(6) Uani d 1 . .
    H H5A 0.3413 0.5789 0.4140 0.058 Uiso calc 1 . .
    H H5B 0.4737 0.4851 0.3804 0.058 Uiso calc 1 . .
    C C6 0.2491(3) 0.4627(2) 0.27445(16) 0.0471(5) Uani d 1 . .
    H H6 0.1661 0.3997 0.2925 0.057 Uiso calc 1 . .
    C C7 0.3167(3) 0.38288(19) 0.18868(15) 0.0428(5) Uani d 1 . .
    H H7 0.2097 0.3330 0.1382 0.051 Uiso calc 1 . .
    C C8 0.1434(3) 0.5563(2) 0.24180(16) 0.0488(6) Uani d 1 . .
    C C9 0.4562(3) 0.66577(19) 0.09259(14) 0.0380(5) Uani d 1 . .
    C C10 0.6447(3) 0.6856(2) 0.12042(16) 0.0465(5) Uani d 1 . .
    H H10 0.6951 0.6381 0.1580 0.056 Uiso calc 1 . .
    C C11 0.7590(3) 0.7744(2) 0.09362(18) 0.0562(6) Uani d 1 . .
    H H11 0.8847 0.7862 0.1138 0.067 Uiso calc 1 . .
    C C12 0.6891(4) 0.8452(2) 0.03757(17) 0.0573(6) Uani d 1 . .
    H H12 0.7669 0.9052 0.0201 0.069 Uiso calc 1 . .
    C C13 0.5037(3) 0.8269(2) 0.00741(15) 0.0494(6) Uani d 1 . .
    H H13 0.4550 0.8737 -0.0312 0.059 Uiso calc 1 . .
    C C14 0.3896(3) 0.7384(2) 0.03483(14) 0.0419(5) Uani d 1 . .
    C C15 0.4261(3) 0.28405(19) 0.21254(15) 0.0425(5) Uani d 1 . .
    C C16 0.3442(3) 0.1555(2) 0.20782(16) 0.0488(6) Uani d 1 . .
    C C17 0.4439(4) 0.0637(2) 0.22588(19) 0.0623(7) Uani d 1 . .
    H H17 0.3849 -0.0216 0.2213 0.075 Uiso calc 1 . .
    C C18 0.6297(4) 0.0981(3) 0.2506(2) 0.0695(8) Uani d 1 . .
    H H18 0.6979 0.0362 0.2625 0.083 Uiso calc 1 . .
    C C19 0.7157(4) 0.2251(3) 0.2577(2) 0.0665(7) Uani d 1 . .
    H H19 0.8423 0.2494 0.2755 0.080 Uiso calc 1 . .
    C C20 0.6147(3) 0.3163(2) 0.23847(17) 0.0532(6) Uani d 1 . .
    H H20 0.6748 0.4013 0.2430 0.064 Uiso calc 1 . .
    C C21 0.647(3) 0.7469(17) 0.4380(15) 0.072(6) Uani d 0.520(8) B 1
    C C22 0.753(3) 0.8725(19) 0.4286(14) 0.124(8) Uani d 0.520(8) B 1
    H H22A 0.7762 0.8544 0.3663 0.186 Uiso calc 0.520(8) B 1
    H H22B 0.8667 0.9015 0.4745 0.186 Uiso calc 0.520(8) B 1
    H H22C 0.6831 0.9416 0.4389 0.186 Uiso calc 0.520(8) B 1
    C C23 0.565(3) 0.805(3) 0.5161(11) 0.105(7) Uani d 0.520(8) B 1
    H H23A 0.6564 0.8702 0.5660 0.157 Uiso calc 0.520(8) B 1
    H H23B 0.5143 0.7356 0.5393 0.157 Uiso calc 0.520(8) B 1
    H H23C 0.4701 0.8471 0.4944 0.157 Uiso calc 0.520(8) B 1
    C C24 0.777(3) 0.668(2) 0.4817(17) 0.171(5) Uani d 0.520(8) B 1
    H H24A 0.7085 0.6296 0.5198 0.205 Uiso calc 0.520(8) B 1
    H H24B 0.7801 0.5927 0.4283 0.205 Uiso calc 0.520(8) B 1
    C C25 0.9450(13) 0.7029(12) 0.5319(9) 0.171(5) Uani d 0.520(8) B 1
    H H25A 1.0225 0.7434 0.4993 0.256 Uiso calc 0.520(8) B 1
    H H25B 0.9861 0.6252 0.5413 0.256 Uiso calc 0.520(8) B 1
    H H25C 0.9494 0.7659 0.5922 0.256 Uiso calc 0.520(8) B 1
    C C21A 0.665(4) 0.754(2) 0.4492(15) 0.076(6) Uani d 0.480(8) B 2
    C C22A 0.799(2) 0.6604(15) 0.4763(10) 0.142(8) Uani d 0.480(8) B 2
    H H22D 0.8658 0.7005 0.5407 0.212 Uiso calc 0.480(8) B 2
    H H22E 0.8830 0.6503 0.4353 0.212 Uiso calc 0.480(8) B 2
    H H22F 0.7287 0.5741 0.4692 0.212 Uiso calc 0.480(8) B 2
    C C23A 0.544(4) 0.820(3) 0.5231(16) 0.136(10) Uani d 0.480(8) B 2
    H H23D 0.4741 0.8750 0.4969 0.204 Uiso calc 0.480(8) B 2
    H H23E 0.6245 0.8743 0.5820 0.204 Uiso calc 0.480(8) B 2
    H H23F 0.4636 0.7503 0.5335 0.204 Uiso calc 0.480(8) B 2
    C C24A 0.784(3) 0.8687(16) 0.4277(14) 0.084(5) Uani d 0.480(8) B 2
    H H24C 0.7014 0.9185 0.4028 0.101 Uiso calc 0.480(8) B 2
    H H24D 0.8568 0.9285 0.4879 0.101 Uiso calc 0.480(8) B 2
    C C25A 0.8920(15) 0.8455(10) 0.3726(7) 0.128(4) Uani d 0.480(8) B 2
    H H25D 0.9835 0.8035 0.3980 0.192 Uiso calc 0.480(8) B 2
    H H25E 0.9496 0.9282 0.3664 0.192 Uiso calc 0.480(8) B 2
    H H25F 0.8247 0.7873 0.3116 0.192 Uiso calc 0.480(8) B 2
    Cl Cl2 0.10719(9) 0.10441(6) 0.17580(6) 0.0745(2) Uani d 1 . .
    Cl Cl1 0.15563(9) 0.72003(8) -0.00583(5) 0.0713(2) Uani d 1 . .
    N N1 0.4263(2) 0.47552(17) 0.15359(13) 0.0433(4) Uani d 1 . .
    O O1 -0.0167(2) 0.55371(18) 0.24000(15) 0.0717(5) Uani d 1 . .
    H H1N 0.461(3) 0.428(2) 0.1038(17) 0.054(7) Uiso d 1 . .
loop_
    _atom_site_aniso_label
    _atom_site_aniso_U_11
    _atom_site_aniso_U_22
    _atom_site_aniso_U_33
    _atom_site_aniso_U_12
    _atom_site_aniso_U_13
    _atom_site_aniso_U_23
    C1 0.0404(11) 0.0351(10) 0.0469(12) 0.0060(9) 0.0096(9) 0.0147(9)
    C2 0.0461(12) 0.0391(11) 0.0580(13) 0.0172(10) 0.0191(10) 0.0231(10)
    C3 0.0616(14) 0.0324(10) 0.0516(13) 0.0109(10) 0.0202(11) 0.0157(10)
    C4 0.0573(14) 0.0387(11) 0.0478(13) 0.0085(10) 0.0142(11) 0.0192(10)
    C5 0.0654(15) 0.0404(11) 0.0503(13) 0.0143(11) 0.0229(11) 0.0224(10)
    C6 0.0508(13) 0.0365(11) 0.0656(14) 0.0079(10) 0.0296(11) 0.0245(10)
    C7 0.0455(12) 0.0306(10) 0.0536(13) 0.0040(9) 0.0142(10) 0.0151(9)
    C8 0.0461(14) 0.0454(12) 0.0600(14) 0.0121(10) 0.0226(11) 0.0168(11)
    C9 0.0432(12) 0.0318(10) 0.0406(11) 0.0083(9) 0.0120(9) 0.0119(9)
    C10 0.0440(13) 0.0477(12) 0.0535(13) 0.0115(10) 0.0130(10) 0.0226(10)
    C11 0.0452(13) 0.0586(14) 0.0659(15) 0.0032(11) 0.0173(12) 0.0217(13)
    C12 0.0693(17) 0.0440(12) 0.0609(15) -0.0005(12) 0.0261(13) 0.0192(11)
    C13 0.0719(17) 0.0372(11) 0.0455(12) 0.0144(11) 0.0191(12) 0.0176(10)
    C14 0.0481(12) 0.0381(11) 0.0405(11) 0.0124(9) 0.0105(9) 0.0117(9)
    C15 0.0519(13) 0.0318(10) 0.0481(12) 0.0084(9) 0.0195(10) 0.0141(9)
    C16 0.0623(14) 0.0350(11) 0.0536(13) 0.0080(10) 0.0231(11) 0.0160(10)
    C17 0.092(2) 0.0373(12) 0.0723(17) 0.0202(13) 0.0353(15) 0.0262(12)
    C18 0.090(2) 0.0608(16) 0.0817(19) 0.0423(16) 0.0340(16) 0.0373(14)
    C19 0.0578(16) 0.0714(17) 0.0844(19) 0.0266(14) 0.0247(14) 0.0345(15)
    C20 0.0545(15) 0.0424(12) 0.0703(16) 0.0131(11) 0.0219(12) 0.0231(11)
    C21 0.088(9) 0.066(9) 0.071(9) 0.014(8) -0.001(6) 0.048(8)
    C22 0.109(12) 0.121(12) 0.091(10) -0.032(8) -0.022(8) 0.006(8)
    C23 0.157(13) 0.077(7) 0.044(7) 0.004(9) -0.017(9) -0.004(6)
    C24 0.107(6) 0.190(8) 0.238(11) 0.020(6) -0.016(6) 0.142(8)
    C25 0.107(6) 0.190(8) 0.238(11) 0.020(6) -0.016(6) 0.142(8)
    C21A 0.088(10) 0.059(8) 0.044(6) -0.039(7) -0.007(6) 0.001(5)
    C22A 0.150(12) 0.108(7) 0.114(7) -0.078(8) -0.109(8) 0.088(6)
    C23A 0.219(19) 0.100(14) 0.074(9) -0.004(12) 0.078(11) -0.003(8)
    C24A 0.073(7) 0.076(8) 0.111(11) -0.020(5) 0.004(6) 0.069(8)
    C25A 0.135(9) 0.100(6) 0.122(8) 0.002(6) 0.007(7) 0.015(6)
    Cl2 0.0669(4) 0.0464(3) 0.1071(6) -0.0064(3) 0.0240(4) 0.0251(3)
    Cl1 0.0531(4) 0.0934(5) 0.0785(5) 0.0225(4) 0.0065(3) 0.0456(4)
    N1 0.0528(11) 0.0326(9) 0.0536(11) 0.0125(8) 0.0256(9) 0.0176(8)
    O1 0.0477(10) 0.0753(12) 0.1089(15) 0.0197(9) 0.0349(10) 0.0412(11)
_geom_special_details
;
All e.s.d.'s (except the e.s.d. in the dihedral angle between two l.s. planes)
are estimated using the full covariance matrix. The cell e.s.d.'s are taken
into account individually in the estimation of e.s.d.'s in distances, angles
and torsion angles; correlations between e.s.d.'s in cell parameters are only
used when they are defined by crystal symmetry. An approximate (isotropic)
treatment of cell e.s.d.'s is used for estimating e.s.d.'s involving l.s.
planes.
;
loop_
    _geom_bond_atom_site_label_1
    _geom_bond_atom_site_label_2
    _geom_bond_site_symmetry_2
    _geom_bond_distance
    _geom_bond_publ_flag
    C1 N1 . 1.461(3) ?
    C1 C9 . 1.516(3) ?
    C1 C2 . 1.554(3) ?
    C1 H1 . 0.9800 ?
    C2 C8 . 1.505(3) ?
    C2 C3 . 1.536(3) ?
    C2 H2 . 0.9800 ?
    C3 C4 . 1.534(3) ?
    C3 H3A . 0.9700 ?
    C3 H3B . 0.9700 ?
    C4 C21 . 1.454(19) ?
    C4 C5 . 1.535(3) ?
    C4 C21A . 1.636(19) ?
    C4 H4 . 0.9800 ?
    C5 C6 . 1.539(3) ?
    C5 H5A . 0.9700 ?
    C5 H5B . 0.9700 ?
    C6 C8 . 1.497(3) ?
    C6 C7 . 1.552(3) ?
    C6 H6 . 0.9800 ?
    C7 N1 . 1.467(3) ?
    C7 C15 . 1.511(3) ?
    C7 H7 . 0.9800 ?
    C8 O1 . 1.209(3) ?
    C9 C10 . 1.388(3) ?
    C9 C14 . 1.395(3) ?
    C10 C11 . 1.381(3) ?
    C10 H10 . 0.9300 ?
    C11 C12 . 1.370(4) ?
    C11 H11 . 0.9300 ?
    C12 C13 . 1.371(3) ?
    C12 H12 . 0.9300 ?
    C13 C14 . 1.384(3) ?
    C13 H13 . 0.9300 ?
    C14 Cl1 . 1.742(2) ?
    C15 C20 . 1.384(3) ?
    C15 C16 . 1.394(3) ?
    C16 C17 . 1.374(3) ?
    C16 Cl2 . 1.745(2) ?
    C17 C18 . 1.364(4) ?
    C17 H17 . 0.9300 ?
    C18 C19 . 1.378(4) ?
    C18 H18 . 0.9300 ?
    C19 C20 . 1.380(3) ?
    C19 H19 . 0.9300 ?
    C20 H20 . 0.9300 ?
    C21 C23 . 1.46(3) ?
    C21 C22 . 1.51(3) ?
    C21 C24 . 1.56(3) ?
    C22 H22A . 0.9600 ?
    C22 H22B . 0.9600 ?
    C22 H22C . 0.9600 ?
    C23 H23A . 0.9600 ?
    C23 H23B . 0.9600 ?
    C23 H23C . 0.9600 ?
    C24 C25 . 1.309(18) ?
    C24 H24A . 0.9700 ?
    C24 H24B . 0.9700 ?
    C25 H25A . 0.9600 ?
    C25 H25B . 0.9600 ?
    C25 H25C . 0.9600 ?
    C21A C24A . 1.55(3) ?
    C21A C22A . 1.61(3) ?
    C21A C23A . 1.64(4) ?
    C22A H22D . 0.9600 ?
    C22A H22E . 0.9600 ?
    C22A H22F . 0.9600 ?
    C23A H23D . 0.9600 ?
    C23A H23E . 0.9600 ?
    C23A H23F . 0.9600 ?
    C24A C25A . 1.27(3) ?
    C24A H24C . 0.9700 ?
    C24A H24D . 0.9700 ?
    C25A H25D . 0.9600 ?
    C25A H25E . 0.9600 ?
    C25A H25F . 0.9600 ?
    N1 H1N . 0.89(2) ?
loop_
    _geom_angle_atom_site_label_1
    _geom_angle_atom_site_label_2
    _geom_angle_atom_site_label_3
    _geom_angle_site_symmetry_1
    _geom_angle_site_symmetry_3
    _geom_angle
    _geom_angle_publ_flag
    N1 C1 C9 . . 110.16(16) ?
    N1 C1 C2 . . 109.81(17) ?
    C9 C1 C2 . . 111.03(16) ?
    N1 C1 H1 . . 108.6 ?
    C9 C1 H1 . . 108.6 ?
    C2 C1 H1 . . 108.6 ?
    C8 C2 C3 . . 108.14(18) ?
    C8 C2 C1 . . 107.25(16) ?
    C3 C2 C1 . . 115.74(18) ?
    C8 C2 H2 . . 108.5 ?
    C3 C2 H2 . . 108.5 ?
    C1 C2 H2 . . 108.5 ?
    C4 C3 C2 . . 115.32(17) ?
    C4 C3 H3A . . 108.4 ?
    C2 C3 H3A . . 108.4 ?
    C4 C3 H3B . . 108.4 ?
    C2 C3 H3B . . 108.4 ?
    H3A C3 H3B . . 107.5 ?
    C21 C4 C3 . . 113.1(6) ?
    C21 C4 C5 . . 112.9(9) ?
    C3 C4 C5 . . 110.78(19) ?
    C3 C4 C21A . . 114.5(8) ?
    C5 C4 C21A . . 112.2(9) ?
    C21 C4 H4 . . 106.5 ?
    C3 C4 H4 . . 106.5 ?
    C5 C4 H4 . . 106.5 ?
    C4 C5 C6 . . 115.05(18) ?
    C4 C5 H5A . . 108.5 ?
    C6 C5 H5A . . 108.5 ?
    C4 C5 H5B . . 108.5 ?
    C6 C5 H5B . . 108.5 ?
    H5A C5 H5B . . 107.5 ?
    C8 C6 C5 . . 108.55(17) ?
    C8 C6 C7 . . 107.09(18) ?
    C5 C6 C7 . . 115.73(18) ?
    C8 C6 H6 . . 108.4 ?
    C5 C6 H6 . . 108.4 ?
    C7 C6 H6 . . 108.4 ?
    N1 C7 C15 . . 109.85(17) ?
    N1 C7 C6 . . 109.86(16) ?
    C15 C7 C6 . . 112.34(18) ?
    N1 C7 H7 . . 108.2 ?
    C15 C7 H7 . . 108.2 ?
    C6 C7 H7 . . 108.2 ?
    O1 C8 C6 . . 124.7(2) ?
    O1 C8 C2 . . 124.2(2) ?
    C6 C8 C2 . . 111.14(18) ?
    C10 C9 C14 . . 116.29(18) ?
    C10 C9 C1 . . 121.34(18) ?
    C14 C9 C1 . . 122.33(18) ?
    C11 C10 C9 . . 121.6(2) ?
    C11 C10 H10 . . 119.2 ?
    C9 C10 H10 . . 119.2 ?
    C12 C11 C10 . . 120.7(2) ?
    C12 C11 H11 . . 119.7 ?
    C10 C11 H11 . . 119.7 ?
    C11 C12 C13 . . 119.5(2) ?
    C11 C12 H12 . . 120.2 ?
    C13 C12 H12 . . 120.2 ?
    C12 C13 C14 . . 119.6(2) ?
    C12 C13 H13 . . 120.2 ?
    C14 C13 H13 . . 120.2 ?
    C13 C14 C9 . . 122.3(2) ?
    C13 C14 Cl1 . . 117.25(17) ?
    C9 C14 Cl1 . . 120.43(16) ?
    C20 C15 C16 . . 116.5(2) ?
    C20 C15 C7 . . 121.22(18) ?
    C16 C15 C7 . . 122.3(2) ?
    C17 C16 C15 . . 122.3(2) ?
    C17 C16 Cl2 . . 117.35(18) ?
    C15 C16 Cl2 . . 120.29(18) ?
    C18 C17 C16 . . 119.8(2) ?
    C18 C17 H17 . . 120.1 ?
    C16 C17 H17 . . 120.1 ?
    C17 C18 C19 . . 119.6(2) ?
    C17 C18 H18 . . 120.2 ?
    C19 C18 H18 . . 120.2 ?
    C18 C19 C20 . . 120.3(3) ?
    C18 C19 H19 . . 119.9 ?
    C20 C19 H19 . . 119.9 ?
    C19 C20 C15 . . 121.5(2) ?
    C19 C20 H20 . . 119.3 ?
    C15 C20 H20 . . 119.3 ?
    C4 C21 C23 . . 117.1(18) ?
    C4 C21 C22 . . 113.0(14) ?
    C23 C21 C22 . . 100.3(18) ?
    C4 C21 C24 . . 111.8(14) ?
    C23 C21 C24 . . 102.4(18) ?
    C22 C21 C24 . . 111(2) ?
    C21 C22 H22A . . 109.4 ?
    C21 C22 H22B . . 109.5 ?
    H22A C22 H22B . . 109.5 ?
    C21 C22 H22C . . 109.5 ?
    H22A C22 H22C . . 109.5 ?
    H22B C22 H22C . . 109.5 ?
    C21 C23 H23A . . 109.5 ?
    C21 C23 H23B . . 109.5 ?
    H23A C23 H23B . . 109.5 ?
    C21 C23 H23C . . 109.4 ?
    H23A C23 H23C . . 109.5 ?
    H23B C23 H23C . . 109.5 ?
    C25 C24 C21 . . 132.5(17) ?
    C25 C24 H24A . . 103.9 ?
    C21 C24 H24A . . 103.9 ?
    C25 C24 H24B . . 104.4 ?
    C21 C24 H24B . . 104.3 ?
    H24A C24 H24B . . 105.5 ?
    C24 C25 H25A . . 109.3 ?
    C24 C25 H25B . . 109.3 ?
    H25A C25 H25B . . 109.5 ?
    C24 C25 H25C . . 109.8 ?
    H25A C25 H25C . . 109.5 ?
    H25B C25 H25C . . 109.5 ?
    C24A C21A C22A . . 106(2) ?
    C24A C21A C4 . . 107.5(15) ?
    C22A C21A C4 . . 105.6(13) ?
    C24A C21A C23A . . 108.6(19) ?
    C22A C21A C23A . . 120.0(18) ?
    C4 C21A C23A . . 108.1(18) ?
    C21A C22A H22D . . 109.6 ?
    C21A C22A H22E . . 109.3 ?
    H22D C22A H22E . . 109.5 ?
    C21A C22A H22F . . 109.5 ?
    H22D C22A H22F . . 109.5 ?
    H22E C22A H22F . . 109.5 ?
    C21A C23A H23D . . 109.5 ?
    C21A C23A H23E . . 109.5 ?
    H23D C23A H23E . . 109.5 ?
    C21A C23A H23F . . 109.4 ?
    H23D C23A H23F . . 109.5 ?
    H23E C23A H23F . . 109.5 ?
    C25A C24A C21A . . 121.8(19) ?
    C25A C24A H24C . . 106.9 ?
    C21A C24A H24C . . 106.9 ?
    C25A C24A H24D . . 106.9 ?
    C21A C24A H24D . . 106.9 ?
    H24C C24A H24D . . 106.7 ?
    C24A C25A H25D . . 109.5 ?
    C24A C25A H25E . . 109.5 ?
    H25D C25A H25E . . 109.5 ?
    C24A C25A H25F . . 109.5 ?
    H25D C25A H25F . . 109.5 ?
    H25E C25A H25F . . 109.5 ?
    C1 N1 C7 . . 114.20(16) ?
    C1 N1 H1N . . 108.7(16) ?
    C7 N1 H1N . . 108.5(15) ?
loop_
    _geom_torsion_atom_site_label_1
    _geom_torsion_atom_site_label_2
    _geom_torsion_atom_site_label_3
    _geom_torsion_atom_site_label_4
    _geom_torsion_site_symmetry_1
    _geom_torsion_site_symmetry_2
    _geom_torsion_site_symmetry_3
    _geom_torsion_site_symmetry_4
    _geom_torsion
    _geom_torsion_publ_flag
    N1 C1 C2 C8 . . . . -56.9(2) ?
    C9 C1 C2 C8 . . . . -179.01(17) ?
    N1 C1 C2 C3 . . . . 63.8(2) ?
    C9 C1 C2 C3 . . . . -58.2(2) ?
    C8 C2 C3 C4 . . . . 53.9(2) ?
    C1 C2 C3 C4 . . . . -66.4(2) ?
    C2 C3 C4 C21 . . . . -172.6(12) ?
    C2 C3 C4 C5 . . . . -44.7(2) ?
    C2 C3 C4 C21A . . . . -172.9(11) ?
    C21 C4 C5 C6 . . . . 172.3(9) ?
    C3 C4 C5 C6 . . . . 44.4(2) ?
    C21A C4 C5 C6 . . . . 173.7(10) ?
    C4 C5 C6 C8 . . . . -53.6(2) ?
    C4 C5 C6 C7 . . . . 66.8(2) ?
    C8 C6 C7 N1 . . . . 57.4(2) ?
    C5 C6 C7 N1 . . . . -63.8(2) ?
    C8 C6 C7 C15 . . . . -179.99(17) ?
    C5 C6 C7 C15 . . . . 58.8(2) ?
    C5 C6 C8 O1 . . . . -116.6(3) ?
    C7 C6 C8 O1 . . . . 117.7(2) ?
    C5 C6 C8 C2 . . . . 63.0(2) ?
    C7 C6 C8 C2 . . . . -62.6(2) ?
    C3 C2 C8 O1 . . . . 116.6(3) ?
    C1 C2 C8 O1 . . . . -117.9(2) ?
    C3 C2 C8 C6 . . . . -63.0(2) ?
    C1 C2 C8 C6 . . . . 62.4(2) ?
    N1 C1 C9 C10 . . . . -23.9(3) ?
    C2 C1 C9 C10 . . . . 97.9(2) ?
    N1 C1 C9 C14 . . . . 158.49(18) ?
    C2 C1 C9 C14 . . . . -79.6(2) ?
    C14 C9 C10 C11 . . . . 1.2(3) ?
    C1 C9 C10 C11 . . . . -176.5(2) ?
    C9 C10 C11 C12 . . . . -0.6(4) ?
    C10 C11 C12 C13 . . . . -0.4(4) ?
    C11 C12 C13 C14 . . . . 0.7(3) ?
    C12 C13 C14 C9 . . . . -0.1(3) ?
    C12 C13 C14 Cl1 . . . . 179.93(17) ?
    C10 C9 C14 C13 . . . . -0.8(3) ?
    C1 C9 C14 C13 . . . . 176.83(18) ?
    C10 C9 C14 Cl1 . . . . 179.14(15) ?
    C1 C9 C14 Cl1 . . . . -3.2(3) ?
    N1 C7 C15 C20 . . . . 27.0(3) ?
    C6 C7 C15 C20 . . . . -95.7(2) ?
    N1 C7 C15 C16 . . . . -151.6(2) ?
    C6 C7 C15 C16 . . . . 85.8(2) ?
    C20 C15 C16 C17 . . . . -1.3(3) ?
    C7 C15 C16 C17 . . . . 177.4(2) ?
    C20 C15 C16 Cl2 . . . . -179.97(17) ?
    C7 C15 C16 Cl2 . . . . -1.3(3) ?
    C15 C16 C17 C18 . . . . 0.8(4) ?
    Cl2 C16 C17 C18 . . . . 179.6(2) ?
    C16 C17 C18 C19 . . . . 0.4(4) ?
    C17 C18 C19 C20 . . . . -1.1(4) ?
    C18 C19 C20 C15 . . . . 0.6(4) ?
    C16 C15 C20 C19 . . . . 0.6(3) ?
    C7 C15 C20 C19 . . . . -178.1(2) ?
    C3 C4 C21 C23 . . . . 70.0(17) ?
    C5 C4 C21 C23 . . . . -56.8(16) ?
    C21A C4 C21 C23 . . . .  -12E1(8)
                                     ?
    C3 C4 C21 C22 . . . . -46(2) ?
    C5 C4 C21 C22 . . . . -172.5(16) ?
    C21A C4 C21 C22 . . . .  13E1(8)
                                    ?
    C3 C4 C21 C24 . . . . -172.4(14) ?
    C5 C4 C21 C24 . . . . 61(2) ?
    C21A C4 C21 C24 . . . . -0E1(8)
                                   ?
    C4 C21 C24 C25 . . . . 148(3) ?
    C23 C21 C24 C25 . . . . -86(3) ?
    C22 C21 C24 C25 . . . . 20(4) ?
    C21 C4 C21A C24A . . . .  -6E1(8)
                                     ?
    C3 C4 C21A C24A . . . . -53(2) ?
    C5 C4 C21A C24A . . . . 179.7(14) ?
    C21 C4 C21A C22A . . . .  -18E1(10)
                                       ?
    C3 C4 C21A C22A . . . . -166.3(11) ?
    C5 C4 C21A C22A . . . . 66.3(17) ?
    C21 C4 C21A C23A . . . .  5E1(8)
                                    ?
    C3 C4 C21A C23A . . . . 64.1(18) ?
    C5 C4 C21A C23A . . . . -63.3(17) ?
    C22A C21A C24A C25A . . . . 49(2) ?
    C4 C21A C24A C25A . . . . -64(2) ?
    C23A C21A C24A C25A . . . . 179.7(17) ?
    C9 C1 N1 C7 . . . . 179.34(17) ?
    C2 C1 N1 C7 . . . . 56.8(2) ?
    C15 C7 N1 C1 . . . . 178.90(17) ?
    C6 C7 N1 C1 . . . . -57.0(2) ?
_shelx_hkl_file
;
  -1   0   0 2872.23   63.68
   1   0   0 2897.27   65.41
   2   0   0   59.29    1.53
  -2   0   0   58.22    1.61
  -2   0   0   57.86    1.37
  -3   0   0    7.98    0.53
  -3   0   0    7.25    0.65
   3   0   0    7.13    0.61
  -3   0   0    7.84    0.63
  -4   0   0  252.08    5.95
  -4   0   0  254.27    5.42
  -4   0   0  265.59    6.02
  -5   0   0   -0.38    0.49
  -5   0   0    0.47    0.74
  -5   0   0   -0.20    0.38
  -5   0   0   -0.63    0.58
  -6   0   0    1.16    0.80
  -6   0   0    2.66    0.80
  -6   0   0    1.76    0.60
  -7   0   0   23.43    1.73
  -8   0   0    9.74    1.47
  -9   0   0    1.66    1.21
  -9   1   0    1.35    1.12
  -8   1   0   58.39    2.74
  -7   1   0   26.83    1.71
  -7   1   0   28.02    1.86
  -7   1   0   26.13    1.45
  -6   1   0    6.11    0.67
  -6   1   0    8.65    0.99
  -6   1   0    8.98    1.11
  -6   1   0    8.83    1.04
  -5   1   0    1.62    0.73
  -5   1   0    3.09    0.67
  -5   1   0    3.87    0.43
  -4   1   0   43.54    1.58
  -3   1   0   80.85    2.06
  -2   1   0    1.59    0.28
   1  -1   0  541.19   13.52
  -1   1   0  551.24   12.62
  -1   1   0  551.64   10.80
   1  -1   0  554.85   13.62
   1  -1   0  546.60   10.79
  -1   1   0  545.93   12.50
   0   1   0 1034.17   23.51
   0   1   0 1042.60   21.65
   1   1   0   38.47    1.17
  -1  -1   0   36.27    1.16
   1   1   0   35.38    1.04
  -1  -1   0   35.75    1.19
  -1  -1   0   36.74    1.05
   2   1   0    2.17    0.39
   2   1   0    4.19    0.48
  -2  -1   0    3.88    0.41
  -2  -1   0    4.94    0.53
   2   1   0    3.75    0.34
  -2  -1   0    4.10    0.58
   3   1   0   42.31    1.54
  -3  -1   0   42.33    1.61
  -3  -1   0   40.97    1.66
  -3  -1   0   41.59    1.41
  -4  -1   0  361.47    8.26
  -4  -1   0  354.00    8.24
   4   1   0  369.95    7.98
  -4  -1   0  354.75    7.63
  -5  -1   0  272.77    6.83
  -5  -1   0  274.01    6.80
   5   1   0  275.32    6.20
  -5  -1   0  268.16    6.22
  -6  -1   0   12.80    1.36
  -6  -1   0   14.63    1.49
  -6  -1   0   16.15    1.23
  -7  -1   0    6.64    1.30
  -8  -1   0   60.26    3.16
  -9  -1   0    1.47    1.33
  -9   2   0   11.91    1.51
  -8   2   0    0.20    0.84
  -8   2   0    1.07    1.10
  -7   2   0   16.55    1.35
  -7   2   0   20.11    1.14
  -7   2   0   18.38    1.46
  -6   2   0  100.89    2.94
  -6   2   0   94.55    2.40
  -6   2   0   95.53    2.98
  -5   2   0   33.38    1.44
  -5   2   0   33.92    1.40
  -4   2   0   32.72    1.22
  -3   2   0  499.74   10.09
  -3   2   0  476.92   10.22
   2  -2   0  763.91   15.01
  -2   2   0  762.67   15.01
  -2   2   0  776.44   15.94
  -2   2   0  772.74   16.03
   1  -2   0 2894.85   59.57
   1  -2   0 2849.58   54.36
   1  -2   0 2450.12   57.50
  -1   2   0 2902.18   58.53
   1  -2   0 2897.95   57.26
  -1   2   0 2851.21   54.03
  -1   2   0 2982.92   58.19
   0  -2   0 2385.51   48.46
   0   2   0 2333.13   45.09
   0   2   0 2330.68   47.42
   0  -2   0 2284.18   47.24
   0   2   0 2385.51   47.31
   0   2   0 2369.25   50.35
   0  -2   0 2385.64   49.21
  -1  -2   0  144.17    3.40
   1   2   0  142.01    3.58
  -1  -2   0  147.44    3.62
   1   2   0  141.59    3.31
  -1  -2   0  147.33    3.36
  -1  -2   0  139.00    3.56
   2   2   0   20.56    0.96
  -2  -2   0   19.06    1.10
  -2  -2   0   20.41    1.07
  -2  -2   0   19.78    1.20
   2   2   0   18.54    1.14
   2   2   0   19.06    1.12
  -3  -2   0   12.11    1.05
  -3  -2   0   11.39    0.98
   3   2   0   14.45    1.07
  -3  -2   0   11.88    0.92
   3   2   0   12.91    0.79
  -4  -2   0   26.78    1.65
   4   2   0   26.62    1.49
  -4  -2   0   26.66    1.41
   4   2   0   25.11    0.80
  -4  -2   0   23.19    1.51
  -5  -2   0   10.31    1.07
  -5  -2   0    8.89    1.20
  -5  -2   0    8.14    1.26
   5   2   0    9.62    1.04
  -6  -2   0    9.26    1.40
  -6  -2   0    8.11    1.07
   6   2   0    9.20    0.99
  -6  -2   0    8.05    1.25
  -7  -2   0   13.58    1.67
  -8  -2   0   -1.01    1.07
  -9  -2   0    3.59    1.64
  -9   3   0    9.32    1.34
  -8   3   0    7.90    1.12
  -8   3   0    8.53    1.60
  -7   3   0   -0.35    0.41
  -7   3   0    0.82    0.91
  -7   3   0    0.92    0.65
  -6   3   0   11.22    0.94
  -6   3   0   11.93    1.44
  -5   3   0   12.53    0.95
  -5   3   0   15.68    1.35
  -4   3   0   69.29    1.99
  -4   3   0   71.95    2.52
  -3   3   0   22.48    1.27
  -3   3   0   23.21    1.00
  -3   3   0   22.03    1.01
  -2   3   0  372.55    8.05
   2  -3   0  377.63    7.98
  -2   3   0  373.66    7.89
   2  -3   0  369.16    7.89
   2  -3   0  373.13    8.06
  -2   3   0  382.92    8.13
   2  -3   0  373.84    7.95
  -1   3   0  402.10    8.71
  -1   3   0  407.11    9.08
  -1   3   0  408.95    8.31
   1  -3   0  341.45    8.54
   1  -3   0  403.78    8.30
  -1   3   0  414.76    8.71
   1  -3   0  416.68    8.66
   1  -3   0  411.79    8.72
   0   3   0   82.81    2.26
   0   3   0   81.05    2.34
   0  -3   0   79.59    2.40
   0  -3   0   81.12    2.33
   0  -3   0   80.53    2.51
   0  -3   0   79.19    2.45
   0   3   0   80.72    2.45
  -1  -3   0  722.08   15.19
   1   3   0  729.38   15.17
  -1  -3   0  689.85   15.13
   1   3   0  718.13   15.27
   1   3   0  708.91   15.17
  -1  -3   0  738.98   14.37
   1   3   0  709.22   14.33
  -1  -3   0  706.39   15.19
   2   3   0  492.17   10.44
  -2  -3   0  506.66   11.01
   2   3   0  504.05   11.19
   2   3   0  511.34   11.17
  -2  -3   0  528.87   10.63
  -2  -3   0  504.07   11.24
  -2  -3   0  498.13   11.24
  -3  -3   0  205.45    5.46
   3   3   0  203.74    5.35
  -3  -3   0  207.45    5.04
  -3  -3   0  212.43    5.07
   3   3   0  198.34    4.74
  -3  -3   0  200.34    5.43
  -4  -3   0    0.61    0.72
  -4  -3   0    0.02    0.58
   4   3   0   -0.93    0.40
  -4  -3   0   -0.20    0.74
   4   3   0    0.11    0.54
  -5  -3   0   16.14    1.39
   5   3   0   12.98    1.35
  -5  -3   0   13.55    1.61
  -5  -3   0   12.66    1.51
  -6  -3   0   46.17    2.68
  -7  -3   0    5.59    1.43
  -8  -3   0    7.32    1.77
  -9  -3   0   -0.87    1.47
  -9   4   0   29.04    1.93
  -8   4   0   17.33    2.02
  -7   4   0   32.94    1.67
  -7   4   0   34.53    2.35
  -6   4   0   16.21    1.63
  -6   4   0   16.84    1.19
  -5   4   0  172.39    4.97
  -5   4   0  179.22    4.38
  -4   4   0    8.64    1.03
  -4   4   0    7.94    0.75
   3  -4   0    0.13    0.31
   3  -4   0    0.29    0.50
  -3   4   0    0.03    0.48
  -3   4   0    0.09    0.39
  -3   4   0   -0.59    0.47
   3  -4   0   -0.17    0.35
   3  -4   0    0.02    0.30
   2  -4   0   20.94    1.18
  -2   4   0   21.02    1.27
  -2   4   0   21.47    1.21
   2  -4   0   20.76    1.14
   2  -4   0   22.65    1.23
  -2   4   0   23.38    1.30
   2  -4   0   23.90    1.33
  -1   4   0  163.31    4.31
   1  -4   0  163.24    4.18
   1  -4   0  165.12    4.27
   1  -4   0  169.40    4.28
  -1   4   0  169.82    4.34
   1  -4   0  166.92    4.29
   0   4   0   11.20    0.90
   0  -4   0   12.05    1.08
   0   4   0   10.60    1.03
   0  -4   0   10.79    1.02
   0   4   0   11.28    0.97
   0  -4   0   11.35    0.90
   0   4   0   11.65    1.01
   0  -4   0   11.27    0.98
   1   4   0    0.94    0.56
  -1  -4   0    1.13    0.68
  -1  -4   0    0.50    0.58
  -1  -4   0    0.37    0.68
   1   4   0    1.48    0.49
  -1  -4   0    1.18    0.54
  -1  -4   0    0.77    0.43
   1   4   0    0.37    0.56
   1   4   0    0.37    0.63
  -2  -4   0    1.71    0.70
  -2  -4   0    1.32    0.59
  -2  -4   0    1.57    0.47
  -2  -4   0    2.62    0.79
   2   4   0    1.13    0.56
   2   4   0    2.14    0.66
   2   4   0    0.62    0.67
  -3  -4   0   37.71    2.18
  -3  -4   0   39.67    1.91
   3   4   0   39.19    1.75
   3   4   0   41.97    2.12
  -3  -4   0   36.49    2.06
  -3  -4   0   37.62    1.59
  -4  -4   0   12.13    1.33
  -4  -4   0   10.23    1.55
   4   4   0    9.70    1.44
  -4  -4   0    8.67    1.47
  -4  -4   0   10.91    1.03
  -5  -4   0  200.63    5.44
  -5  -4   0  201.09    5.76
   5   4   0  203.89    4.69
  -5  -4   0  200.63    6.27
  -5  -4   0  192.27    6.17
  -6  -4   0   -0.75    0.94
  -7  -4   0   16.64    2.12
  -8  -4   0    4.61    1.75
  -8   5   0    8.52    1.67
  -7   5   0   16.72    1.84
  -7   5   0   18.08    1.44
  -6   5   0   33.00    2.25
  -6   5   0   28.55    1.69
  -5   5   0  111.46    3.26
  -5   5   0  108.24    3.77
  -4   5   0  176.67    4.94
  -4   5   0  178.92    4.60
   4  -5   0  187.20    5.01
  -4   5   0  176.97    4.64
   3  -5   0   64.46    2.03
  -3   5   0   63.20    2.32
   3  -5   0   60.37    2.41
   3  -5   0   64.07    1.97
   3  -5   0   62.30    1.99
  -3   5   0   61.23    2.43
  -3   5   0   60.52    2.22
  -2   5   0   61.07    2.38
   2  -5   0   68.43    2.28
  -2   5   0   68.24    2.45
   2  -5   0   67.64    2.45
  -2   5   0   61.51    2.61
  -2   5   0   64.22    2.36
   2  -5   0   63.46    2.30
  -1   5   0  420.69    9.83
   1  -5   0  408.94    9.50
   1  -5   0  426.82    9.51
   1  -5   0  415.53    9.46
   1  -5   0  412.60    9.13
  -1   5   0  419.04    9.55
  -1   5   0  403.35    9.54
   0   5   0  838.50   16.98
   0   5   0  807.50   18.01
   0  -5   0  848.74   17.92
   0   5   0  861.48   18.00
   0  -5   0  826.68   18.12
   0   5   0  826.59   17.95
   0  -5   0  839.28   16.93
   0  -5   0  816.51   17.89
  -1  -5   0  142.54    4.35
   1   5   0  145.14    3.98
  -1  -5   0  144.66    3.95
   1   5   0  145.95    4.38
   1   5   0  142.10    4.36
   1   5   0  141.63    4.01
  -1  -5   0  147.31    4.41
   2   5   0   20.76    1.45
   2   5   0   19.73    1.63
  -2  -5   0   21.07    1.64
  -2  -5   0   24.50    1.62
  -2  -5   0   20.22    1.74
  -2  -5   0   19.48    1.23
   3   5   0  185.44    5.53
  -3  -5   0  174.58    5.49
  -3  -5   0  197.11    5.31
   3   5   0  188.99    4.99
  -3  -5   0  179.84    4.80
  -3  -5   0  193.09    5.73
  -4  -5   0  159.66    5.38
   4   5   0  160.60    4.47
   4   5   0  162.27    5.25
  -4  -5   0  158.70    5.43
  -4  -5   0  161.86    4.48
  -4  -5   0  167.14    5.05
  -5  -5   0  123.12    3.75
   5   5   0  110.03    4.27
  -5  -5   0  118.17    4.68
  -6  -5   0   13.29    1.92
  -7  -5   0   -0.46    1.30
  -8  -5   0    4.33    1.82
  -7   6   0    2.98    1.19
  -6   6   0   -0.29    0.98
  -6   6   0    0.30    0.71
  -5   6   0  160.71    4.98
  -5   6   0  155.50    4.46
  -4   6   0   12.04    1.32
  -4   6   0   11.25    1.19
  -4   6   0   12.94    1.17
   4  -6   0   12.51    0.92
   4  -6   0   13.38    0.87
   4  -6   0   16.54    1.48
  -3   6   0   -2.16    0.61
  -3   6   0    0.37    0.64
   3  -6   0   -0.52    0.63
  -3   6   0    1.11    0.70
   3  -6   0   -0.03    0.52
   3  -6   0   -0.42    0.60
  -3   6   0   -0.69    0.71
   2  -6   0    8.36    0.97
  -2   6   0    7.70    1.11
   2  -6   0    8.35    1.06
   2  -6   0   10.10    1.14
  -2   6   0    7.54    1.13
  -2   6   0    7.25    1.02
   1  -6   0  153.53    4.54
  -1   6   0  150.99    4.56
   1  -6   0  151.75    4.44
   1  -6   0  146.20    4.37
  -1   6   0  151.51    4.58
  -1   6   0  156.17    4.56
   0   6   0   44.82    2.31
   0   6   0   43.96    2.04
   0   6   0   45.21    2.26
   0   6   0   40.69    1.97
   0  -6   0   42.26    2.11
   0  -6   0   42.09    2.16
   1   6   0  171.47    5.05
  -1  -6   0  156.27    4.88
   1   6   0  154.85    4.52
   1   6   0  162.25    4.53
  -1  -6   0  160.78    4.50
   1   6   0  156.32    4.95
   2   6   0   23.20    1.67
  -2  -6   0   24.23    1.44
   2   6   0   25.70    2.04
  -2  -6   0   27.20    1.99
  -2  -6   0   24.81    2.12
  -3  -6   0    0.37    0.62
   3   6   0    1.91    0.86
   3   6   0    0.46    0.93
  -3  -6   0    1.62    0.99
  -3  -6   0    3.20    1.20
  -4  -6   0  195.11    5.14
   4   6   0  192.87    6.15
   4   6   0  188.71    5.31
  -4  -6   0  199.71    6.44
  -4  -6   0  179.65    6.14
  -5  -6   0   26.98    2.46
  -6  -6   0   -0.19    1.38
  -7  -6   0   14.70    2.40
  -7   7   0   14.89    1.95
  -6   7   0  119.25    4.50
   5  -7   0   28.42    2.19
  -5   7   0   24.91    1.89
  -5   7   0   29.62    2.20
  -4   7   0  212.29    6.03
   4  -7   0  215.15    5.21
  -4   7   0  212.37    5.91
   4  -7   0  212.23    6.03
  -4   7   0  207.74    5.80
   4  -7   0  206.04    5.17
  -4   7   0  207.95    6.80
   3  -7   0    0.49    0.73
  -3   7   0    0.81    0.71
   3  -7   0   -0.46    0.75
  -3   7   0    1.04    0.82
  -3   7   0    0.13    0.72
   3  -7   0    1.24    0.65
  -3   7   0   -0.14    0.88
   2  -7   0  134.07    4.34
   2  -7   0  143.90    4.33
  -2   7   0  140.13    4.58
  -2   7   0  150.68    4.59
   2  -7   0  145.69    4.50
  -2   7   0  133.88    4.71
  -1   7   0   11.37    1.36
   1  -7   0   16.22    1.50
  -1   7   0   14.45    1.56
  -1   7   0   14.03    1.41
   1  -7   0   13.38    1.35
  -1   7   0    9.83    1.22
   0   7   0   62.28    2.89
   0   7   0   58.68    2.58
   0   7   0   55.38    2.83
   0  -7   0   58.63    2.71
   0  -7   0   60.94    2.82
   0   7   0   59.33    2.59
   1   7   0   22.57    1.71
  -1  -7   0   23.37    1.91
   1   7   0   23.60    1.63
   1   7   0   24.94    2.10
   2   7   0   70.68    3.36
  -2  -7   0   68.01    3.26
   2   7   0   69.73    2.93
  -2  -7   0   66.32    2.63
   3   7   0   23.54    2.18
  -3  -7   0   20.59    1.51
  -3  -7   0   20.91    2.07
   3   7   0   24.80    1.96
  -4  -7   0    2.62    1.28
   4   7   0    8.18    1.66
  -5  -7   0   -0.61    1.14
  -6  -7   0   -0.57    1.36
  -7  -7   0    5.94    2.05
  -7   8   0    1.93    1.56
  -6   8   0    7.18    1.51
  -6   8   0    9.12    2.01
  -5   8   0   -3.59    1.04
  -5   8   0    2.19    1.05
  -5   8   0    0.69    0.94
   5  -8   0   -0.48    0.93
  -4   8   0    0.30    0.79
   4  -8   0    0.39    0.82
   4  -8   0    0.81    0.66
  -4   8   0    1.35    0.94
  -4   8   0    1.10    0.97
   4  -8   0    0.52    0.80
  -4   8   0    1.14    1.17
  -3   8   0    5.95    1.19
  -3   8   0    5.99    1.33
  -3   8   0    6.19    1.29
   3  -8   0    6.81    1.25
   2  -8   0  316.29    8.09
  -2   8   0  313.56    8.26
  -2   8   0  296.06    8.46
   2  -8   0  312.07    7.97
  -2   8   0  291.85    8.25
  -1   8   0   -0.91    0.80
  -1   8   0   -0.01    0.80
  -1   8   0    0.68    1.03
   1  -8   0    0.73    0.77
  -1   8   0   -0.39    0.84
   1  -8   0    0.54    0.80
   0  -8   0    3.99    1.08
   0   8   0    4.75    1.13
   0   8   0    3.58    1.22
   0  -8   0    4.02    1.14
   0   8   0    4.44    1.04
   1   8   0   59.07    2.69
   1   8   0   54.59    3.13
  -1  -8   0   58.50    3.12
   1   8   0   61.56    2.86
   2   8   0   32.78    2.67
  -2  -8   0   33.08    2.50
   2   8   0   32.70    2.23
   3   8   0   13.79    1.72
   3   8   0   16.89    2.16
  -3  -8   0   18.55    2.10
   4   8   0   13.70    2.13
  -4  -8   0   11.86    1.99
  -5  -8   0    7.93    1.88
  -6  -8   0    6.23    1.97
  -6   9   0    5.41    2.02
  -5   9   0   10.78    1.57
  -5   9   0    7.38    1.79
  -5   9   0   11.34    1.75
   5  -9   0   11.28    1.79
  -4   9   0   20.03    2.27
  -4   9   0   18.36    1.95
   4  -9   0   21.24    2.06
   3  -9   0    3.30    0.94
  -3   9   0    3.91    1.28
   3  -9   0    1.79    1.08
  -3   9   0    4.40    1.30
  -2   9   0   10.77    1.63
   2  -9   0   11.19    1.58
  -2   9   0    9.87    1.80
  -2   9   0   10.39    1.50
  -2   9   0   11.52    1.75
   2  -9   0   14.66    1.77
  -1   9   0   59.18    2.97
  -1   9   0   52.44    3.25
   1  -9   0   56.56    3.02
  -1   9   0   49.54    2.72
   1  -9   0   51.86    2.92
   0  -9   0   38.04    2.54
   0   9   0   33.66    2.23
   0   9   0   33.36    2.67
   0  -9   0   32.23    2.45
   0   9   0   30.56    2.27
   1   9   0   10.35    1.85
   1   9   0    9.75    1.39
  -1  -9   0   11.92    1.66
   1   9   0   12.42    1.64
  -1  -9   0    9.08    1.63
   2   9   0    3.31    1.57
   2   9   0    3.34    1.27
  -2  -9   0    5.65    1.55
  -3  -9   0    0.79    1.33
   3   9   0    2.83    1.17
   3   9   0    2.58    1.52
  -4  -9   0    2.67    1.59
  -5  -9   0    1.63    1.68
  -6  10   0   13.57    2.50
  -5  10   0   36.86    2.71
  -5  10   0   31.49    3.05
  -4  10   0   27.94    2.73
  -4  10   0   21.71    2.30
  -3  10   0    0.43    1.17
  -3  10   0    3.53    1.41
   2 -10   0   53.91    3.03
  -2  10   0   50.16    3.27
  -2  10   0   50.34    2.90
  -2  10   0   46.04    3.05
  -1  10   0   11.64    1.72
   1 -10   0   12.64    1.81
  -1  10   0   10.34    1.62
  -1  10   0   13.69    2.06
   0  10   0   13.66    2.13
   0  10   0   13.15    1.77
   0 -10   0   15.25    2.00
   0  10   0   14.14    1.73
   1  10   0   50.90    3.52
   1  10   0   48.00    2.78
   1  10   0   56.94    3.36
  -1 -10   0   50.62    3.34
   2  10   0   18.88    2.47
  -2 -10   0   19.97    2.43
   2  10   0   21.61    2.14
  -3 -10   0    2.62    1.56
   3  10   0    1.88    1.68
  -4 -10   0    6.22    2.05
  -5 -10   0   -0.08    1.78
  -5  11   0   10.58    1.87
  -5  11   0    9.93    2.20
  -4  11   0    9.89    1.96
  -4  11   0    7.21    1.82
  -3  11   0    1.17    1.34
  -3  11   0   -0.12    1.25
  -3  11   0   -1.31    1.08
  -2  11   0    3.76    1.41
  -2  11   0    2.91    1.49
  -2  11   0    2.72    1.56
  -1  11   0   36.01    2.80
  -1  11   0   27.77    2.89
  -1  11   0   33.03    2.69
   0  11   0   24.50    2.77
   0  11   0   23.21    2.32
   0 -11   0   23.34    2.56
   0  11   0   24.16    2.27
   1  11   0    6.98    1.52
   1  11   0    7.69    2.01
  -1 -11   0    7.15    1.80
   1  11   0    4.15    1.66
   2  11   0    1.34    1.70
  -2 -11   0    3.33    1.71
  -3 -11   0   23.32    2.96
  -4 -11   0   -1.62    1.75
  -4  12   0    2.97    1.85
  -4  12   0    4.50    1.78
  -4  12   0   -0.25    1.29
  -3  12   0   -0.88    1.21
  -3  12   0    0.20    1.51
  -3  12   0   -0.26    1.58
  -2  12   0   41.34    3.56
  -2  12   0   47.42    3.46
  -2  12   0   45.16    3.24
  -1  12   0   54.01    4.01
  -1  12   0   56.66    3.63
  -1  12   0   47.30    3.30
   0  12   0    2.28    1.82
   0  12   0    4.90    1.63
   1  12   0    0.29    1.69
   1  12   0   -0.96    1.33
  -2 -12   0    8.06    2.22
   2  12   0    7.10    2.28
  -4  13   0    4.54    1.74
  -4  13   0    3.15    1.88
  -3  13   0    6.46    2.07
  -3  13   0    4.64    1.79
  -2  13   0    0.61    1.78
  -2  13   0    2.11    1.92
  -2  13   0    3.31    1.69
  -1  13   0    1.85    1.71
  -1  13   0    0.82    1.85
   0  13   0    3.18    1.77
   0  13   0    1.73    1.90
   1  13   0    3.94    2.20
   1  13  -1    0.31    1.89
   0  13  -1    1.94    1.95
   0  13  -1    0.89    1.65
  -1  13  -1   13.02    2.58
  -1  13  -1   11.80    2.19
  -2  13  -1    2.58    1.88
  -2  13  -1    0.82    1.54
  -2  13  -1    0.38    1.65
  -3  13  -1    5.36    1.94
  -3  13  -1    6.98    1.82
  -3  13  -1    7.52    2.12
  -4  13  -1   -1.35    1.37
  -3 -12   1    6.41    2.25
   2  12  -1    3.16    1.99
  -2 -12   1    0.02    1.60
   1  12  -1   11.66    2.05
   1  12  -1    9.90    2.37
   0  12  -1    0.14    1.28
   0  12  -1    2.07    1.69
  -1  12  -1    0.90    1.43
  -1  12  -1    0.21    1.38
  -1  12  -1   -3.03    1.37
  -2  12  -1    7.12    1.79
  -2  12  -1    5.37    1.88
  -2  12  -1    5.55    1.63
  -3  12  -1    1.33    1.57
  -3  12  -1   -0.20    1.23
  -3  12  -1   -1.76    1.29
  -4  12  -1    3.69    1.69
  -4  12  -1    1.43    1.66
  -4 -11   1    6.03    2.15
  -3 -11   1    8.59    2.18
  -2 -11   1    3.98    1.69
   2  11  -1    7.86    2.08
   1  11  -1   13.30    2.35
  -1 -11   1   16.94    2.31
   1  11  -1   18.66    2.21
   1  11  -1   14.29    1.76
   0  11  -1   96.60    4.40
   0  11  -1  113.79    4.50
   0 -11   1  109.94    4.89
   0  11  -1  105.86    5.05
  -1  11  -1    5.32    1.57
   1 -11   1    7.35    1.74
  -1  11  -1    6.66    1.59
  -1  11  -1    3.43    1.67
  -2  11  -1   -1.68    1.03
  -2  11  -1   -0.38    1.27
  -2  11  -1    0.17    1.19
  -3  11  -1    5.13    1.61
  -3  11  -1    4.69    1.63
  -4  11  -1    0.59    1.33
  -4  11  -1    1.26    1.49
  -5  11  -1    3.23    1.86
  -5 -10   1    0.46    1.73
  -4 -10   1    3.20    1.83
   3  10  -1    1.58    1.58
  -3 -10   1   -0.61    1.31
  -2 -10   1   11.81    1.99
   2  10  -1   11.92    2.11
   2  10  -1   10.08    1.65
   1  10  -1   16.48    1.70
   1  10  -1   15.25    2.18
   1  10  -1   15.59    1.86
  -1 -10   1   13.46    1.95
   0  10  -1   16.24    2.19
   0  10  -1   13.80    1.78
   0 -10   1   14.52    1.99
   0  10  -1   18.01    1.81
  -1  10  -1   83.42    3.74
   1 -10   1   85.96    4.00
  -1  10  -1   96.36    4.01
  -1  10  -1   83.05    4.18
   2 -10   1    7.40    1.43
  -2  10  -1    4.43    1.32
  -2  10  -1    5.25    1.57
  -2  10  -1    6.79    1.53
  -3  10  -1    7.19    1.60
  -3  10  -1    5.81    1.62
  -4  10  -1   43.47    3.00
  -4  10  -1   41.71    3.24
  -5  10  -1   12.17    2.24
  -6  10  -1    3.89    1.91
  -6  -9   1    5.57    2.14
  -5  -9   1    6.94    2.07
  -4  -9   1    8.15    1.94
   3   9  -1   10.31    1.61
   3   9  -1    9.81    1.85
  -3  -9   1    9.82    1.88
   2   9  -1   73.57    3.93
   2   9  -1   76.39    3.58
  -2  -9   1   80.91    3.98
   1   9  -1   12.91    1.63
   1   9  -1   15.39    2.00
  -1  -9   1   17.01    1.97
   1   9  -1   17.26    1.57
   0   9  -1   44.71    2.50
   0   9  -1   42.07    2.91
   0  -9   1   46.54    2.69
   0   9  -1   42.12    2.53
   0  -9   1   38.87    2.68
   1  -9   1    7.75    1.37
  -1   9  -1   11.36    1.50
  -1   9  -1   10.06    1.76
  -1   9  -1    9.37    1.41
   1  -9   1    5.33    1.33
   2  -9   1  208.49    6.21
  -2   9  -1  213.84    6.51
  -2   9  -1  196.99    6.47
  -2   9  -1  194.39    6.41
   2  -9   1  210.41    6.36
  -3   9  -1   19.04    2.07
   3  -9   1   21.97    1.83
  -3   9  -1   19.11    1.97
   3  -9   1   20.53    2.00
  -4   9  -1    2.34    1.27
  -4   9  -1    6.01    1.37
  -4   9  -1    5.71    1.57
   4  -9   1    7.03    1.44
  -5   9  -1    2.22    1.23
  -5   9  -1    1.41    1.39
  -6   9  -1   -1.45    1.25
  -6  -8   1    1.46    1.66
  -5  -8   1    2.28    1.45
   4   8  -1   13.26    1.99
  -4  -8   1   14.14    2.02
   3   8  -1   52.04    3.17
   3   8  -1   51.10    2.80
  -3  -8   1   49.70    3.11
   2   8  -1   46.13    2.97
   2   8  -1   40.12    2.46
  -2  -8   1   41.44    2.75
   2   8  -1   43.92    2.12
   1   8  -1    8.44    1.55
  -1  -8   1    4.31    1.05
   1   8  -1    8.09    1.14
   1   8  -1    7.05    1.21
  -1  -8   1    5.93    1.28
   0   8  -1    6.64    1.12
   0  -8   1    4.97    1.06
   0   8  -1    6.06    1.15
   0   8  -1    7.49    1.43
   0  -8   1    4.26    1.13
  -1   8  -1   53.22    2.55
  -1   8  -1   57.40    2.99
  -1   8  -1   59.63    2.76
   1  -8   1   55.01    2.74
   1  -8   1   52.21    2.66
  -1   8  -1   56.42    2.92
  -2   8  -1   27.92    2.14
   2  -8   1   25.49    2.00
   2  -8   1   25.09    1.90
  -2   8  -1   28.30    2.18
  -2   8  -1   23.81    2.04
   3  -8   1   56.53    2.87
  -3   8  -1   56.75    2.81
  -3   8  -1   56.95    2.86
  -3   8  -1   55.41    3.07
   3  -8   1   56.77    2.65
  -3   8  -1   55.62    2.80
  -4   8  -1    6.63    1.49
   4  -8   1    9.99    1.11
  -4   8  -1    9.47    1.33
  -4   8  -1    8.06    1.32
   4  -8   1    7.82    1.01
  -4   8  -1    8.62    1.32
   4  -8   1    9.34    1.45
  -5   8  -1   63.03    3.23
   5  -8   1   60.56    3.19
  -6   8  -1    5.51    1.49
  -7  -7   1    0.32    1.70
  -6  -7   1    0.21    1.37
  -5  -7   1   46.00    3.24
   4   7  -1    0.13    1.06
  -4  -7   1    0.13    1.08
   4   7  -1    0.26    0.93
  -3  -7   1    8.98    0.92
   3   7  -1    7.61    1.48
  -3  -7   1    6.50    1.37
   3   7  -1    4.27    1.09
   2   7  -1    0.18    0.97
  -2  -7   1    1.02    0.90
   2   7  -1    2.15    0.91
   1   7  -1   52.80    2.83
   1   7  -1   56.26    2.27
   1   7  -1   55.80    2.54
  -1  -7   1   56.49    2.83
   0  -7   1    8.09    1.19
   0   7  -1   11.46    1.36
   0   7  -1   10.62    1.11
   0  -7   1    7.68    1.09
   0   7  -1   10.83    1.24
   0   7  -1   10.12    1.40
  -1   7  -1  114.32    4.01
  -1   7  -1  106.81    3.77
   1  -7   1  108.80    3.76
  -1   7  -1  114.14    3.97
  -2   7  -1   57.54    2.64
   2  -7   1   56.57    2.55
  -2   7  -1   55.76    2.75
   2  -7   1   55.49    2.61
  -2   7  -1   55.80    2.67
   2  -7   1   57.10    2.47
  -3   7  -1    1.35    0.78
   3  -7   1    0.62    0.76
   3  -7   1    1.21    0.81
   3  -7   1   -0.19    0.53
  -3   7  -1   -0.39    0.73
  -3   7  -1    0.51    0.67
  -4   7  -1   14.59    1.54
  -4   7  -1   10.61    1.22
  -4   7  -1    9.56    1.31
   4  -7   1   10.70    1.00
   4  -7   1    9.61    0.86
   4  -7   1   10.45    1.42
  -5   7  -1   26.01    2.05
  -5   7  -1   20.37    1.64
  -6   7  -1   31.53    2.41
  -7   7  -1    0.89    1.19
  -8  -6   1    2.38    1.96
  -7  -6   1    1.57    1.57
  -6  -6   1   50.95    3.41
  -5  -6   1   26.03    2.34
  -4  -6   1   45.09    2.98
   4   6  -1   51.27    2.87
   4   6  -1   48.49    2.31
  -4  -6   1   44.58    2.82
  -4  -6   1   46.28    1.86
  -3  -6   1   40.22    2.63
   3   6  -1   38.52    2.39
  -3  -6   1   35.54    2.35
  -3  -6   1   36.79    1.61
   3   6  -1   38.96    2.09
  -2  -6   1   67.08    3.12
  -2  -6   1   71.92    3.07
  -2  -6   1   73.35    2.38
   2   6  -1   67.78    3.06
   2   6  -1   73.98    2.83
   1   6  -1  250.50    6.62
   1   6  -1  238.59    6.00
   1   6  -1  237.41    6.07
  -1  -6   1  243.90    6.60
   1   6  -1  240.47    6.60
  -1  -6   1  236.78    6.54
   0   6  -1   41.30    1.99
   0   6  -1   44.37    2.28
   0  -6   1   45.15    2.20
   0  -6   1   43.31    2.27
   0   6  -1   44.42    2.21
   0   6  -1   43.70    1.95
   1  -6   1    2.83    0.83
   1  -6   1    1.65    0.69
  -1   6  -1    0.85    0.67
   1  -6   1    1.58    0.69
  -1   6  -1    0.70    0.66
  -1   6  -1    0.91    0.78
  -2   6  -1  234.77    6.05
   2  -6   1  231.43    5.85
  -2   6  -1  224.04    5.90
  -2   6  -1  229.55    6.07
   2  -6   1  231.71    5.75
   2  -6   1  223.80    5.92
  -3   6  -1  245.19    6.23
  -3   6  -1  242.81    6.29
   3  -6   1  239.50    5.74
  -3   6  -1  245.27    6.29
   3  -6   1  243.99    6.32
   3  -6   1  245.44    5.93
   4  -6   1    2.46    0.86
  -4   6  -1    3.35    0.91
   4  -6   1    3.10    0.59
  -4   6  -1    1.71    0.71
  -5   6  -1   71.17    3.12
  -5   6  -1   66.26    2.64
  -6   6  -1   19.47    1.49
  -6   6  -1   22.00    2.00
  -7   6  -1    5.90    1.44
  -8  -5   1    1.06    1.58
  -7  -5   1   17.65    2.28
  -6  -5   1    0.13    1.15
  -5  -5   1  240.65    7.37
   5   5  -1  256.50    7.03
  -5  -5   1  258.49    6.22
  -4  -5   1  685.50   16.15
  -4  -5   1  703.70   15.18
   4   5  -1  691.67   15.90
  -4  -5   1  720.64   16.23
  -4  -5   1  715.93   15.27
   3   5  -1   87.41    2.92
  -3  -5   1   91.89    2.60
   3   5  -1   89.68    3.41
  -3  -5   1   83.56    3.38
  -3  -5   1   89.86    3.55
  -3  -5   1   91.81    3.23
   2   5  -1  289.52    7.45
  -2  -5   1  297.20    7.53
   2   5  -1  293.30    6.88
  -2  -5   1  285.02    7.47
  -2  -5   1  295.98    6.75
   1   5  -1  144.94    4.40
   1   5  -1  149.42    3.90
   1   5  -1  144.86    4.04
  -1  -5   1  145.24    4.35
   1   5  -1  153.66    4.43
  -1  -5   1  148.81    4.42
   0   5  -1  208.60    5.45
   0   5  -1  199.44    5.18
   0   5  -1  206.59    5.48
   0  -5   1  197.27    5.15
   0  -5   1  204.20    5.40
   0  -5   1  216.01    5.49
   1  -5   1  278.21    6.66
  -1   5  -1  270.21    6.90
  -1   5  -1  278.33    6.76
   1  -5   1  274.48    6.52
  -1   5  -1  283.88    6.88
   1  -5   1  281.30    6.76
   1  -5   1  275.62    6.69
  -2   5  -1   45.90    1.99
  -2   5  -1   45.85    1.96
   2  -5   1   42.04    1.95
   2  -5   1   44.31    1.91
   2  -5   1   44.56    1.74
  -2   5  -1   38.65    1.93
  -3   5  -1   12.76    1.04
  -3   5  -1   14.21    1.19
  -3   5  -1   15.57    1.28
   3  -5   1   16.13    1.05
   3  -5   1   14.60    0.90
   3  -5   1   12.97    1.10
   3  -5   1   15.50    1.31
   4  -5   1  141.97    3.33
  -4   5  -1  145.76    3.94
  -4   5  -1  141.06    4.29
  -5   5  -1  184.46    5.37
  -5   5  -1  182.36    4.80
  -6   5  -1  154.61    5.09
  -6   5  -1  155.08    4.38
  -7   5  -1   73.98    3.51
  -8  -4   1   31.05    2.88
  -7  -4   1   15.89    1.97
  -6  -4   1    5.04    1.34
  -5  -4   1  187.65    5.38
  -5  -4   1  182.86    4.90
   5   4  -1  185.39    4.15
  -5  -4   1  185.61    5.81
  -5  -4   1  181.23    5.78
   4   4  -1  582.78   12.01
  -4  -4   1  572.25   13.47
  -4  -4   1  592.23   12.67
  -4  -4   1  592.13   13.49
   4   4  -1  595.35   13.23
  -4  -4   1  563.31   12.69
   3   4  -1   51.21    1.91
  -3  -4   1   49.02    2.26
  -3  -4   1   52.25    2.18
  -3  -4   1   49.22    1.65
  -3  -4   1   52.54    2.41
   3   4  -1   51.19    2.29
  -2  -4   1   41.49    1.81
   2   4  -1   43.06    1.78
  -2  -4   1   40.85    1.40
  -2  -4   1   40.71    1.99
   2   4  -1   44.70    2.01
  -2  -4   1   41.48    2.05
   2   4  -1   44.16    2.01
   1   4  -1  410.84    9.43
   1   4  -1  414.80    9.10
  -1  -4   1  395.97    9.36
   1   4  -1  414.74    8.85
  -1  -4   1  417.71    9.10
   1   4  -1  411.20    9.42
  -1  -4   1  421.00    9.47
   0   4  -1  430.08    9.64
   0   4  -1  428.36    9.70
   0  -4   1  429.87    9.63
   0   4  -1  444.73    9.69
   0  -4   1  435.08    9.17
   0  -4   1  425.55    9.65
   1  -4   1  205.56    5.02
   1  -4   1  209.32    5.04
  -1   4  -1  209.34    5.08
  -1   4  -1  202.14    5.10
   1  -4   1  201.16    4.91
   2  -4   1  356.63    8.56
   2  -4   1  404.62    8.65
  -2   4  -1  401.75    8.74
  -2   4  -1  409.37    8.57
   2  -4   1  404.36    8.60
  -2   4  -1  390.57    8.77
   2  -4   1  400.29    8.54
   3  -4   1  475.65   10.08
   3  -4   1  476.98   10.25
  -3   4  -1  474.06   10.34
  -3   4  -1  483.45   10.27
   3  -4   1  478.95   10.11
  -4   4  -1  112.56    3.60
  -4   4  -1  119.46    3.23
  -5   4  -1   89.45    2.76
  -5   4  -1   90.41    3.31
  -6   4  -1   -0.76    0.81
  -6   4  -1    0.49    0.57
  -7   4  -1    8.46    1.49
  -7   4  -1    8.15    1.00
  -9   4  -1    5.21    1.18
  -9  -3   1    1.16    1.45
  -8  -3   1   -2.02    1.08
  -7  -3   1    2.19    1.13
  -6  -3   1    5.49    1.26
   5   3  -1  123.90    3.73
  -5  -3   1  114.83    3.73
  -5  -3   1  121.13    4.17
  -5  -3   1  123.41    4.17
   4   3  -1  100.63    2.49
  -4  -3   1   98.71    3.07
  -4  -3   1  102.92    3.47
  -4  -3   1   94.49    3.35
   3   3  -1  976.10   20.42
  -3  -3   1  977.16   20.52
   3   3  -1  983.81   20.36
  -3  -3   1  938.33   20.51
  -3  -3   1  975.32   19.39
   2   3  -1   22.68    1.40
  -2  -3   1   22.63    1.42
  -2  -3   1   24.00    1.35
   2   3  -1   24.62    1.37
   2   3  -1   23.13    1.13
  -2  -3   1   25.74    0.93
  -2  -3   1   23.05    1.22
  -1  -3   1  826.03   17.40
  -1  -3   1  805.65   17.17
   1   3  -1  814.06   17.43
   1   3  -1  808.90   17.17
  -1  -3   1  821.93   17.16
   1   3  -1  816.84   16.25
   1   3  -1  839.85   17.18
   0  -3   1  382.60    8.45
   0  -3   1  381.59    8.41
   0   3  -1  391.67    8.50
   0   3  -1  382.78    8.42
   0  -3   1  386.10    7.99
   0   3  -1  378.40    8.46
  -1   3  -1  101.74    2.75
  -1   3  -1  101.92    2.73
   1  -3   1  101.82    2.73
   1  -3   1  102.53    2.72
  -1   3  -1  101.53    2.76
   1  -3   1  103.10    2.73
   2  -3   1    7.26    0.61
   2  -3   1    5.84    0.71
   2  -3   1    7.61    0.61
  -2   3  -1    6.49    0.74
  -2   3  -1    6.05    0.64
   2  -3   1    7.12    0.55
  -2   3  -1    6.53    0.62
  -3   3  -1  387.08    8.44
   3  -3   1  389.46    8.20
   3  -3   1  387.21    8.16
  -3   3  -1  386.30    8.36
  -4   3  -1  522.80   11.22
  -4   3  -1  520.00   11.09
  -5   3  -1  205.65    5.03
  -5   3  -1  210.18    5.63
  -6   3  -1   13.91    1.13
  -6   3  -1   14.14    1.54
  -7   3  -1    3.79    1.23
  -7   3  -1    1.30    0.58
  -7   3  -1    2.83    0.79
  -8   3  -1    6.27    1.56
  -8   3  -1    2.57    0.95
  -9   3  -1   -0.17    0.99
  -9  -2   1   13.01    2.04
  -8  -2   1   -0.24    1.14
  -7  -2   1   18.74    1.80
  -6  -2   1    0.24    0.69
  -6  -2   1   -1.39    0.71
  -6  -2   1   -0.59    0.86
   5   2  -1   76.65    2.44
  -5  -2   1   73.13    2.85
  -5  -2   1   73.82    2.89
  -5  -2   1   77.09    2.60
  -4  -2   1   10.02    0.84
  -4  -2   1   11.08    1.09
  -4  -2   1   10.34    1.00
   4   2  -1   10.86    0.91
   3   2  -1   30.26    1.02
   3   2  -1   30.32    1.39
   3   2  -1   28.82    1.39
  -3  -2   1   30.88    1.54
  -3  -2   1   31.29    1.35
  -3  -2   1   30.21    1.47
  -2  -2   1   76.08    2.31
   2   2  -1   67.35    1.90
  -2  -2   1   74.40    2.05
  -2  -2   1   77.52    2.29
   2   2  -1   75.22    2.22
  -1  -2   1   66.11    1.79
  -1  -2   1   64.45    1.66
  -1  -2   1   64.56    1.96
   1   2  -1   60.65    1.74
  -1  -2   1   64.34    1.93
   1   2  -1   68.88    1.96
   1   2  -1   64.30    1.68
   1   2  -1   64.28    1.97
   0   2  -1  858.44   18.07
   0  -2   1  886.50   18.11
   0  -2   1  878.34   18.04
   0   2  -1  883.86   16.97
   0   2  -1  898.79   18.06
   0  -2   1  868.48   16.96
  -1   2  -1   64.77    1.81
   1  -2   1   65.83    1.81
  -1   2  -1   63.85    1.77
   1  -2   1   63.96    1.77
  -1   2  -1   63.83    1.77
   2  -2   1 1167.35   24.40
   2  -2   1 1212.09   24.36
  -2   2  -1 1208.50   22.95
  -2   2  -1 1182.40   24.27
  -3   2  -1  272.42    6.06
   3  -2   1  277.62    5.95
  -4   2  -1    0.39    0.43
  -4   2  -1    0.11    0.41
  -5   2  -1   52.46    1.94
  -5   2  -1   49.36    1.51
  -5   2  -1   47.66    1.79
  -6   2  -1   16.92    1.27
  -6   2  -1   18.02    1.08
  -6   2  -1   20.14    1.47
  -7   2  -1   -0.49    0.66
  -7   2  -1    0.20    0.68
  -7   2  -1   -0.34    0.52
  -8   2  -1    1.00    0.99
  -9   2  -1   15.12    1.70
  -9  -1   1    1.40    1.32
  -8  -1   1    2.49    1.23
  -7  -1   1    5.50    1.15
  -6  -1   1   18.72    1.49
  -6  -1   1   18.27    1.50
  -6  -1   1   17.61    1.24
  -5  -1   1  166.92    4.52
  -5  -1   1  164.11    4.08
  -5  -1   1  172.83    4.59
  -4  -1   1  328.96    7.48
  -4  -1   1  331.14    6.89
  -4  -1   1  323.45    7.46
  -3  -1   1  401.50    8.89
  -3  -1   1  408.08    8.30
   3   1  -1  418.85    8.77
  -3  -1   1  417.71    8.93
  -2  -1   1  971.05   19.05
   2   1  -1  984.03   20.11
   2   1  -1  991.36   20.04
  -2  -1   1  974.37   20.13
  -2  -1   1  984.29   20.07
  -1  -1   1  109.98    2.59
   1   1  -1  113.14    2.59
  -1  -1   1  109.93    2.59
   1   1  -1  100.44    2.35
  -1  -1   1  111.00    2.41
   0   1  -1   -0.16    0.22
   0   1  -1   -0.50    0.20
   0  -1   1   -1.54    0.16
   0  -1   1   -1.65    0.11
  -1   1  -1   41.04    1.13
  -1   1  -1   41.94    1.18
   1  -1   1   40.35    1.17
  -2   1  -1  741.67   15.57
  -2   1  -1  761.41   16.01
   2  -1   1  765.89   15.69
  -3   1  -1  348.89    7.59
   3  -1   1  363.07    7.48
  -3   1  -1  347.66    7.64
  -3   1  -1  341.48    7.03
  -4   1  -1   -0.03    0.55
  -4   1  -1   -0.26    0.33
  -4   1  -1    0.18    0.50
  -5   1  -1   -0.10    0.40
  -5   1  -1   -0.32    0.57
  -5   1  -1   -0.31    0.73
  -6   1  -1   12.88    1.34
  -6   1  -1   12.62    1.29
  -6   1  -1   11.93    1.18
  -6   1  -1   12.00    0.95
  -7   1  -1   15.65    1.48
  -8   1  -1   -0.91    0.93
  -9   1  -1    4.14    1.32
  -9   0   1    6.31    1.42
  -8   0   1   -1.19    0.90
  -7   0   1    0.92    0.57
  -7   0   1   -0.30    0.66
  -7   0   1   -0.01    0.80
  -6   0   1   13.93    1.24
  -6   0   1   11.33    1.10
  -6   0   1   12.70    0.98
  -5   0   1    4.75    0.76
  -5   0   1    3.83    0.47
  -5   0   1    4.83    0.69
  -4   0   1  435.20    9.40
  -4   0   1  441.48    9.38
  -4   0   1  434.12    8.73
  -3   0   1  141.03    3.35
  -3   0   1  148.88    3.39
  -2   0   1   60.71    1.52
  -2   0   1   59.86    1.52
  -1   0  -1  992.69   20.16
  -1   0  -1  971.86   19.16
   1   0   1  993.32   20.65
   1   0   1  990.95   19.35
  -1   0  -1  958.01   20.44
  -2   0  -1   17.61    0.73
  -2   0  -1   18.20    1.08
   2   0   1   18.65    0.61
  -2   0  -1   19.16    0.97
   2   0   1   18.44    0.91
  -3   0  -1  788.58   16.93
   3   0   1  820.67   16.58
  -3   0  -1  808.06   16.65
  -3   0  -1  787.10   15.67
  -4   0  -1   15.14    1.19
   4   0   1   10.76    0.91
  -4   0  -1   11.80    1.01
  -4   0  -1   13.28    0.87
  -4   0  -1   13.61    1.10
   5   0   1   30.11    1.31
  -5   0  -1   32.34    1.45
  -5   0  -1   32.49    1.94
  -5   0  -1   30.47    1.82
  -5   0  -1   31.63    1.70
  -6   0  -1  159.26    4.74
  -6   0  -1  159.99    4.29
  -6   0  -1  165.16    4.83
  -7   0  -1   45.14    2.45
  -8   0  -1   -0.77    0.99
  -9   0  -1    3.23    1.42
  -9   1   1    2.92    1.23
  -8   1   1    7.72    1.22
  -7   1   1   36.31    1.90
  -7   1   1   34.18    1.46
  -7   1   1   36.19    1.80
  -6   1   1    2.24    0.68
  -6   1   1    2.43    0.76
  -6   1   1    1.98    0.45
  -5   1   1   19.55    1.13
  -5   1   1   19.18    1.02
  -4   1   1  994.18   20.43
  -2   1   1   99.73    2.40
   1  -1  -1 1725.66   41.81
  -1   1   1 1748.95   33.17
  -1   1   1 1750.02   38.04
   1  -1  -1 1755.57   33.68
  -1   1   1 1706.67   38.30
  -1   1   1 1693.23   36.68
   1  -1  -1 1680.35   36.34
  -1   1   1 1681.34   35.60
   1  -1  -1 1625.55   40.96
   0   1   1    6.90    0.71
   0   1   1    6.98    0.59
   0  -1  -1    7.33    0.55
   0  -1  -1    7.87    0.70
   0  -1  -1    8.30    0.65
   0  -1  -1    6.12    0.61
   0   1   1    6.52    0.64
   0  -1  -1    7.04    0.65
   0   1   1    6.38    0.62
   0   1   1    7.47    0.63
  -1  -1  -1 2011.30   40.77
   1   1   1 1980.56   39.72
  -1  -1  -1 1979.46   39.65
  -1  -1  -1 2002.85   41.31
   1   1   1 2028.90   41.59
   1   1   1 2044.92   40.91
  -1  -1  -1 2064.08   41.45
   1   1   1 2092.85   40.82
  -2  -1  -1   -0.61    0.52
  -2  -1  -1    1.82    0.53
  -2  -1  -1   -0.28    0.27
   2   1   1    0.07    0.27
  -2  -1  -1    0.44    0.37
   2   1   1   -0.34    0.35
  -3  -1  -1  126.18    3.43
  -3  -1  -1  121.07    3.61
   3   1   1  121.01    2.78
  -3  -1  -1  121.08    3.10
  -3  -1  -1  122.92    3.42
  -4  -1  -1   48.31    2.12
  -4  -1  -1   47.73    2.30
   4   1   1   49.66    1.90
  -4  -1  -1   48.42    2.04
  -4  -1  -1   46.58    1.76
   5   1   1    7.76    0.91
  -5  -1  -1    7.37    1.06
  -5  -1  -1    9.01    0.96
  -5  -1  -1    6.47    1.11
  -6  -1  -1    2.49    0.98
  -6  -1  -1    1.76    0.74
   6   1   1    1.46    0.71
  -6  -1  -1    1.98    0.90
  -7  -1  -1    2.44    1.12
  -8  -1  -1   39.54    2.76
  -9  -1  -1    1.51    1.42
 -10   2   1    0.08    1.13
  -9   2   1    8.78    1.29
  -8   2   1   38.50    2.62
  -8   2   1   39.66    1.98
  -7   2   1   11.46    1.07
  -7   2   1   10.74    0.80
  -7   2   1   13.85    1.09
  -7   2   1   13.40    1.55
  -6   2   1  168.90    4.19
  -6   2   1  174.93    5.00
  -5   2   1    1.61    0.44
  -5   2   1    1.16    0.65
  -4   2   1  168.13    4.28
  -3   2   1  114.38    3.03
  -3   2   1  117.36    2.80
  -2   2   1  151.43    3.39
  -2   2   1  145.76    3.47
  -2   2   1  152.92    3.49
   2  -2  -1  152.13    3.49
  -2   2   1  148.61    3.41
   1  -2  -1 1472.53   29.63
  -1   2   1 1476.00   30.50
   1  -2  -1 1469.98   27.79
  -1   2   1 1510.66   29.68
   1  -2  -1 1485.77   30.09
  -1   2   1 1516.94   27.83
  -1   2   1 1468.25   30.23
  -1   2   1 1464.25   29.75
   1  -2  -1 1273.01   29.55
   0  -2  -1 3259.35   67.22
   0  -2  -1 3279.69   66.97
   0   2   1 3310.50   66.34
   0   2   1 3371.09   70.05
   0   2   1 3301.60   66.53
   0  -2  -1 3313.72   67.04
   0  -2  -1 3362.33   63.03
   0   2   1 3254.35   67.26
   0  -2  -1 3257.22   68.19
  -1  -2  -1 2011.90   38.30
  -1  -2  -1 1994.96   40.31
  -1  -2  -1 1989.35   40.40
   1   2   1 1983.63   40.40
   1   2   1 1995.43   38.36
  -1  -2  -1 1998.59   40.99
   1   2   1 2009.19   40.29
  -1  -2  -1 2007.15   41.38
  -2  -2  -1  153.78    4.25
  -2  -2  -1  149.96    4.03
   2   2   1  157.78    4.02
  -2  -2  -1  152.78    4.07
  -2  -2  -1  154.07    3.76
   2   2   1  153.10    4.03
   2   2   1  151.06    3.64
  -3  -2  -1   66.92    2.45
  -3  -2  -1   68.52    2.72
   3   2   1   66.38    2.36
  -3  -2  -1   69.08    2.56
   3   2   1   69.08    2.43
  -3  -2  -1   67.84    2.27
  -4  -2  -1   89.75    2.84
   4   2   1   88.84    2.31
  -4  -2  -1   89.97    3.13
  -4  -2  -1   90.78    3.20
  -5  -2  -1   33.62    1.84
  -5  -2  -1   33.41    2.18
   5   2   1   31.46    1.85
  -5  -2  -1   33.36    2.04
  -6  -2  -1   13.83    1.56
  -7  -2  -1    0.23    1.00
  -8  -2  -1    2.53    1.41
  -9  -2  -1    0.06    1.46
 -10   3   1    5.34    1.22
  -9   3   1   10.05    1.19
  -8   3   1   25.80    1.61
  -8   3   1   27.43    2.24
  -7   3   1   82.71    3.39
  -7   3   1   74.03    2.38
  -6   3   1   10.34    0.77
  -6   3   1    7.32    1.20
  -6   3   1    9.28    0.79
  -6   3   1    9.35    0.73
  -5   3   1   64.78    1.82
  -5   3   1   66.82    2.56
  -5   3   1   62.46    1.79
  -4   3   1    3.85    0.46
  -4   3   1    3.98    0.73
  -4   3   1    2.58    0.45
  -4   3   1    3.25    0.43
  -3   3   1   29.50    1.09
   3  -3  -1   28.70    1.38
  -3   3   1   32.34    1.13
  -3   3   1   30.50    1.14
  -3   3   1   27.87    1.37
  -2   3   1   79.79    2.26
   2  -3  -1   80.27    2.35
   2  -3  -1   81.29    2.10
  -2   3   1   83.41    2.37
   2  -3  -1   83.85    2.25
   2  -3  -1   77.88    2.09
  -2   3   1   79.88    2.24
  -2   3   1   79.29    2.24
  -1   3   1  209.11    4.94
  -1   3   1  209.99    5.00
  -1   3   1  213.50    4.92
   1  -3  -1  208.03    4.97
  -1   3   1  216.59    5.26
   1  -3  -1  175.63    4.76
   1  -3  -1  216.21    4.88
   1  -3  -1  218.29    4.79
   0  -3  -1  123.76    3.30
   0   3   1  124.43    3.10
   0  -3  -1  117.10    3.24
   0   3   1  119.97    3.29
   0  -3  -1  117.83    3.28
   0   3   1  120.53    3.30
   0   3   1  119.00    3.31
   0  -3  -1  118.19    3.42
  -1  -3  -1    0.06    0.36
   1   3   1   -0.07    0.43
   1   3   1   -0.07    0.53
  -1  -3  -1   -0.66    0.41
  -1  -3  -1   -0.47    0.48
   1   3   1    0.39    0.49
   1   3   1   -0.22    0.43
  -1  -3  -1    0.06    0.40
  -1  -3  -1    1.04    0.74
   2   3   1  110.88    3.39
   2   3   1  112.30    3.36
  -2  -3  -1  108.81    3.38
  -2  -3  -1  107.17    3.59
  -2  -3  -1  105.46    3.37
   2   3   1  106.68    3.01
  -2  -3  -1  112.10    3.13
  -2  -3  -1  109.86    3.09
  -3  -3  -1    0.48    0.72
   3   3   1    0.09    0.46
  -3  -3  -1   -0.28    0.49
  -3  -3  -1    0.32    0.62
  -3  -3  -1    0.08    0.47
   3   3   1    0.48    0.66
   4   3   1    8.80    0.87
  -4  -3  -1    8.78    1.21
   4   3   1    8.65    1.19
  -4  -3  -1   10.03    1.35
  -4  -3  -1    9.66    1.10
   5   3   1   85.86    2.32
  -5  -3  -1   83.76    3.52
  -5  -3  -1   85.52    3.30
  -5  -3  -1   80.57    3.60
  -6  -3  -1   61.04    3.15
  -7  -3  -1    2.50    1.27
  -8  -3  -1   10.79    2.07
  -9   4   1   16.09    1.33
  -8   4   1    1.05    1.09
  -7   4   1    3.17    0.64
  -7   4   1    2.32    1.03
  -6   4   1   41.85    1.67
  -6   4   1   44.66    2.39
  -5   4   1   30.77    1.84
  -5   4   1   33.68    1.39
  -4   4   1    4.00    0.78
  -4   4   1    1.97    0.57
  -4   4   1    2.94    0.48
  -4   4   1    1.79    0.48
   3  -4  -1   22.14    0.90
   3  -4  -1   20.73    1.02
  -3   4   1   23.75    1.22
   3  -4  -1   18.70    1.27
   3  -4  -1   22.03    0.86
  -3   4   1   20.39    1.09
  -3   4   1   21.33    1.12
  -3   4   1   21.77    1.31
  -2   4   1 1206.00   24.87
  -2   4   1 1249.90   24.86
  -2   4   1 1204.81   23.50
  -2   4   1 1183.43   25.12
   2  -4  -1 1211.07   24.64
   2  -4  -1 1178.86   23.48
  -2   4   1 1202.82   25.93
   2  -4  -1 1215.50   24.71
   2  -4  -1 1219.19   25.09
  -1   4   1  485.24   10.63
   1  -4  -1  481.01   10.71
   1  -4  -1  487.05   10.57
  -1   4   1  476.61   10.62
   1  -4  -1  481.23   10.51
   1  -4  -1  481.33   10.11
  -1   4   1  476.71   11.00
   0  -4  -1  154.07    4.26
   0  -4  -1  158.86    4.28
   0   4   1  166.14    4.37
   0   4   1  160.78    4.04
   0   4   1  157.54    4.28
   0  -4  -1  160.20    4.47
   0   4   1  151.98    4.32
   0  -4  -1  164.22    4.33
  -1  -4  -1  113.31    3.63
  -1  -4  -1  103.77    3.39
  -1  -4  -1  109.52    3.20
  -1  -4  -1  111.84    3.49
   1   4   1  111.46    3.46
   1   4   1  112.07    3.24
   1   4   1  111.53    3.18
  -1  -4  -1  112.28    3.19
   1   4   1  104.76    3.44
   2   4   1    1.03    0.73
  -2  -4  -1    0.73    0.50
  -2  -4  -1   -0.38    0.65
  -2  -4  -1    0.55    0.64
  -2  -4  -1    0.36    0.55
   2   4   1    1.31    0.61
   2   4   1    1.10    0.64
  -3  -4  -1  118.07    4.07
  -3  -4  -1  108.95    3.91
   3   4   1  124.23    4.01
  -3  -4  -1  124.86    3.77
   3   4   1  121.95    3.51
  -3  -4  -1  118.44    3.54
   4   4   1  130.26    3.98
  -4  -4  -1  155.32    4.40
  -4  -4  -1  153.40    4.60
   4   4   1  154.01    4.86
  -4  -4  -1  155.08    5.06
  -4  -4  -1  151.71    4.99
   5   4   1    3.81    1.25
   5   4   1    4.27    0.89
  -5  -4  -1    5.44    1.03
  -5  -4  -1    4.42    1.34
  -5  -4  -1    3.59    1.43
  -6  -4  -1   21.92    2.19
  -7  -4  -1    0.89    1.26
  -8  -4  -1    0.45    1.56
  -8   5   1    1.33    1.18
  -7   5   1    8.87    1.45
  -7   5   1    7.72    0.87
  -6   5   1  107.48    3.86
  -6   5   1   98.04    3.00
  -5   5   1   27.19    1.85
  -5   5   1   25.51    1.44
  -5   5   1   23.18    1.46
   4  -5  -1    4.33    0.90
  -4   5   1    4.25    0.84
  -4   5   1    4.23    0.83
  -4   5   1    4.45    0.73
   3  -5  -1  176.90    4.84
  -3   5   1  185.64    4.82
   3  -5  -1  185.55    4.43
  -3   5   1  186.83    4.89
  -3   5   1  186.74    4.75
   3  -5  -1  178.06    4.55
   3  -5  -1  189.22    4.46
  -3   5   1  184.24    5.60
   2  -5  -1  167.22    4.33
  -2   5   1  163.25    4.49
   2  -5  -1  160.87    4.42
   2  -5  -1  165.15    4.41
  -2   5   1  164.67    4.46
  -1   5   1   26.44    1.48
  -1   5   1   23.27    1.50
   1  -5  -1   25.91    1.62
   1  -5  -1   24.41    1.78
   1  -5  -1   25.12    1.47
  -1   5   1   23.63    1.57
  -1   5   1   23.87    1.57
   1  -5  -1   25.08    1.49
   0   5   1   90.52    3.18
   0  -5  -1   93.63    3.06
   0   5   1   87.82    2.91
   0   5   1   95.24    3.09
   0   5   1   91.95    3.17
   0  -5  -1   91.28    3.16
   0  -5  -1   88.03    3.29
   0  -5  -1   85.44    3.07
  -1  -5  -1  169.27    4.66
   1   5   1  179.21    5.03
  -1  -5  -1  178.31    5.05
   1   5   1  167.91    4.99
   1   5   1  177.18    4.74
  -1  -5  -1  165.53    4.91
   1   5   1  166.65    4.56
   2   5   1   65.20    2.54
   2   5   1   71.47    2.97
  -2  -5  -1   64.05    2.41
  -2  -5  -1   67.46    2.96
  -2  -5  -1   68.25    2.90
  -3  -5  -1  331.62    8.57
  -3  -5  -1  317.75    8.48
   3   5   1  325.12    8.44
  -3  -5  -1  315.60    7.80
   3   5   1  319.95    7.66
  -4  -5  -1   20.11    1.98
   4   5   1   20.86    1.68
  -4  -5  -1   19.43    2.07
   4   5   1   19.98    1.93
  -4  -5  -1   18.41    1.54
   5   5   1    0.99    1.16
  -5  -5  -1    3.04    1.36
  -5  -5  -1    2.80    0.87
  -6  -5  -1    1.24    1.29
  -7  -5  -1   16.86    2.44
  -8  -5  -1    1.37    1.77
  -8   6   1   12.52    1.86
  -7   6   1   -0.49    0.94
  -6   6   1   31.89    2.29
  -6   6   1   29.46    1.76
  -5   6   1    3.83    0.91
  -5   6   1    3.36    0.96
  -5   6   1    7.69    1.28
  -5   6   1    4.51    1.35
  -4   6   1    0.88    0.73
   4  -6  -1    0.59    0.40
  -4   6   1    0.24    0.73
  -4   6   1    0.59    0.90
  -4   6   1    0.70    0.63
   4  -6  -1   -0.67    0.68
   4  -6  -1    0.85    0.56
   3  -6  -1  300.12    7.41
   3  -6  -1  311.51    7.13
  -3   6   1  294.02    8.27
  -3   6   1  312.41    7.51
  -3   6   1  306.24    7.55
  -3   6   1  305.96    7.41
   3  -6  -1  302.53    7.27
   2  -6  -1   49.33    2.08
  -2   6   1   45.90    2.28
  -2   6   1   45.52    2.42
   2  -6  -1   44.31    2.16
  -2   6   1   53.44    2.31
   2  -6  -1   43.79    2.25
   1  -6  -1   66.54    2.65
  -1   6   1   67.06    2.79
   1  -6  -1   68.97    2.72
  -1   6   1   66.30    2.53
  -1   6   1   70.39    2.84
  -1   6   1   61.99    2.74
   0   6   1    3.46    1.04
   0  -6  -1    4.99    0.94
   0   6   1    5.73    0.95
   0   6   1    5.51    1.02
   0   6   1    4.18    0.89
   0  -6  -1    6.36    0.93
  -1  -6  -1   75.42    2.84
   1   6   1   77.32    3.27
  -1  -6  -1   78.44    3.18
   1   6   1   79.57    2.92
   1   6   1   78.74    2.97
   2   6   1    0.01    0.70
  -2  -6  -1   -0.06    0.77
  -2  -6  -1    0.22    0.59
   2   6   1    0.99    0.96
   3   6   1  162.89    4.75
  -3  -6  -1  159.33    4.59
   3   6   1  159.53    5.35
  -3  -6  -1  142.25    5.16
   4   6   1    2.23    1.28
  -4  -6  -1    3.39    0.89
   4   6   1    1.75    1.04
  -4  -6  -1    0.96    1.15
  -5  -6  -1   13.46    1.97
  -6  -6  -1   21.74    2.53
  -7  -6  -1    5.23    2.01
  -8   7   1    4.98    1.89
  -7   7   1    1.17    1.15
  -7   7   1    1.01    1.41
  -6   7   1  142.54    4.96
  -6   7   1  140.98    5.86
  -5   7   1  219.91    5.84
  -5   7   1  213.39    6.14
   5  -7  -1  203.55    6.08
  -5   7   1  193.56    6.94
  -5   7   1  204.46    5.83
   4  -7  -1   65.29    2.44
   4  -7  -1   63.98    2.24
   4  -7  -1   69.52    3.01
  -4   7   1   62.95    2.81
  -4   7   1   66.03    2.95
  -4   7   1   64.53    3.39
  -4   7   1   64.35    2.94
  -3   7   1    0.17    0.95
   3  -7  -1    0.01    0.85
  -3   7   1    0.32    0.68
  -3   7   1    0.33    0.81
   3  -7  -1    0.46    0.76
   3  -7  -1   -0.41    0.51
   2  -7  -1   82.36    3.21
   2  -7  -1   80.39    2.99
  -2   7   1   86.33    3.31
  -2   7   1   74.75    3.21
  -2   7   1   76.90    3.36
  -1   7   1  138.09    4.64
  -1   7   1  145.33    4.64
   1  -7  -1  139.74    4.46
  -1   7   1  138.27    4.25
   1  -7  -1  133.33    4.40
  -1   7   1  138.98    4.58
   0   7   1  217.87    6.14
   0   7   1  213.60    5.87
   0  -7  -1  218.15    6.08
   0   7   1  209.43    6.31
   0   7   1  218.92    6.35
   0  -7  -1  210.12    6.20
   1   7   1    7.03    1.37
  -1  -7  -1    8.59    1.31
   1   7   1    9.87    1.28
   1   7   1    9.88    1.21
  -1  -7  -1    6.29    1.00
   2   7   1   96.00    4.06
   2   7   1   94.86    3.55
  -2  -7  -1   91.39    3.91
  -2  -7  -1   90.24    3.33
  -3  -7  -1    3.88    1.26
   3   7   1    4.65    1.18
  -3  -7  -1    4.38    0.93
   3   7   1    5.72    1.50
  -4  -7  -1   33.52    2.75
   4   7   1   37.08    2.97
  -5  -7  -1    5.81    1.69
  -6  -7  -1    2.15    1.69
  -7  -7  -1   -2.59    1.53
  -7   8   1    1.57    1.45
  -6   8   1   11.98    2.14
  -6   8   1   10.02    1.68
  -5   8   1   14.30    2.13
  -5   8   1   13.21    1.66
  -5   8   1   13.96    1.76
   5  -8  -1   16.43    1.84
  -4   8   1    2.97    1.14
   4  -8  -1    3.66    0.79
   4  -8  -1    1.17    0.92
  -4   8   1    3.12    1.24
   4  -8  -1    2.94    1.09
  -4   8   1    2.01    0.95
   3  -8  -1    0.22    0.61
  -3   8   1   -1.00    0.85
   3  -8  -1   -0.78    0.77
  -3   8   1   -0.44    0.91
  -3   8   1    0.74    0.84
   2  -8  -1   61.94    2.79
  -2   8   1   60.25    2.73
  -2   8   1   60.67    3.12
  -2   8   1   56.07    3.06
   2  -8  -1   61.31    2.95
  -2   8   1   57.74    3.05
  -1   8   1    9.88    1.46
  -1   8   1    7.68    1.41
   1  -8  -1    7.65    1.29
   1  -8  -1    8.58    1.29
  -1   8   1    6.72    1.21
  -1   8   1    8.87    1.37
   0   8   1    0.75    0.90
   0  -8  -1    1.86    0.96
   0   8   1    0.99    0.93
   0   8   1   -0.63    0.95
   0  -8  -1    1.74    0.98
   1   8   1   80.57    3.43
   1   8   1   77.44    3.27
  -1  -8  -1   77.28    3.60
   1   8   1   83.31    3.85
  -2  -8  -1   21.49    2.11
   2   8   1   22.35    1.91
  -2  -8  -1   22.19    1.76
   2   8   1   24.06    2.31
   3   8   1    6.15    1.45
   3   8   1    5.28    1.58
  -3  -8  -1    4.84    1.54
  -4  -8  -1   40.22    3.14
  -5  -8  -1    5.68    1.79
  -6  -8  -1    5.61    2.06
  -6   9   1   62.71    4.14
   5  -9  -1   -0.48    1.01
  -5   9   1    1.22    1.33
  -5   9   1    0.11    1.06
  -4   9   1   -0.05    1.26
  -4   9   1    1.06    1.12
   4  -9  -1   -0.81    0.88
   3  -9  -1    0.67    0.99
   3  -9  -1    0.70    0.57
  -3   9   1    0.79    1.15
  -3   9   1    1.00    1.15
   2  -9  -1  122.92    4.43
  -2   9   1  121.63    4.32
  -2   9   1  121.48    4.83
  -2   9   1  122.83    4.83
   2  -9  -1  120.00    4.58
   1  -9  -1    4.55    1.26
   1  -9  -1    4.95    1.26
  -1   9   1    4.61    1.24
  -1   9   1    4.11    1.47
  -1   9   1    3.10    1.22
   0  -9  -1   -0.63    0.95
   0   9   1    1.35    0.97
   0   9   1    0.20    1.23
   0  -9  -1    0.73    1.02
   0   9   1   -0.32    0.98
  -1  -9  -1    7.32    1.61
   1   9   1    7.45    1.46
   1   9   1    8.73    1.39
   1   9   1    7.40    1.69
   2   9   1   16.87    2.25
   2   9   1   18.62    1.93
  -2  -9  -1   17.14    2.12
  -3  -9  -1    4.24    1.55
   3   9   1    4.73    1.72
  -4  -9  -1    6.72    1.87
  -5  -9  -1    0.61    1.57
  -5  10   1    8.11    1.66
  -5  10   1    8.47    1.95
  -4  10   1    2.53    1.53
  -4  10   1    3.94    1.51
  -3  10   1    2.68    1.21
  -3  10   1    0.13    1.31
  -3  10   1    1.53    1.35
  -2  10   1  104.11    4.21
  -2  10   1  112.26    4.76
  -2  10   1  103.37    4.76
   1 -10  -1   17.28    2.03
  -1  10   1   13.64    1.78
  -1  10   1   18.14    2.26
  -1  10   1   17.67    2.07
   0  10   1   42.97    2.84
   0  10   1   49.54    3.43
   0  10   1   51.82    3.08
   0 -10  -1   41.78    3.07
  -1 -10  -1   -1.20    1.11
   1  10   1   -0.75    1.08
   1  10   1   -1.94    1.28
   1  10   1    0.94    1.29
  -2 -10  -1   62.85    3.92
   2  10   1   63.16    3.46
   2  10   1   61.18    4.05
  -3 -10  -1    4.14    1.83
   3  10   1    1.51    1.82
  -4 -10  -1    7.20    2.11
  -5  11   1    4.10    1.57
  -4  11   1    1.16    1.45
  -4  11   1    1.95    1.24
  -4  11   1    2.54    1.65
  -3  11   1    2.88    1.34
  -3  11   1    2.46    1.54
  -3  11   1    2.03    1.54
  -2  11   1    1.53    1.46
  -2  11   1    2.25    1.61
  -2  11   1    0.17    1.23
  -1  11   1   71.66    3.90
  -1  11   1   79.25    4.46
  -1  11   1   69.05    3.72
   0  11   1   44.64    3.11
   0  11   1   49.02    3.77
   0  11   1   51.52    3.45
   1  11   1   14.37    2.49
   1  11   1   16.10    2.08
  -1 -11  -1   16.86    2.33
   1  11   1   15.17    2.00
   2  11   1    1.15    1.74
  -2 -11  -1   -0.33    1.49
  -3 -11  -1   16.48    2.76
  -5  12   1    1.05    1.29
  -5  12   1    1.22    1.56
  -4  12   1    8.81    2.10
  -4  12   1   12.32    1.92
  -3  12   1    1.13    1.57
  -3  12   1    3.69    1.52
  -3  12   1   -0.58    1.54
  -2  12   1    7.75    1.88
  -2  12   1    6.79    2.12
  -2  12   1    6.66    1.91
  -1  12   1   60.51    3.67
  -1  12   1   71.24    4.49
   0  12   1   11.27    2.38
   0  12   1   16.75    2.37
   1  12   1    4.45    1.89
   1  12   1    2.15    2.00
  -4  13   1    8.33    2.00
  -4  13   1    8.75    2.37
  -3  13   1    1.34    1.82
  -3  13   1   -0.93    1.43
  -2  13   1   -2.20    1.27
  -2  13   1   -0.31    1.72
  -2  13   1   -0.51    1.60
  -1  13   1   10.86    2.18
  -1  13   1    9.86    2.46
   0  13   1    0.71    1.75
   0  13   1    3.54    2.15
   1  13  -2   -0.67    1.68
   0  13  -2   -1.81    1.26
   0  13  -2    0.12    1.77
  -1  13  -2   22.09    2.92
  -1  13  -2   23.87    2.57
  -2  13  -2    2.83    1.71
  -2  13  -2    4.64    1.71
  -2  13  -2    2.89    1.80
  -3  13  -2    0.94    1.61
  -3  13  -2    1.11    1.43
  -3 -12   2   -1.81    1.62
   2  12  -2    5.54    2.07
  -2 -12   2    4.43    1.93
  -1 -12   2    9.61    2.05
   1  12  -2    5.90    2.11
   1  12  -2    7.71    1.77
   0  12  -2    9.61    1.90
   0  12  -2   13.12    2.38
  -1  12  -2   -0.43    1.28
  -1  12  -2   -2.69    1.34
  -1  12  -2    1.56    1.41
  -2  12  -2    0.54    1.52
  -2  12  -2   -0.17    1.30
  -2  12  -2    1.46    1.37
  -3  12  -2    6.93    1.84
  -3  12  -2    8.03    1.92
  -4  12  -2    1.03    1.58
  -4 -11   2    0.08    1.70
  -3 -11   2    3.00    1.66
   2  11  -2   22.30    2.71
  -2 -11   2   16.87    2.41
   2  11  -2   19.35    2.19
   1  11  -2   15.27    1.98
   1  11  -2   15.40    2.34
   1  11  -2   15.64    1.70
  -1 -11   2   13.46    2.12
   0 -11   2    6.83    1.74
   0  11  -2    9.67    1.58
   0  11  -2    5.64    1.80
   0  11  -2    6.65    1.60
   1 -11   2   38.94    3.09
  -1  11  -2   38.09    2.69
  -1  11  -2   39.77    3.26
  -1  11  -2   40.70    2.85
  -2  11  -2   17.56    2.04
  -2  11  -2   16.98    2.04
  -2  11  -2   13.94    2.14
  -3  11  -2    0.47    1.25
  -3  11  -2   -0.80    1.17
  -4  11  -2   11.45    2.10
  -5  11  -2   -3.47    1.38
  -5 -10   2   -0.23    1.69
  -4 -10   2   34.39    3.21
  -3 -10   2    2.46    1.50
   3  10  -2   -0.86    1.37
  -2 -10   2   27.55    2.55
   2  10  -2   26.02    2.31
   2  10  -2   25.70    2.61
   1  10  -2    0.82    1.29
  -1 -10   2   -0.70    1.06
   1  10  -2   -0.59    0.93
   1  10  -2   -0.33    0.87
   0  10  -2   30.91    2.22
   0  10  -2   25.82    2.49
   0  10  -2   25.69    2.19
   0 -10   2   26.10    2.37
   1 -10   2  120.96    4.82
  -1  10  -2  127.55    4.62
   1 -10   2  126.87    4.91
  -1  10  -2  122.29    4.62
  -1  10  -2  122.23    5.04
   2 -10   2   21.81    2.19
  -2  10  -2   23.65    2.20
  -2  10  -2   27.52    2.49
   2 -10   2   22.59    2.10
  -3  10  -2   40.26    2.94
  -3  10  -2   35.44    2.73
  -4  10  -2    6.19    1.64
  -5  10  -2    1.29    1.40
  -6  10  -2    0.51    1.64
  -6  -9   2    1.96    1.90
  -5  -9   2   19.30    2.64
  -4  -9   2    0.58    1.41
   3   9  -2   65.68    3.78
  -3  -9   2   67.50    3.80
   3   9  -2   66.53    3.33
   2   9  -2   13.81    1.73
   2   9  -2   15.49    1.35
  -2  -9   2   13.07    1.88
   2   9  -2   11.38    1.92
  -2  -9   2   13.59    1.78
   1   9  -2  104.09    4.44
   1   9  -2   95.60    3.85
  -1  -9   2  101.61    4.12
   1   9  -2   97.67    3.49
  -1  -9   2   92.98    4.17
   0   9  -2   30.66    2.52
   0   9  -2   31.33    2.22
   0  -9   2   32.92    2.29
   0  -9   2   31.54    2.40
   0   9  -2   32.88    2.09
   1  -9   2  158.13    5.35
  -1   9  -2  157.09    5.18
  -1   9  -2  157.63    5.53
   2  -9   2   -1.04    0.95
  -2   9  -2    0.89    1.15
  -2   9  -2   -0.60    1.22
   2  -9   2    0.45    0.96
  -2   9  -2    0.01    1.01
  -3   9  -2    7.73    1.40
   3  -9   2    7.22    1.42
  -3   9  -2    6.77    1.44
  -3   9  -2    8.48    1.57
   3  -9   2   10.25    1.38
  -4   9  -2   -0.81    0.96
  -4   9  -2    1.62    1.07
   4  -9   2    0.47    1.07
  -5   9  -2   10.66    1.72
  -7  -8   2    2.15    1.87
  -6  -8   2    6.39    2.02
  -5  -8   2    6.78    1.83
   4   8  -2   21.02    2.28
  -4  -8   2   20.08    2.33
   3   8  -2   10.97    1.53
   3   8  -2   12.99    1.82
  -3  -8   2   12.75    1.83
   2   8  -2   38.01    2.72
  -2  -8   2   42.34    2.70
   2   8  -2   40.53    1.92
   2   8  -2   37.90    2.28
   1   8  -2   67.91    2.61
   1   8  -2   65.53    2.91
  -1  -8   2   61.35    3.10
   1   8  -2   60.10    3.18
   0   8  -2    4.00    0.91
   0  -8   2    3.56    0.96
   0   8  -2    3.16    1.13
   0  -8   2    2.51    1.00
   0   8  -2    4.51    1.04
   1  -8   2  108.61    3.95
  -1   8  -2  107.28    3.90
  -1   8  -2  107.26    4.13
  -1   8  -2  110.61    4.16
   1  -8   2  110.14    3.97
   2  -8   2    1.49    0.82
  -2   8  -2    1.77    0.88
  -2   8  -2    1.48    1.01
   2  -8   2    0.93    0.86
  -2   8  -2    1.90    0.94
   3  -8   2    0.27    0.86
  -3   8  -2   -0.25    0.76
  -3   8  -2    0.09    0.78
   3  -8   2   -0.13    0.85
  -3   8  -2   -0.14    0.85
   3  -8   2    0.58    0.59
   4  -8   2   15.09    1.17
   4  -8   2   14.99    1.72
   4  -8   2   14.88    1.31
  -4   8  -2   14.71    1.71
  -4   8  -2   16.19    1.58
  -5   8  -2  181.03    5.92
  -6   8  -2   -0.22    1.06
  -7  -7   2    2.42    1.79
  -6  -7   2   21.90    2.49
  -5  -7   2   27.64    2.51
   4   7  -2    9.76    1.66
  -4  -7   2   10.85    1.68
   4   7  -2   11.44    1.36
   3   7  -2  105.75    4.14
   3   7  -2  102.22    3.63
  -3  -7   2   99.78    4.15
  -2  -7   2   64.07    3.11
   2   7  -2   64.62    2.76
   2   7  -2   70.02    3.19
   2   7  -2   64.08    2.28
   1   7  -2   98.52    3.41
   1   7  -2   92.60    3.71
   1   7  -2   95.52    3.07
  -1  -7   2   95.07    3.70
  -1  -7   2   96.73    3.52
   0   7  -2   -0.05    0.84
   0   7  -2   -0.63    0.70
   0   7  -2    0.67    0.66
   0  -7   2   -0.80    0.50
   0   7  -2    0.50    0.73
   0  -7   2    0.40    0.77
  -1   7  -2   15.18    1.52
   1  -7   2   11.55    1.36
  -1   7  -2   12.63    1.50
   1  -7   2   12.94    1.30
  -1   7  -2   11.74    1.27
   2  -7   2    2.40    0.86
   2  -7   2    4.25    0.91
   2  -7   2    3.12    0.84
  -2   7  -2    2.55    0.97
  -2   7  -2    4.29    0.95
  -2   7  -2    3.45    0.88
   3  -7   2    0.68    0.73
  -3   7  -2    2.50    0.87
  -3   7  -2    2.12    0.78
   3  -7   2    0.37    0.37
   3  -7   2    2.97    0.78
  -3   7  -2    2.89    0.92
  -4   7  -2    0.91    0.80
   4  -7   2    0.41    0.59
   4  -7   2   -0.47    0.74
   4  -7   2   -0.30    0.46
  -4   7  -2    1.08    0.75
  -5   7  -2   -0.34    0.73
  -5   7  -2    1.79    1.03
  -6   7  -2    2.32    1.20
  -8  -6   2    0.81    1.55
  -7  -6   2    9.21    2.03
  -6  -6   2   40.54    3.10
  -5  -6   2    2.07    1.22
  -4  -6   2    5.45    1.30
  -4  -6   2    3.51    0.52
  -4  -6   2    0.43    1.11
   4   6  -2    2.59    1.19
   4   6  -2    4.69    1.02
   3   6  -2    8.34    1.04
  -3  -6   2    7.52    1.33
   3   6  -2    6.88    1.24
  -3  -6   2    9.79    1.34
  -2  -6   2   23.81    1.96
  -2  -6   2   22.07    1.82
   2   6  -2   25.72    1.87
   2   6  -2   25.86    1.22
   2   6  -2   25.41    1.60
  -1  -6   2  189.41    5.57
   1   6  -2  189.66    5.59
   1   6  -2  198.85    4.97
   1   6  -2  199.02    5.64
  -1  -6   2  200.50    5.70
   1   6  -2  198.02    5.20
  -1  -6   2  201.38    5.36
   0   6  -2    3.03    0.80
   0   6  -2    4.44    0.95
   0  -6   2    3.52    0.89
   0  -6   2    3.90    0.86
   0   6  -2    3.46    0.74
   0  -6   2    3.75    0.78
   1  -6   2  162.99    4.53
  -1   6  -2  152.95    4.58
  -1   6  -2  153.65    4.56
   1  -6   2  154.92    4.50
   2  -6   2  231.04    5.90
  -2   6  -2  236.11    6.06
   2  -6   2  232.23    6.00
  -2   6  -2  229.38    5.97
   2  -6   2  228.39    5.69
  -2   6  -2  227.79    6.08
   3  -6   2   26.56    1.79
  -3   6  -2   27.68    1.72
   3  -6   2   28.63    1.55
  -3   6  -2   28.57    1.80
   3  -6   2   29.09    1.40
  -4   6  -2  134.85    4.06
  -4   6  -2  134.62    4.34
   4  -6   2  134.66    3.62
   4  -6   2  132.04    4.34
  -5   6  -2  123.77    4.34
  -5   6  -2  120.34    3.86
  -6   6  -2   13.37    1.31
  -6   6  -2   11.27    1.64
  -7   6  -2    6.52    1.52
  -8  -5   2    9.14    2.07
  -7  -5   2   14.48    2.06
  -6  -5   2    3.68    1.36
  -5  -5   2    0.39    0.49
   5   5  -2    0.19    0.61
  -5  -5   2   -1.09    0.94
   5   5  -2   -0.54    0.76
  -4  -5   2   23.11    1.76
  -4  -5   2   23.82    2.04
  -4  -5   2   25.78    2.13
   4   5  -2   20.48    1.83
  -4  -5   2   23.52    1.07
  -3  -5   2   61.79    2.54
   3   5  -2   61.95    2.29
  -3  -5   2   63.19    1.73
  -3  -5   2   58.08    2.79
   3   5  -2   57.66    2.62
  -3  -5   2   53.98    2.64
  -2  -5   2   83.10    3.11
  -2  -5   2   84.11    3.17
   2   5  -2   83.65    3.10
   2   5  -2   79.04    2.70
   1   5  -2  432.12    9.88
   1   5  -2  416.08    9.83
   1   5  -2  425.86    9.24
  -1  -5   2  408.94    9.82
  -1  -5   2  418.45    9.83
   1   5  -2  424.59    9.33
   0  -5   2   41.22    2.04
   0   5  -2   41.34    1.70
   0   5  -2   39.67    1.94
   0  -5   2   42.05    1.94
   0  -5   2   41.78    1.84
   0   5  -2   40.92    1.97
  -1   5  -2  753.20   16.01
  -1   5  -2  733.69   16.03
   1  -5   2  760.44   16.00
  -1   5  -2  749.65   15.19
   1  -5   2  731.85   15.91
   1  -5   2  733.27   15.17
  -2   5  -2  758.94   16.64
   2  -5   2  779.26   15.99
   2  -5   2  797.07   16.55
  -2   5  -2  774.00   16.63
  -2   5  -2  784.39   15.95
   2  -5   2  785.03   16.55
   3  -5   2  142.64    3.76
   3  -5   2  140.46    3.36
  -3   5  -2  145.03    4.01
   3  -5   2  142.08    4.17
  -3   5  -2  145.74    4.19
  -4   5  -2   19.07    1.54
  -4   5  -2   19.53    1.36
   4  -5   2   19.34    1.11
  -5   5  -2   40.01    2.01
  -5   5  -2   37.65    2.26
  -6   5  -2  235.56    6.05
  -6   5  -2  228.91    6.69
  -7   5  -2   11.86    1.68
  -9  -4   2    0.75    1.60
  -8  -4   2   31.99    2.81
  -7  -4   2    7.94    1.65
  -6  -4   2    0.26    0.97
  -5  -4   2  170.34    5.43
  -5  -4   2  169.87    4.36
   5   4  -2  173.84    4.93
  -5  -4   2  172.96    5.01
  -5  -4   2  160.68    5.29
   4   4  -2  368.50    7.83
  -4  -4   2  373.19    9.12
  -4  -4   2  366.90    8.13
  -4  -4   2  363.99    9.07
   4   4  -2  349.07    8.75
  -4  -4   2  386.98    8.57
  -3  -4   2    2.04    0.73
  -3  -4   2    2.18    0.78
   3   4  -2    0.88    0.63
   3   4  -2    1.67    0.56
  -3  -4   2    2.03    0.33
  -3  -4   2    2.02    0.64
  -2  -4   2   56.94    2.37
  -2  -4   2   53.32    2.26
   2   4  -2   61.78    2.35
   2   4  -2   56.74    2.03
   2   4  -2   55.98    2.27
  -1  -4   2   39.30    1.85
  -1  -4   2   38.14    1.89
   1   4  -2   38.65    1.84
   1   4  -2   40.25    1.65
   1   4  -2   39.45    1.86
   1   4  -2   39.79    1.31
   0  -4   2  258.10    6.21
   0   4  -2  257.78    6.23
   0  -4   2  259.75    6.22
   0   4  -2  260.57    6.25
   0  -4   2  258.07    5.90
  -1   4  -2 1049.70   21.45
   1  -4   2 1042.96   21.38
  -1   4  -2 1001.15   21.43
   1  -4   2 1034.89   21.42
  -1   4  -2 1025.40   20.23
   1  -4   2 1040.82   20.27
  -2   4  -2   86.65    2.73
   2  -4   2   86.00    2.74
  -2   4  -2   79.34    2.61
   2  -4   2   80.51    2.55
   3  -4   2  197.70    4.73
   3  -4   2  199.25    4.73
  -3   4  -2  203.25    4.96
  -3   4  -2  200.61    5.13
   4  -4   2    0.11    0.40
  -4   4  -2    0.02    0.57
  -4   4  -2    0.68    0.48
   4  -4   2   -0.16    0.36
  -5   4  -2   -0.21    0.71
  -5   4  -2   -0.32    0.55
  -6   4  -2  138.29    4.00
  -6   4  -2  130.76    4.63
  -7   4  -2   14.68    1.79
  -9   4  -2    1.04    1.01
  -9  -3   2    2.26    1.50
  -8  -3   2   -0.42    1.21
  -7  -3   2    0.63    1.01
  -6  -3   2   36.28    2.36
  -6  -3   2   34.42    2.24
  -5  -3   2  153.85    4.76
  -5  -3   2  158.09    4.80
  -5  -3   2  153.15    4.32
   4   3  -2   23.35    1.41
   4   3  -2   22.68    0.82
  -4  -3   2   19.68    1.46
  -4  -3   2   22.09    1.65
  -4  -3   2   22.91    1.36
  -3  -3   2  173.26    4.28
   3   3  -2  171.64    3.94
  -3  -3   2  172.24    4.63
  -3  -3   2  168.20    4.60
   3   3  -2  173.33    4.48
   2   3  -2  275.64    6.51
  -2  -3   2  283.25    6.16
   2   3  -2  284.29    6.53
  -2  -3   2  277.28    6.59
  -2  -3   2  275.58    6.57
   2   3  -2  267.53    5.99
  -1  -3   2 1461.47   29.99
   1   3  -2 1461.96   31.93
   1   3  -2 1453.72   28.41
  -1  -3   2 1497.38   29.94
   1   3  -2 1437.97   29.93
   1   3  -2 1491.73   29.92
   0  -3   2  781.09   16.10
   0  -3   2  776.08   15.13
   0   3  -2  770.41   16.09
   0   3  -2  758.17   16.10
   0   3  -2  775.43   15.12
   0  -3   2  764.42   16.11
  -1   3  -2 1364.19   25.90
   1  -3   2 1349.12   27.54
   1  -3   2 1324.11   25.89
   1  -3   2 1356.15   27.47
  -1   3  -2 1362.97   27.51
   2  -3   2  148.12    3.78
   2  -3   2  139.32    3.59
   2  -3   2  149.63    3.65
  -2   3  -2  151.95    3.74
  -2   3  -2  152.80    3.82
   3  -3   2   38.03    1.38
  -3   3  -2   36.57    1.50
   3  -3   2   38.30    1.39
  -3   3  -2   36.40    1.73
  -4   3  -2  309.35    7.35
   4  -3   2  307.50    6.63
   4  -3   2  311.95    6.63
  -4   3  -2  305.77    7.06
  -5   3  -2  311.35    7.56
  -5   3  -2  288.74    7.02
  -6   3  -2    0.99    0.70
  -6   3  -2    0.90    0.52
  -6   3  -2    0.86    0.95
  -7   3  -2    1.67    1.12
  -8   3  -2   23.88    1.87
  -9   3  -2    1.72    1.17
  -9  -2   2    5.94    1.67
  -8  -2   2   10.10    1.63
  -7  -2   2   94.45    3.74
  -6  -2   2   70.66    2.95
  -6  -2   2   76.34    3.05
  -6  -2   2   73.56    2.64
  -5  -2   2   94.11    3.20
  -5  -2   2   90.34    3.14
  -5  -2   2   88.15    2.76
  -4  -2   2    0.74    0.63
  -4  -2   2    1.48    0.62
   4   2  -2    1.14    0.47
  -4  -2   2    0.15    0.44
  -3  -2   2  348.50    7.88
  -3  -2   2  350.91    7.34
  -3  -2   2  342.27    7.88
   3   2  -2  351.03    7.11
   3   2  -2  351.80    7.70
  -2  -2   2   75.88    2.25
  -2  -2   2   73.09    2.27
  -2  -2   2   75.30    2.05
   2   2  -2   74.73    2.19
  -1  -2   2   56.14    1.79
   1   2  -2   55.71    1.64
  -1  -2   2   59.48    1.84
   1   2  -2   56.39    1.77
   0  -2   2 1054.37   21.99
   0  -2   2 1069.86   20.62
   0   2  -2 1092.86   20.65
   0   2  -2 1088.64   21.97
  -1   2  -2    3.17    0.49
   1  -2   2    3.44    0.47
  -1   2  -2    4.49    0.51
   1  -2   2    5.12    0.53
   2  -2   2  410.93    9.03
  -2   2  -2  411.03    8.82
  -2   2  -2  415.44    8.59
   2  -2   2  407.39    8.77
  -3   2  -2   35.71    1.45
   3  -2   2   34.31    1.31
  -3   2  -2   33.96    1.10
  -4   2  -2   28.55    1.17
  -4   2  -2   29.16    1.45
  -4   2  -2   25.21    1.10
   4  -2   2   29.36    1.13
  -5   2  -2   33.12    1.73
  -5   2  -2   36.64    1.56
  -5   2  -2   36.01    1.43
  -6   2  -2   52.51    2.31
  -6   2  -2   51.03    1.93
  -6   2  -2   49.80    2.12
  -7   2  -2   -0.54    0.76
  -8   2  -2    2.15    1.12
  -9   2  -2    8.80    1.58
  -9  -1   2   -0.86    1.08
  -8  -1   2    1.87    1.10
  -7  -1   2    0.76    0.84
  -6  -1   2    2.92    0.80
  -6  -1   2    1.66    0.59
  -6  -1   2    3.22    0.91
  -5  -1   2   70.64    2.49
  -5  -1   2   67.32    2.08
  -5  -1   2   74.59    2.47
  -4  -1   2    0.20    0.46
  -4  -1   2   -0.48    0.30
  -4  -1   2    0.77    0.52
  -3  -1   2  535.27   11.34
  -3  -1   2  534.44   11.30
   3   1  -2  533.84   11.14
  -3  -1   2  542.06   10.63
  -2  -1   2 2088.08   42.16
  -2  -1   2 2104.89   42.34
   2   1  -2 2098.19   42.44
  -2  -1   2 2058.52   40.66
   1   1  -2   49.62    1.38
   1   1  -2   46.51    1.17
   1   1  -2   39.89    1.22
  -1  -1   2   48.58    1.29
  -1  -1   2   46.57    1.22
  -1  -1   2   47.64    1.37
   0  -1   2  924.24   19.10
   0   1  -2  909.79   18.04
   0  -1   2  919.57   18.13
   0  -1   2  938.92   18.13
   0   1  -2  941.23   19.05
   0   1  -2  922.22   18.10
  -1   1  -2   72.97    1.79
   1  -1   2   70.60    1.97
  -1   1  -2   75.14    1.89
  -1   1  -2   72.86    1.98
   1  -1   2   75.97    1.92
   2  -1   2  753.76   16.45
  -2   1  -2  808.10   16.51
  -2   1  -2  825.15   15.63
  -2   1  -2  803.93   16.69
   2  -1   2  807.00   16.80
   3  -1   2  479.06   10.17
  -3   1  -2  486.35   10.33
  -3   1  -2  475.96    9.64
  -3   1  -2  471.70   10.30
  -4   1  -2   98.84    2.98
   4  -1   2  103.25    2.70
  -4   1  -2   93.51    2.88
  -4   1  -2   96.70    2.60
  -5   1  -2  133.67    3.89
  -5   1  -2  130.53    3.42
  -5   1  -2  128.22    3.80
   5  -1   2  127.69    3.24
  -6   1  -2    3.86    1.04
  -6   1  -2    3.90    0.99
  -6   1  -2    5.14    1.19
  -6   1  -2    3.27    0.77
  -7   1  -2   12.72    1.46
  -8   1  -2    0.59    1.09
  -9   1  -2   -1.10    1.06
  -9   0   2   14.18    1.72
  -8   0   2   25.49    1.88
  -7   0   2    0.23    0.69
  -7   0   2    0.18    0.76
  -7   0   2    0.80    0.54
  -6   0   2   -0.51    0.64
  -6   0   2   -0.29    0.39
  -6   0   2   -0.69    0.58
  -5   0   2    5.30    0.66
  -5   0   2    3.84    0.65
  -5   0   2    4.11    0.38
  -4   0   2    2.89    0.51
  -4   0   2    3.08    0.49
  -3   0   2  100.87    2.39
  -3   0   2   98.72    2.38
  -2   0   2    2.82    0.47
  -2   0   2    2.79    0.25
  -1   0   2 1074.64   22.87
  -1   0   2 1081.78   24.87
   1   0  -2 1090.35   23.09
   1   0  -2 1066.20   22.79
  -1   0   2 1097.19   22.98
   0   0   2  581.73   12.16
   0   0  -2  569.88   11.47
   0   0  -2  572.82   12.50
   0   0   2  579.26   11.54
   0   0   2  583.59   12.38
   0   0  -2  586.74   12.32
   0   0  -2  586.21   12.12
  -1   0  -2  285.58    6.31
  -1   0  -2  286.16    5.93
  -1   0  -2  296.51    6.42
   1   0   2  285.56    6.43
   1   0   2  293.47    6.35
   1   0   2  286.05    5.93
  -2   0  -2  130.20    3.32
  -2   0  -2  129.15    3.03
  -2   0  -2  131.94    3.37
   2   0   2  123.10    3.33
  -3   0  -2 1136.51   23.91
  -3   0  -2 1154.15   23.61
   3   0   2 1149.25   23.50
  -3   0  -2 1137.84   22.29
  -4   0  -2    2.19    0.82
  -4   0  -2    4.37    0.60
  -4   0  -2    3.47    0.78
  -4   0  -2    3.02    0.71
   4   0   2    2.81    0.65
  -5   0  -2    0.25    0.92
  -5   0  -2   -0.82    0.43
   5   0   2   -0.68    0.52
  -5   0  -2   -0.09    0.70
  -5   0  -2   -0.40    0.64
  -6   0  -2  188.00    5.52
   6   0   2  196.98    4.70
  -6   0  -2  186.59    5.02
  -6   0  -2  187.91    5.53
  -7   0  -2    6.00    1.24
  -8   0  -2    1.76    1.24
  -9   0  -2    1.98    1.44
 -10   1   2    4.90    1.41
  -9   1   2   -0.18    0.97
  -8   1   2   -0.19    0.75
  -7   1   2   38.20    1.40
  -7   1   2   42.75    1.94
  -7   1   2   40.97    1.80
  -6   1   2   62.81    2.10
  -6   1   2   61.83    2.02
  -5   1   2  100.95    2.59
  -5   1   2  105.66    2.61
  -3   1   2    4.28    0.55
  -2   1   2  307.25    6.23
   1  -1  -2   98.81    2.21
  -1   1   2   94.71    2.61
   1  -1  -2   96.59    2.31
  -1   1   2   98.58    2.52
  -1   1   2  100.04    2.34
   1  -1  -2   94.86    2.30
   1  -1  -2   99.74    2.53
  -1   1   2   99.47    2.36
   1  -1  -2   95.78    2.63
  -1   1   2   99.58    2.18
   0   1   2    9.44    0.64
   0   1   2   10.78    0.73
   0   1   2   12.40    0.85
   0  -1  -2   12.07    0.85
   0  -1  -2   12.17    0.75
   0  -1  -2   10.71    0.63
   0   1   2   12.63    0.75
   0  -1  -2   11.83    0.78
   0   1   2   10.97    0.77
   0  -1  -2   11.51    0.76
  -1  -1  -2  269.96    5.71
  -1  -1  -2  267.41    6.06
   1   1   2  266.87    6.04
   1   1   2  272.27    6.27
  -1  -1  -2  261.23    6.06
   1   1   2  268.00    5.69
  -1  -1  -2  275.55    6.25
   2   1   2   20.65    1.22
  -2  -1  -2   19.07    1.02
  -2  -1  -2   20.99    1.24
   2   1   2   18.32    0.92
  -2  -1  -2   19.28    1.16
  -2  -1  -2   20.47    1.42
  -3  -1  -2  400.05    9.01
  -3  -1  -2  418.96    9.30
   3   1   2  356.87    8.80
  -3  -1  -2  406.56    9.05
  -3  -1  -2  394.50    8.41
   4   1   2   36.16    1.16
  -4  -1  -2   36.21    1.60
  -4  -1  -2   32.67    1.85
  -4  -1  -2   34.78    1.83
  -4  -1  -2   35.49    2.16
   4   1   2   33.59    1.67
  -5  -1  -2   -0.44    0.76
  -5  -1  -2    0.11    0.70
   5   1   2   -0.67    0.60
  -5  -1  -2   -0.20    0.57
  -6  -1  -2    7.03    1.30
  -6  -1  -2    7.61    1.24
   6   1   2    5.57    0.97
  -7  -1  -2   50.86    2.85
  -8  -1  -2    9.09    1.70
  -9  -1  -2   -1.17    1.31
 -10   2   2   18.76    1.65
  -9   2   2    5.12    0.98
  -8   2   2    5.04    1.27
  -8   2   2    5.07    0.89
  -8   2   2    5.67    0.72
  -7   2   2   10.98    0.90
  -7   2   2   10.67    1.37
  -7   2   2   10.92    0.94
  -6   2   2   40.76    2.10
  -5   2   2    2.53    0.71
  -4   2   2  114.41    3.15
  -3   2   2   42.46    1.50
  -3   2   2   41.29    1.46
  -2   2   2  118.87    3.13
  -2   2   2  127.71    2.98
  -2   2   2  126.48    3.60
  -2   2   2  126.77    2.94
   2  -2  -2  128.25    2.98
   2  -2  -2  124.64    3.14
  -2   2   2  124.54    2.95
  -1   2   2  239.92    5.42
  -1   2   2  233.85    5.58
   1  -2  -2  239.71    5.35
   1  -2  -2  240.48    5.57
   1  -2  -2  242.21    5.12
  -1   2   2  252.00    5.43
   1  -2  -2  244.44    5.81
  -1   2   2  235.81    5.07
   0  -2  -2 4072.89   77.72
   0   2   2 4042.28   81.06
   0   2   2 4058.16   77.66
   0   2   2 4000.35   84.21
   0  -2  -2 3940.92   80.26
   0   2   2 3993.70   81.10
   0   2   2 4010.52   82.55
   0  -2  -2 3978.93   84.14
   0  -2  -2 3899.86   80.06
   0  -2  -2 3889.10   81.62
   1   2   2 1218.86   25.27
  -1  -2  -2 1237.42   23.93
  -1  -2  -2 1222.15   25.22
   1   2   2 1238.18   23.98
  -1  -2  -2 1237.60   25.70
   1   2   2 1210.42   25.74
  -1  -2  -2 1211.34   25.78
   1   2   2 1256.76   25.25
  -2  -2  -2   88.76    2.59
   2   2   2   88.84    2.78
  -2  -2  -2   87.14    2.80
   2   2   2   88.48    2.50
   2   2   2   85.48    2.80
  -2  -2  -2   81.95    2.78
  -2  -2  -2   86.30    3.01
   3   2   2  152.35    4.34
  -3  -2  -2  152.55    4.41
   3   2   2  152.58    3.83
  -3  -2  -2  158.90    4.46
  -3  -2  -2  156.70    4.66
  -3  -2  -2  159.13    4.10
  -4  -2  -2   81.16    3.14
  -4  -2  -2   80.66    2.78
   4   2   2   82.89    2.95
  -4  -2  -2   81.76    3.07
   4   2   2   80.43    2.35
   5   2   2    7.46    1.13
  -5  -2  -2    7.37    1.30
  -5  -2  -2    6.57    1.03
  -5  -2  -2    8.98    1.27
   5   2   2    8.16    0.55
  -6  -2  -2    8.41    1.43
  -7  -2  -2    9.35    1.61
  -8  -2  -2    8.86    1.82
  -9  -2  -2    2.27    1.65
  -8   3   2    8.69    1.48
  -7   3   2   39.14    2.28
  -7   3   2   34.35    1.59
  -6   3   2   40.20    1.67
  -6   3   2   45.35    2.25
  -5   3   2    1.17    0.57
  -5   3   2    1.07    0.67
  -4   3   2  289.43    6.31
  -4   3   2  293.56    6.27
  -4   3   2  289.69    6.58
  -4   3   2  286.19    6.52
  -3   3   2    2.58    0.48
  -3   3   2    2.78    0.61
  -3   3   2    2.60    0.42
  -3   3   2    2.39    0.57
   3  -3  -2    2.18    0.56
  -3   3   2    1.64    0.73
  -2   3   2   28.12    1.28
   2  -3  -2   26.53    1.12
  -2   3   2   29.24    1.42
   2  -3  -2   28.80    1.10
  -2   3   2   29.86    1.24
  -2   3   2   28.71    1.27
   2  -3  -2   28.12    1.27
  -2   3   2   29.99    1.60
   2  -3  -2   30.31    1.34
   1  -3  -2  409.65    8.54
  -1   3   2  421.75    9.04
  -1   3   2  408.94    8.50
   1  -3  -2  404.75    8.94
   1  -3  -2  412.24    9.47
  -1   3   2  404.56    9.20
  -1   3   2  405.30    9.02
  -1   3   2  417.79    9.49
   1  -3  -2  412.55    8.94
   1  -3  -2  411.09    9.18
   0  -3  -2  272.22    6.55
   0   3   2  283.59    6.60
   0   3   2  278.31    6.77
   0  -3  -2  285.36    6.72
   0  -3  -2  284.57    6.59
   0   3   2  273.70    6.59
   0   3   2  283.01    6.74
   0  -3  -2  286.08    6.76
   0   3   2  275.25    6.19
   0  -3  -2  283.09    6.16
   1   3   2  340.41    8.00
  -1  -3  -2  349.97    7.55
  -1  -3  -2  334.59    8.19
   1   3   2  341.44    7.52
  -1  -3  -2  340.03    7.98
  -1  -3  -2  342.10    8.00
   1   3   2  353.05    8.08
   1   3   2  341.44    8.04
  -2  -3  -2   32.02    1.61
   2   3   2   33.55    1.76
  -2  -3  -2   31.62    1.57
  -2  -3  -2   31.99    1.73
  -2  -3  -2   33.82    1.84
   2   3   2   26.88    1.69
   2   3   2   30.88    1.51
  -3  -3  -2   44.65    2.32
  -3  -3  -2   41.79    2.15
  -3  -3  -2   47.23    2.07
  -3  -3  -2   43.92    2.00
   3   3   2   46.87    2.23
   3   3   2   41.67    1.79
  -4  -3  -2   83.72    3.02
  -4  -3  -2   77.54    3.26
  -4  -3  -2   79.37    3.31
   4   3   2   74.83    3.10
  -5  -3  -2   22.06    1.78
   5   3   2   21.81    1.80
  -5  -3  -2   20.13    2.01
   5   3   2   20.86    1.37
  -5  -3  -2   23.00    2.01
  -6  -3  -2   43.97    2.82
  -7  -3  -2    1.08    1.19
  -8  -3  -2   19.61    2.48
  -9   4   2    4.30    1.79
  -8   4   2    6.53    1.38
  -7   4   2    3.62    1.07
  -6   4   2  256.26    5.80
  -6   4   2  261.64    6.71
  -5   4   2   34.44    1.40
  -5   4   2   32.43    1.82
  -5   4   2   33.83    1.34
  -5   4   2   33.36    1.39
  -4   4   2  109.01    4.01
  -4   4   2  104.14    3.21
   4  -4  -2  100.42    3.15
  -4   4   2  106.99    2.88
  -4   4   2  101.23    2.86
  -4   4   2  108.63    2.85
  -3   4   2   35.10    1.53
  -3   4   2   34.56    1.56
  -3   4   2   34.13    1.97
   3  -4  -2   35.37    1.17
  -3   4   2   35.07    1.48
   3  -4  -2   33.66    1.61
   3  -4  -2   35.10    1.47
  -3   4   2   36.47    1.64
   3  -4  -2   36.36    1.14
   2  -4  -2  525.96   11.14
   2  -4  -2  510.39   11.07
  -2   4   2  522.24   12.09
  -2   4   2  511.97   11.30
   2  -4  -2  519.17   11.42
   2  -4  -2  521.83   10.81
  -2   4   2  524.02   11.30
  -2   4   2  514.96   11.46
  -1   4   2  336.47    7.74
   1  -4  -2  340.03    8.11
  -1   4   2  333.08    7.77
   1  -4  -2  330.65    7.64
  -1   4   2  327.61    8.04
  -1   4   2  327.57    7.25
  -1   4   2  316.35    7.81
   1  -4  -2  334.49    7.85
   1  -4  -2  332.83    7.35
   1  -4  -2  330.22    7.62
   0   4   2   40.22    1.73
   0   4   2   39.78    1.85
   0   4   2   38.06    1.93
   0   4   2   43.83    2.06
   0  -4  -2   41.61    2.06
   0  -4  -2   40.77    1.92
   0  -4  -2   38.97    1.81
   0  -4  -2   41.72    1.86
   0   4   2   43.29    1.92
   1   4   2  263.84    6.74
   1   4   2  261.71    6.61
  -1  -4  -2  271.11    6.60
   1   4   2  262.79    6.23
  -1  -4  -2  258.89    6.68
  -1  -4  -2  268.39    6.28
  -1  -4  -2  262.91    6.71
   1   4   2  267.97    6.72
  -2  -4  -2  179.35    5.22
   2   4   2  178.33    4.76
  -2  -4  -2  190.18    4.94
  -2  -4  -2  183.63    4.96
   2   4   2  183.65    5.26
  -2  -4  -2  182.66    5.24
   3   4   2  137.41    4.48
  -3  -4  -2  132.90    4.50
   3   4   2  136.32    3.97
  -3  -4  -2  139.30    4.60
  -3  -4  -2  145.14    4.27
  -3  -4  -2  135.68    4.12
  -4  -4  -2  158.89    5.39
   4   4   2  168.20    5.32
  -4  -4  -2  173.15    5.58
   4   4   2  168.20    4.59
  -4  -4  -2  168.23    4.95
  -4  -4  -2  165.92    5.04
  -5  -4  -2    1.16    0.84
   5   4   2   -0.51    0.99
  -5  -4  -2    2.44    1.17
  -6  -4  -2   27.54    2.48
  -7  -4  -2    1.97    1.51
  -8  -4  -2    2.83    1.77
  -9   5   2    2.56    1.78
  -8   5   2   -0.37    1.24
  -8   5   2   -0.21    1.00
  -7   5   2    6.55    1.68
  -7   5   2    8.27    0.85
  -7   5   2    7.67    1.38
  -6   5   2    4.82    1.54
  -6   5   2    6.23    1.26
  -6   5   2    6.61    0.86
  -5   5   2  175.92    4.93
  -5   5   2  170.26    4.38
  -5   5   2  169.54    4.45
  -5   5   2  164.79    5.79
  -5   5   2  171.16    4.15
  -4   5   2  121.21    3.40
  -4   5   2  114.81    3.26
  -4   5   2  116.67    3.40
   4  -5  -2  114.91    3.63
  -4   5   2  113.22    4.34
  -4   5   2  116.06    3.63
   3  -5  -2   34.42    1.67
  -3   5   2   30.54    1.64
   3  -5  -2   29.49    1.65
  -3   5   2   29.32    1.67
  -3   5   2   32.52    1.71
  -3   5   2   32.02    2.04
  -3   5   2   33.48    1.72
   3  -5  -2   31.41    1.40
  -2   5   2   32.58    1.81
  -2   5   2   34.64    1.76
  -2   5   2   33.18    1.99
   2  -5  -2   31.41    1.66
  -2   5   2   31.06    1.77
   2  -5  -2   31.91    1.86
   1  -5  -2   98.64    3.14
   1  -5  -2   92.53    3.34
  -1   5   2   97.77    3.37
  -1   5   2  100.04    3.27
   1  -5  -2  100.30    3.43
  -1   5   2   92.15    3.30
  -1   5   2  100.17    3.31
   1  -5  -2   95.05    3.11
  -1   5   2   95.47    2.99
   1  -5  -2   96.07    3.17
   0  -5  -2   28.39    1.71
   0   5   2   32.88    1.86
   0  -5  -2   27.96    1.90
   0   5   2   29.49    1.87
   0   5   2   32.98    1.71
   0  -5  -2   32.67    1.77
   0   5   2   30.26    1.74
   1   5   2   87.80    3.04
  -1  -5  -2   97.33    3.16
   1   5   2   84.86    3.35
  -1  -5  -2   87.60    3.30
   1   5   2   95.53    3.41
   1   5   2   90.36    3.17
  -1  -5  -2   90.76    3.41
   2   5   2  162.40    5.00
   2   5   2  152.85    4.44
  -2  -5  -2  159.42    5.03
  -2  -5  -2  146.70    4.86
  -2  -5  -2  158.33    4.57
  -3  -5  -2    5.07    1.24
   3   5   2    5.50    1.25
   3   5   2    3.97    0.95
  -3  -5  -2    4.37    1.15
  -3  -5  -2    4.05    0.89
  -4  -5  -2   25.61    2.25
   4   5   2   26.38    2.24
  -4  -5  -2   27.91    2.43
   4   5   2   23.19    1.87
  -4  -5  -2   29.19    1.91
  -5  -5  -2    7.28    1.62
  -5  -5  -2    7.92    1.24
  -6  -5  -2   14.31    2.18
  -7  -5  -2   44.99    3.67
  -8   6   2    3.84    1.70
  -8   6   2   10.20    1.71
  -7   6   2    5.42    1.35
  -7   6   2    5.41    1.68
  -6   6   2   74.92    2.67
  -6   6   2   77.35    3.30
  -6   6   2   67.75    3.83
  -6   6   2   73.40    2.66
   5  -6  -2   51.19    2.53
  -5   6   2   52.89    3.20
  -5   6   2   54.23    2.31
  -5   6   2   50.84    2.33
  -5   6   2   49.88    2.51
  -4   6   2  107.90    3.50
  -4   6   2  107.82    3.45
  -4   6   2  105.19    4.31
  -4   6   2  101.05    3.55
   4  -6  -2  110.58    3.22
   4  -6  -2   98.24    3.54
   3  -6  -2   84.75    2.77
  -3   6   2   89.62    3.16
   3  -6  -2   80.83    3.08
  -3   6   2   87.49    3.17
   3  -6  -2   89.22    3.07
  -2   6   2  251.51    6.12
   2  -6  -2  249.38    6.58
  -2   6   2  253.97    7.06
  -2   6   2  239.48    6.53
   2  -6  -2  247.29    6.31
  -2   6   2  256.99    6.60
   2  -6  -2  246.71    6.34
  -1   6   2   22.70    1.76
   1  -6  -2   25.24    1.67
   1  -6  -2   23.82    1.66
  -1   6   2   26.51    1.91
  -1   6   2   21.84    1.55
  -1   6   2   27.40    1.87
   0   6   2  194.19    5.85
   0   6   2  200.47    5.79
   0  -6  -2  211.29    5.87
   0  -6  -2  212.73    5.87
   0   6   2  203.04    5.47
   0   6   2  207.62    5.90
   1   6   2    3.96    1.14
  -1  -6  -2    4.38    1.04
   1   6   2    4.13    0.93
  -1  -6  -2    6.73    1.00
   1   6   2    3.95    0.95
  -2  -6  -2   12.16    1.20
  -2  -6  -2   10.37    1.41
   2   6   2    7.50    1.39
   2   6   2    9.61    1.25
  -3  -6  -2   58.70    2.66
   3   6   2   60.91    3.30
   3   6   2   57.73    2.77
  -3  -6  -2   58.60    3.19
   4   6   2   30.10    2.54
  -4  -6  -2   33.71    2.65
   4   6   2   32.08    2.24
  -4  -6  -2   33.54    2.15
  -5  -6  -2   59.21    3.60
  -6  -6  -2   14.41    2.31
  -7  -6  -2    5.26    2.04
  -7   7   2    0.31    1.31
  -7   7   2   -0.82    1.04
  -6   7   2    5.32    1.31
  -6   7   2    3.93    1.13
  -6   7   2    4.51    1.71
  -5   7   2  236.40    6.54
  -5   7   2  243.09    6.50
  -5   7   2  241.00    6.66
   5  -7  -2  234.29    6.64
  -5   7   2  237.35    7.84
   4  -7  -2    1.22    0.58
  -4   7   2    0.71    0.95
  -4   7   2    0.14    1.02
   4  -7  -2    1.83    0.92
   4  -7  -2    0.36    0.77
  -4   7   2    0.68    0.77
  -3   7   2    3.53    0.96
  -3   7   2    2.41    1.14
   3  -7  -2    3.54    0.79
   3  -7  -2    3.87    0.99
  -3   7   2    2.81    1.04
  -2   7   2    0.63    0.91
  -2   7   2   -0.67    0.80
   2  -7  -2    0.23    0.64
  -2   7   2   -0.96    0.68
   2  -7  -2    0.60    0.72
  -2   7   2    0.43    0.75
  -1   7   2   49.82    2.62
  -1   7   2   46.36    2.56
   1  -7  -2   45.47    2.39
  -1   7   2   45.87    2.30
  -1   7   2   45.57    2.58
   1  -7  -2   45.41    2.40
   0   7   2  118.29    4.18
   0   7   2  119.23    4.42
   0   7   2  117.09    3.98
   0  -7  -2  112.80    4.17
   0  -7  -2  129.12    4.30
   0   7   2  125.19    4.44
   1   7   2    0.19    1.02
   1   7   2    0.22    0.81
  -1  -7  -2   -0.30    0.73
  -1  -7  -2    1.11    0.93
   1   7   2    0.59    0.84
   2   7   2   91.94    4.03
  -2  -7  -2   86.18    3.87
  -2  -7  -2   87.60    3.42
   2   7   2   83.21    3.45
   3   7   2    6.29    1.58
  -3  -7  -2    7.97    1.20
   3   7   2    5.38    1.29
  -3  -7  -2    8.72    1.60
  -4  -7  -2   20.13    2.30
   4   7   2   20.60    2.35
  -5  -7  -2    1.42    1.45
  -6  -7  -2   -0.29    1.51
  -7   8   2    1.43    1.66
  -7   8   2    1.06    1.22
  -6   8   2   -0.77    0.96
  -6   8   2    4.74    1.60
  -6   8   2    0.98    1.17
  -5   8   2   32.77    2.82
  -5   8   2   35.62    2.39
   5  -8  -2   31.96    2.37
  -5   8   2   27.63    2.35
  -4   8   2    2.18    1.09
   4  -8  -2    1.56    1.00
  -4   8   2    0.89    1.14
  -3   8   2    8.10    1.45
  -3   8   2    7.74    1.31
   3  -8  -2    8.52    1.40
  -3   8   2    4.31    1.32
   3  -8  -2    5.96    1.01
  -3   8   2    4.62    1.05
  -2   8   2   37.89    2.55
   2  -8  -2   32.43    2.23
  -2   8   2   38.69    2.55
  -2   8   2   38.22    2.25
   2  -8  -2   36.05    2.23
  -2   8   2   33.83    2.51
  -1   8   2    0.12    0.89
   1  -8  -2    1.04    0.88
  -1   8   2   -0.76    0.96
  -1   8   2    0.17    0.97
   1  -8  -2   -0.24    0.75
  -1   8   2   -0.91    0.79
   0   8   2   23.55    1.98
   0   8   2   24.67    1.98
   0  -8  -2   21.12    1.99
   0   8   2   22.83    2.15
   0  -8  -2   24.19    2.06
   1   8   2    0.36    0.96
  -1  -8  -2    2.38    1.11
   1   8   2    0.97    1.21
   1   8   2    1.47    0.95
  -1  -8  -2    0.55    0.84
   2   8   2   -0.52    1.16
  -2  -8  -2    0.78    1.11
   2   8   2    0.09    1.02
  -2  -8  -2   -0.51    0.81
  -3  -8  -2    5.85    1.59
   3   8   2    6.17    1.72
   3   8   2    4.78    1.32
  -4  -8  -2   38.33    3.17
  -5  -8  -2   -0.23    1.39
  -6  -8  -2    2.58    1.88
  -6   9   2   70.47    4.39
  -6   9   2   70.99    3.54
  -5   9   2    6.44    1.54
   5  -9  -2   10.63    1.73
  -5   9   2    8.74    1.96
  -4   9   2   13.48    1.85
   4  -9  -2   12.35    1.73
  -4   9   2   13.03    1.97
  -3   9   2    0.65    1.03
  -3   9   2   -0.62    1.18
   3  -9  -2    1.56    1.04
  -3   9   2    1.72    1.24
   2  -9  -2   57.27    3.10
   2  -9  -2   58.61    3.01
  -2   9   2   54.82    3.28
  -2   9   2   55.10    2.90
  -2   9   2   59.27    3.34
   1  -9  -2   -0.92    0.82
  -1   9   2    0.22    1.02
   1  -9  -2   -0.11    0.95
  -1   9   2   -0.75    1.17
  -1   9   2    0.15    1.06
   0  -9  -2   91.99    4.12
   0   9   2  100.46    4.05
   0  -9  -2   90.96    4.14
   0   9   2   94.43    4.41
   0   9   2   91.25    4.01
   1   9   2    2.68    1.30
   1   9   2    1.17    1.08
  -1  -9  -2    1.22    1.20
   1   9   2    1.16    1.34
   2   9   2   32.60    2.51
  -2  -9  -2   27.26    2.56
   2   9   2   27.77    2.73
   3   9   2    3.74    1.73
  -3  -9  -2    6.39    1.73
  -4  -9  -2    0.26    1.51
  -5  -9  -2   -0.24    1.63
  -6  10   2    1.31    1.31
  -5  10   2    1.73    1.56
  -5  10   2   -1.89    1.13
  -4  10   2    1.18    1.33
  -4  10   2    1.59    1.48
  -4  10   2    1.85    1.11
  -3  10   2   11.84    1.90
  -3  10   2    8.84    1.54
  -3  10   2   10.84    1.91
  -2  10   2   -0.82    1.35
  -2  10   2    1.30    1.20
  -2  10   2   -0.15    1.26
  -1  10   2    6.47    1.59
  -1  10   2    6.04    1.49
  -1  10   2    4.61    1.70
   1 -10  -2    6.35    1.54
   0  10   2   13.52    1.89
   0 -10  -2   13.40    2.02
   0  10   2   12.46    1.92
   0  10   2   13.58    2.23
   1  10   2   69.99    3.68
   1  10   2   72.16    3.75
  -1 -10  -2   73.05    4.10
   1  10   2   70.13    4.18
  -2 -10  -2    0.67    1.39
   2  10   2    3.06    1.85
   2  10   2    2.62    1.44
  -3 -10  -2    1.18    1.58
  -4 -10  -2    1.66    1.80
  -6  11   2   23.83    2.58
  -5  11   2   -0.21    1.14
  -5  11   2    0.85    1.43
  -4  11   2    2.48    1.54
  -4  11   2    0.59    1.63
  -4  11   2    1.93    1.36
  -3  11   2   -1.53    1.31
  -3  11   2    2.05    1.31
  -3  11   2    0.62    1.61
  -2  11   2    1.08    1.44
  -2  11   2    0.25    1.50
  -2  11   2    0.38    1.20
  -1  11   2    8.60    2.14
  -1  11   2    8.84    1.85
  -1  11   2   14.10    2.05
   0  11   2   25.39    2.55
   0  11   2   27.33    2.55
   0  11   2   24.86    2.96
   1  11   2    0.43    1.37
   1  11   2    0.16    1.62
  -1 -11  -2   -0.28    1.35
   2  11   2    0.10    1.76
  -2 -11  -2   -1.11    1.42
  -3 -11  -2    0.02    1.82
  -5  12   2    1.38    1.42
  -5  12   2    1.69    1.64
  -4  12   2   -0.21    1.59
  -4  12   2   -0.07    1.35
  -3  12   2    0.48    1.29
  -3  12   2   -0.07    1.58
  -3  12   2    2.04    1.73
  -2  12   2    3.90    1.96
  -2  12   2    3.45    1.54
  -2  12   2    4.77    1.81
  -1  12   2    0.84    1.91
  -1  12   2    4.78    1.84
  -1  12   2    2.56    1.65
   0  12   2    0.09    1.40
   0  12   2   -1.25    1.70
   1  12   2   11.20    2.57
  -3  13   2    0.20    1.78
  -3  13   2   -1.30    1.38
  -2  13   2    0.29    1.94
  -2  13   2   -0.36    1.45
  -1  13   2    2.29    2.06
  -1  13   2   -2.32    1.72
  -1  14  -3    7.00    2.04
  -2  14  -3   -1.28    1.48
   1  13  -3    0.63    1.77
   0  13  -3    1.63    1.57
   0  13  -3    2.04    1.79
  -1  13  -3    1.81    1.50
  -2  13  -3    6.95    1.98
  -2  13  -3    7.81    1.95
  -3  13  -3    3.06    1.61
  -3  13  -3    7.21    2.00
  -3 -12   3    6.39    2.22
   2  12  -3   27.07    3.06
  -2 -12   3   33.19    3.23
   1  12  -3   -0.16    1.27
   1  12  -3   -0.20    1.48
  -1 -12   3    0.91    1.45
   0  12  -3   22.04    2.71
   0  12  -3   24.74    2.48
  -1  12  -3   26.40    2.84
  -1  12  -3   21.90    2.20
  -1  12  -3   24.69    2.43
  -2  12  -3    7.74    1.76
  -2  12  -3    7.43    1.70
  -3  12  -3    5.19    1.76
  -4  12  -3   16.42    2.37
  -4 -11   3    3.00    1.88
  -3 -11   3   13.99    2.41
   2  11  -3    7.19    1.60
  -2 -11   3   -0.06    1.41
   2  11  -3    2.80    1.69
   1  11  -3    9.70    1.98
   1  11  -3    7.12    1.56
  -1 -11   3    5.72    1.67
   0  11  -3    6.65    1.39
   0  11  -3    7.10    1.58
   0  11  -3    6.68    1.81
   0 -11   3    5.67    1.66
   1 -11   3  107.92    4.72
  -1  11  -3   99.13    4.27
  -1  11  -3   95.88    4.18
  -1  11  -3  102.10    4.79
  -2  11  -3   -0.05    1.13
  -3  11  -3    9.81    1.85
  -4  11  -3    8.23    1.86
  -5  11  -3    3.04    1.76
  -5 -10   3    5.82    2.00
  -4 -10   3   35.73    3.20
  -3 -10   3    8.42    1.86
   3  10  -3   13.82    2.20
  -2 -10   3    0.38    1.22
   2  10  -3    0.21    1.07
   2  10  -3    0.11    1.33
  -1 -10   3    0.97    1.20
   1  10  -3   -0.36    1.17
   1  10  -3    1.08    0.88
   1  10  -3    1.30    1.18
   0  10  -3   89.72    3.86
   0  10  -3  100.08    4.49
   0  10  -3   87.90    3.56
   0 -10   3   91.00    4.18
   0 -10   3   86.36    3.95
   1 -10   3    4.21    1.22
  -1  10  -3    3.57    1.28
   1 -10   3    5.46    1.51
  -1  10  -3    3.73    1.46
   2 -10   3   14.45    1.94
  -2  10  -3   13.41    1.91
   2 -10   3   13.90    1.76
  -2  10  -3   13.81    1.80
  -3  10  -3   28.06    2.54
  -4  10  -3   -1.52    1.17
  -6  -9   3    1.38    1.84
  -5  -9   3   10.91    2.16
  -4  -9   3    1.29    1.37
   3   9  -3   95.03    4.44
  -3  -9   3   83.35    4.24
   3   9  -3   87.99    3.76
   2   9  -3   77.76    2.74
   2   9  -3   75.23    3.90
   2   9  -3   74.24    3.40
  -2  -9   3   72.32    3.76
  -1  -9   3   67.79    3.53
   1   9  -3   71.86    2.80
  -1  -9   3   66.98    3.29
   1   9  -3   66.71    3.16
   1   9  -3   69.59    3.67
   0   9  -3   51.98    2.55
   0   9  -3   55.84    2.80
   0   9  -3   51.73    3.12
   0  -9   3   56.36    2.92
   0  -9   3   48.58    2.94
  -1   9  -3  151.59    5.05
   1  -9   3  154.35    5.18
  -1   9  -3  140.98    5.27
   1  -9   3  156.10    5.30
   2  -9   3  337.51    9.01
   2  -9   3  354.13    9.03
  -2   9  -3  329.51    9.28
  -2   9  -3  370.39    9.38
  -2   9  -3  316.27    9.12
   3  -9   3    1.24    0.88
  -3   9  -3   -0.02    0.88
   3  -9   3    0.74    0.99
   4  -9   3   18.71    2.04
  -4   9  -3   14.37    1.80
  -7  -8   3   -0.89    1.77
  -6  -8   3    0.39    1.56
  -5  -8   3   15.46    2.28
  -4  -8   3   11.80    1.94
   4   8  -3   10.62    1.81
  -3  -8   3   40.79    2.77
   3   8  -3   38.43    2.33
   3   8  -3   37.30    2.78
   2   8  -3    1.25    0.95
  -2  -8   3    1.29    0.87
   2   8  -3    0.98    0.59
   2   8  -3    1.24    1.17
  -2  -8   3    0.59    0.99
  -1  -8   3   34.98    2.19
   1   8  -3   38.85    1.86
   1   8  -3   35.26    2.15
  -1  -8   3   32.98    2.35
   1   8  -3   38.03    2.58
   0   8  -3    1.45    0.74
   0   8  -3    1.69    1.04
   0  -8   3   -0.61    0.60
   0   8  -3    0.41    0.84
   0  -8   3    0.71    0.85
   1  -8   3    4.91    1.13
  -1   8  -3    4.38    1.02
   1  -8   3    5.02    1.03
  -1   8  -3    4.47    1.13
  -1   8  -3    5.83    1.27
  -2   8  -3    6.95    1.22
   2  -8   3    4.27    1.09
  -2   8  -3    4.38    1.05
   2  -8   3    6.20    1.09
  -3   8  -3    8.59    1.26
   3  -8   3    6.84    1.26
  -3   8  -3    8.10    1.31
   3  -8   3    7.05    1.10
   3  -8   3    6.97    1.09
   4  -8   3   25.80    2.14
  -4   8  -3   25.73    2.06
   4  -8   3   27.60    1.78
   4  -8   3   24.02    1.45
  -4   8  -3   26.92    2.11
  -5   8  -3   69.58    3.42
  -7  -7   3   17.15    2.63
  -6  -7   3   36.01    3.05
  -5  -7   3    0.84    1.26
  -4  -7   3   21.23    2.13
   4   7  -3   19.59    1.58
   4   7  -3   18.62    1.97
   3   7  -3   76.11    3.00
   3   7  -3   76.48    3.50
  -3  -7   3   73.31    3.47
  -2  -7   3  148.74    5.10
   2   7  -3  160.10    5.19
   2   7  -3  154.37    4.64
   2   7  -3  160.52    4.00
   1   7  -3    0.71    0.56
   1   7  -3    0.67    0.79
  -1  -7   3    1.04    0.89
   1   7  -3    0.49    0.89
  -1  -7   3    0.62    0.70
   0   7  -3  124.46    4.29
   0  -7   3  120.81    4.03
   0   7  -3  127.95    3.84
   0   7  -3  126.23    4.35
   0  -7   3  123.10    4.19
  -1   7  -3  457.98   10.66
  -1   7  -3  422.82   10.56
   1  -7   3  440.09   10.13
   1  -7   3  432.24   10.46
  -2   7  -3    1.67    0.76
   2  -7   3    2.80    0.82
   2  -7   3    2.55    0.86
  -2   7  -3    1.77    0.79
  -3   7  -3    0.24    0.61
   3  -7   3    0.65    0.63
   3  -7   3   -0.36    0.68
   3  -7   3   -0.15    0.37
  -3   7  -3    0.40    0.69
   4  -7   3   11.17    1.11
  -4   7  -3    9.69    1.20
   4  -7   3   10.29    1.43
  -4   7  -3   10.57    1.44
  -5   7  -3   12.20    1.63
  -5   7  -3   10.41    1.33
   5  -7   3   11.34    0.99
  -6   7  -3   16.76    2.00
  -8  -6   3   -2.55    1.40
  -7  -6   3    2.16    1.50
  -6  -6   3    3.78    1.39
  -5  -6   3   16.57    1.89
   4   6  -3   15.52    1.25
  -4  -6   3   17.41    1.90
   4   6  -3   14.01    1.66
  -4  -6   3   11.67    1.65
  -3  -6   3   52.79    2.74
   3   6  -3   50.06    2.64
  -3  -6   3   55.50    2.92
   3   6  -3   53.39    2.29
  -2  -6   3    7.32    1.21
   2   6  -3    8.61    1.23
   2   6  -3    6.71    1.00
  -2  -6   3    8.63    1.21
   2   6  -3    8.60    0.72
  -1  -6   3  317.66    8.14
  -1  -6   3  323.69    8.15
   1   6  -3  318.54    7.37
   1   6  -3  336.36    8.18
   1   6  -3  318.21    8.13
   1   6  -3  314.53    7.53
  -1  -6   3  318.14    7.64
   0  -6   3   16.20    1.41
   0   6  -3   16.31    1.44
   0  -6   3   13.64    1.22
   0   6  -3   18.50    1.22
   0  -6   3   17.74    1.44
   0   6  -3   19.06    1.51
   1  -6   3   80.23    2.92
  -1   6  -3   85.50    3.07
   1  -6   3   84.50    2.99
  -1   6  -3   76.87    2.89
  -1   6  -3   85.54    3.05
  -2   6  -3   33.98    1.88
   2  -6   3   35.66    1.94
  -2   6  -3   33.41    1.85
   2  -6   3   33.62    1.80
  -3   6  -3   74.76    2.82
   3  -6   3   69.21    2.88
   3  -6   3   74.99    2.22
  -3   6  -3   73.70    2.94
  -4   6  -3   -0.09    0.64
  -4   6  -3    0.43    0.78
   4  -6   3   -0.31    0.63
   5  -6   3  203.82    4.84
  -5   6  -3  205.81    6.10
  -5   6  -3  206.79    5.70
  -6   6  -3   -1.11    0.81
  -8  -5   3    8.78    1.97
  -7  -5   3   -0.06    1.25
  -6  -5   3   20.38    2.04
  -5  -5   3    0.15    1.11
  -5  -5   3   -0.90    0.94
   5   5  -3   -0.12    0.56
  -4  -5   3  161.49    5.13
  -4  -5   3  158.52    5.05
   4   5  -3  158.02    4.11
  -4  -5   3  156.81    4.72
   3   5  -3    7.37    1.10
  -3  -5   3    6.17    1.12
  -3  -5   3    5.62    1.13
   3   5  -3    6.02    0.88
  -2  -5   3  213.09    5.86
  -2  -5   3  216.61    5.88
   2   5  -3  210.74    5.77
   2   5  -3  215.38    5.32
   1   5  -3  442.55   10.09
  -1  -5   3  433.59   10.12
   1   5  -3  424.84    9.43
   1   5  -3  430.14   10.07
   1   5  -3  436.08    9.52
  -1  -5   3  433.92   10.08
  -1  -5   3  431.89    9.47
   0   5  -3  103.79    3.36
   0   5  -3  108.28    3.41
   0  -5   3  106.74    3.41
   0  -5   3  102.02    3.16
   0  -5   3  103.03    3.32
   1  -5   3    5.41    0.80
   1  -5   3    4.59    0.80
   1  -5   3    4.30    0.82
  -1   5  -3    4.37    0.77
  -1   5  -3    4.60    0.79
  -2   5  -3  658.34   14.07
  -2   5  -3  677.48   14.68
   2  -5   3  667.45   14.10
   2  -5   3  700.44   14.64
   2  -5   3  679.32   14.58
  -3   5  -3  141.42    3.99
   3  -5   3  135.22    3.74
   3  -5   3  135.45    4.09
  -3   5  -3  131.51    4.06
  -4   5  -3   40.53    2.17
  -4   5  -3   38.47    1.93
   4  -5   3   38.86    1.70
  -5   5  -3   13.80    1.55
  -5   5  -3   15.13    1.31
  -6   5  -3    7.32    1.36
  -6   5  -3    7.67    1.07
  -7   5  -3    9.22    1.67
  -9  -4   3   -1.27    1.48
  -8  -4   3    2.03    1.47
  -7  -4   3    1.64    1.21
  -6  -4   3   24.00    2.02
  -5  -4   3  231.97    6.03
  -5  -4   3  224.82    6.45
  -5  -4   3  223.72    6.47
  -5  -4   3  225.22    5.26
   4   4  -3    3.27    0.63
  -4  -4   3    3.51    1.01
  -4  -4   3    4.02    0.85
  -4  -4   3    3.72    1.03
   3   4  -3   -0.13    0.40
  -3  -4   3   -0.78    0.58
  -3  -4   3   -0.05    0.52
  -3  -4   3   -0.58    0.56
  -2  -4   3  162.10    4.58
   2   4  -3  169.48    4.58
  -2  -4   3  165.22    4.63
   2   4  -3  163.04    4.13
   2   4  -3  165.47    4.49
  -1  -4   3 1696.13   34.71
  -1  -4   3 1658.37   34.74
  -1  -4   3 1720.91   32.50
   1   4  -3 1722.93   34.69
   1   4  -3 1685.09   35.58
   0  -4   3  219.93    5.49
   0  -4   3  213.11    5.15
   0  -4   3  225.83    5.51
   0   4  -3  220.83    5.17
   0   4  -3  223.69    5.47
   1  -4   3    2.09    0.63
   1  -4   3    1.18    0.58
  -1   4  -3    0.64    0.53
  -1   4  -3    1.84    0.59
   1  -4   3    1.99    0.59
   2  -4   3 3794.34   75.02
  -2   4  -3 3757.49   75.09
  -2   4  -3 3761.07   70.52
   2  -4   3 3761.10   76.35
   2  -4   3 3701.60   70.51
   3  -4   3    6.52    0.75
  -3   4  -3    5.66    0.77
  -3   4  -3    5.30    0.86
   3  -4   3    8.47    0.81
   4  -4   3  136.19    3.55
  -4   4  -3  137.80    4.20
  -4   4  -3  137.37    3.89
  -5   4  -3   -0.04    0.58
  -5   4  -3    0.46    0.81
  -6   4  -3    9.56    1.12
  -6   4  -3    7.41    1.39
  -6   4  -3    8.61    0.94
  -7   4  -3    1.69    1.14
  -9   4  -3    1.52    1.10
  -9  -3   3   -1.93    1.29
  -8  -3   3   12.02    1.84
  -7  -3   3    0.17    0.96
  -6  -3   3    3.65    1.13
  -6  -3   3    4.84    0.99
  -6  -3   3    2.70    1.14
  -5  -3   3   41.74    2.32
  -5  -3   3   46.72    2.11
  -5  -3   3   42.64    2.39
  -4  -3   3    6.39    0.94
  -4  -3   3    4.97    0.86
  -4  -3   3    6.55    0.81
  -3  -3   3    7.15    0.88
  -3  -3   3    9.20    0.81
  -3  -3   3    7.45    0.93
   3   3  -3    8.96    0.71
   3   3  -3    7.77    0.85
  -2  -3   3  764.90   16.35
   2   3  -3  788.84   16.29
  -2  -3   3  761.87   16.37
   2   3  -3  772.37   15.33
  -1  -3   3   93.86    2.53
  -1  -3   3   89.08    2.78
   1   3  -3   97.89    2.81
  -1  -3   3   94.19    2.79
   0   3  -3   14.86    0.92
   0  -3   3   15.25    0.93
   0  -3   3   16.13    1.11
   0  -3   3   14.89    1.05
   0   3  -3   15.99    1.06
   1  -3   3  575.50   11.60
  -1   3  -3  567.37   11.58
  -1   3  -3  587.23   12.26
   1  -3   3  565.45   12.21
  -2   3  -3   13.99    1.06
   2  -3   3   13.75    0.75
  -2   3  -3   10.82    0.96
   3  -3   3   92.40    2.67
  -3   3  -3   92.29    2.78
  -3   3  -3   93.50    2.99
   3  -3   3   90.70    2.28
   4  -3   3  161.79    3.99
  -4   3  -3  163.68    4.63
  -4   3  -3  159.39    4.30
   5  -3   3    6.67    0.67
  -5   3  -3    6.59    0.95
  -5   3  -3    4.49    0.70
  -5   3  -3    6.62    1.16
  -6   3  -3   16.68    1.41
  -6   3  -3   14.88    1.18
  -7   3  -3   68.57    3.53
  -8   3  -3   36.13    2.35
  -9   3  -3   -0.85    1.04
  -9  -2   3    2.54    1.39
  -8  -2   3   34.35    2.49
  -7  -2   3   78.19    3.28
  -6  -2   3   23.42    1.73
  -6  -2   3   20.92    1.78
  -6  -2   3   22.92    1.50
  -5  -2   3   14.32    1.17
  -5  -2   3   16.08    1.31
  -5  -2   3   14.68    1.34
  -4  -2   3  123.35    3.17
  -4  -2   3  124.78    3.56
   4   2  -3  123.40    3.18
  -4  -2   3  119.58    3.53
  -3  -2   3  578.49   11.77
  -3  -2   3  588.58   12.61
  -3  -2   3  593.55   12.55
  -3  -2   3  574.13   12.54
   3   2  -3  595.74   12.34
   2   2  -3    3.57    0.54
   2   2  -3    2.76    0.36
  -2  -2   3    3.73    0.33
  -2  -2   3    2.75    0.57
   2   2  -3    3.49    0.39
  -2  -2   3    3.54    0.56
  -1  -2   3  197.79    4.58
   1   2  -3  200.09    4.54
  -1  -2   3  189.25    4.15
   1   2  -3  186.94    4.15
   0   2  -3 1505.25   30.47
   0  -2   3 1499.17   28.59
   0   2  -3 1501.02   28.58
   0  -2   3 1511.85   30.56
  -1   2  -3  826.86   17.43
   1  -2   3  841.07   17.47
  -1   2  -3  864.25   16.47
  -2   2  -3    6.36    0.57
  -2   2  -3    6.03    0.68
   2  -2   3    6.08    0.59
   3  -2   3   13.44    0.93
  -3   2  -3   13.00    0.88
   3  -2   3   12.99    1.04
  -3   2  -3   12.31    0.98
  -3   2  -3   12.69    0.85
  -4   2  -3    2.30    0.57
  -4   2  -3    1.75    0.49
  -4   2  -3    1.19    0.63
   4  -2   3    1.61    0.59
   5  -2   3   -0.20    0.54
  -5   2  -3    0.69    0.73
  -5   2  -3    0.61    0.67
  -5   2  -3    1.08    0.57
  -6   2  -3   17.98    1.50
  -6   2  -3   18.67    1.35
  -6   2  -3   24.46    1.81
  -7   2  -3   17.90    1.64
  -8   2  -3    8.61    1.51
  -9   2  -3    2.16    1.31
  -9  -1   3   -0.23    1.11
  -8  -1   3   -0.07    0.94
  -7  -1   3    0.13    0.62
  -7  -1   3    0.12    0.78
  -7  -1   3   -0.67    0.71
  -6  -1   3    4.07    0.94
  -6  -1   3    4.65    0.90
  -6  -1   3    5.21    0.72
  -5  -1   3   71.32    2.41
  -5  -1   3   68.67    1.98
  -5  -1   3   71.81    2.38
  -4  -1   3   56.65    1.90
  -4  -1   3   57.60    1.57
  -4  -1   3   58.34    1.93
  -3  -1   3  108.99    2.77
  -3  -1   3  105.67    2.87
  -3  -1   3  104.60    2.39
  -3  -1   3  103.98    2.39
  -3  -1   3  103.34    2.74
   3   1  -3  106.93    2.48
  -2  -1   3  575.55   11.45
  -2  -1   3  573.79   11.48
   2   1  -3  589.36   12.05
  -2  -1   3  584.81   12.47
  -2  -1   3  577.18   12.14
  -1  -1   3 3446.61   68.33
  -1  -1   3 3451.02   72.48
  -1  -1   3 3253.81   66.24
   1   1  -3 3486.37   69.06
   1   1  -3 3279.72   66.15
  -1  -1   3 3422.97   68.40
   1   1  -3 3453.32   72.21
   0  -1   3 3401.66   65.54
   0   1  -3 3348.97   66.06
   0   1  -3 3477.87   69.03
   0  -1   3 3358.92   69.30
   0   1  -3 3381.54   65.09
  -1   1  -3  532.20   11.20
   1  -1   3  529.00   11.22
  -1   1  -3  542.80   11.30
   1  -1   3  542.83   10.60
   1  -1   3  511.56   11.30
  -1   1  -3  522.78   10.56
  -2   1  -3   57.85    1.97
   2  -1   3   56.48    1.91
   2  -1   3   57.34    1.88
  -2   1  -3   59.73    1.89
  -2   1  -3   57.92    1.74
   3  -1   3   40.69    1.69
  -3   1  -3   49.78    1.70
  -3   1  -3   51.42    1.83
  -3   1  -3   49.25    1.96
   3  -1   3   47.39    1.79
   4  -1   3  335.47    7.51
  -4   1  -3  321.24    7.62
  -4   1  -3  323.74    7.16
  -4   1  -3  333.40    7.78
  -5   1  -3  189.33    5.30
  -5   1  -3  190.67    4.81
   5  -1   3  200.19    4.86
  -5   1  -3  189.49    5.15
  -6   1  -3   25.31    2.03
   6  -1   3   17.93    1.31
  -6   1  -3   22.92    1.75
  -6   1  -3   23.09    1.77
  -6   1  -3   24.49    1.58
  -7   1  -3   23.22    1.95
  -8   1  -3   23.64    2.17
  -9   1  -3    2.08    1.38
 -10   0   3    1.80    1.22
  -9   0   3   47.03    2.57
  -8   0   3    6.99    1.20
  -7   0   3   25.66    1.70
  -7   0   3   25.07    1.58
  -7   0   3   24.06    1.28
  -6   0   3  122.66    3.47
  -6   0   3  127.77    3.51
  -6   0   3  126.17    2.94
  -5   0   3   43.78    1.56
  -5   0   3   44.15    1.60
  -4   0   3   50.15    1.51
  -4   0   3   49.49    1.51
  -3   0   3   33.55    1.49
  -3   0   3   36.63    1.10
   2   0  -3  176.65    4.25
  -2   0   3  170.99    4.22
  -2   0   3  168.98    3.85
  -1   0   3 1104.41   23.19
   1   0  -3 1076.14   21.79
  -1   0   3 1094.64   21.55
   1   0  -3 1136.70   22.57
   1   0  -3 1112.11   23.16
  -1   0   3 1103.39   22.62
   0   0  -3  654.39   13.70
   0   0   3  642.44   13.73
   0   0  -3  651.63   13.44
   0   0  -3  629.26   13.84
   0   0  -3  641.28   12.71
   0   0   3  650.79   12.77
   0   0   3  658.34   13.49
  -1   0  -3  497.66   10.57
   1   0   3  496.83    9.98
  -1   0  -3  491.55   10.69
  -1   0  -3  497.75    9.97
   1   0   3  486.83   10.58
   1   0   3  498.45   10.76
  -2   0  -3  223.24    4.94
  -2   0  -3  220.68    5.31
   2   0   3  220.43    5.29
   2   0   3  221.19    4.85
   2   0   3  215.44    5.35
  -2   0  -3  221.19    5.33
   3   0   3  642.86   13.52
  -3   0  -3  690.23   13.85
  -3   0  -3  703.11   14.74
  -3   0  -3  703.48   14.88
  -4   0  -3   -0.14    0.79
  -4   0  -3    1.13    0.50
  -4   0  -3    0.35    0.61
  -4   0  -3    0.09    0.62
   4   0   3    0.03    0.59
  -5   0  -3   22.51    1.81
  -5   0  -3   20.40    1.40
  -5   0  -3   19.48    1.60
   5   0   3   19.98    1.45
   6   0   3   12.48    1.17
  -6   0  -3   14.49    1.54
  -6   0  -3   13.26    1.54
  -7   0  -3   -0.39    0.98
  -8   0  -3   -2.27    0.92
  -9   0  -3   12.69    2.05
 -10   1   3    4.83    1.24
  -9   1   3    5.78    1.74
  -9   1   3    4.17    1.10
  -8   1   3   17.54    1.39
  -8   1   3   21.73    1.92
  -7   1   3   14.26    1.06
  -7   1   3   12.55    1.05
  -6   1   3    3.13    0.55
  -6   1   3    2.98    0.59
  -4   1   3  105.08    2.79
  -4   1   3  100.26    3.41
  -3   1   3   54.78    2.14
  -3   1   3   54.80    1.59
   2  -1  -3  223.95    4.61
   2  -1  -3  225.51    5.49
  -2   1   3  223.16    5.26
  -2   1   3  224.86    4.87
  -2   1   3  222.75    4.61
  -2   1   3  218.95    5.45
  -2   1   3  219.44    4.88
  -1   1   3 6335.77  130.32
  -1   1   3 6380.67  132.12
  -1   1   3 6481.13  129.73
   1  -1  -3 6537.44  124.13
  -1   1   3 6523.66  133.78
  -1   1   3 6289.15  123.60
   1  -1  -3 6434.25  131.36
   1  -1  -3 6334.09  129.45
   1  -1  -3 6232.25  133.00
   0  -1  -3 2359.75   47.52
   0  -1  -3 2413.14   50.30
   0   1   3 2341.07   47.66
   0   1   3 2410.28   47.56
   0   1   3 2342.88   48.48
   0   1   3 2395.42   48.95
   0  -1  -3 2332.97   45.88
   0  -1  -3 2290.28   47.59
   0   1   3 2381.18   45.31
   0  -1  -3 2415.22   48.34
   1   1   3    7.90    0.84
  -1  -1  -3    6.95    0.65
   1   1   3    7.32    0.68
  -1  -1  -3    7.29    0.84
  -1  -1  -3    7.55    0.78
  -1  -1  -3    7.02    0.79
   1   1   3    5.98    0.84
  -2  -1  -3  383.42    8.84
  -2  -1  -3  387.58    8.99
  -2  -1  -3  395.88    8.31
   2   1   3  390.55    9.04
  -2  -1  -3  394.40    8.89
   2   1   3  393.12    8.84
   2   1   3  385.07    8.20
  -3  -1  -3 1669.93   32.09
  -3  -1  -3 1607.64   33.87
   3   1   3 1622.51   33.78
  -3  -1  -3 1680.26   34.42
  -3  -1  -3 1665.41   33.89
   3   1   3 1641.37   31.87
   4   1   3    5.88    0.67
  -4  -1  -3    5.99    0.80
  -4  -1  -3    7.67    1.12
  -4  -1  -3    7.17    1.03
   4   1   3    3.04    0.71
  -5  -1  -3   14.91    1.28
  -5  -1  -3   15.87    1.60
  -5  -1  -3   16.65    1.54
   5   1   3   14.84    1.37
  -6  -1  -3    5.47    1.25
  -7  -1  -3    1.40    1.10
  -8  -1  -3    1.24    1.28
  -9  -1  -3   -0.18    1.41
  -9   2   3    0.28    1.64
  -8   2   3   35.16    2.30
  -7   2   3    6.64    1.12
  -6   2   3    7.88    1.08
  -5   2   3    9.78    0.98
  -5   2   3    9.44    1.24
  -4   2   3  137.27    4.37
  -4   2   3  141.45    3.54
  -4   2   3  136.35    3.67
  -3   2   3  110.96    2.56
  -3   2   3  103.40    2.55
  -3   2   3  110.40    3.01
  -3   2   3  107.49    2.72
  -3   2   3  103.86    3.41
  -2   2   3  906.91   19.53
   2  -2  -3  882.92   18.55
  -2   2   3  914.07   18.64
   2  -2  -3  923.76   19.56
   2  -2  -3  888.84   18.97
   2  -2  -3  925.45   18.69
   2  -2  -3  899.06   17.45
  -2   2   3  910.61   18.57
  -2   2   3  890.58   19.04
   1  -2  -3  370.54    8.11
  -1   2   3  370.11    8.47
   1  -2  -3  375.92    8.65
  -1   2   3  381.74    8.19
  -1   2   3  371.45    8.19
   1  -2  -3  371.43    8.43
  -1   2   3  380.58    7.74
  -1   2   3  374.42    8.66
   0   2   3   60.31    2.06
   0  -2  -3   59.91    2.07
   0  -2  -3   58.19    1.84
   0  -2  -3   58.21    2.26
   0   2   3   61.04    1.87
   0   2   3   57.74    2.11
   0   2   3   59.27    2.09
   0  -2  -3   57.08    1.99
   0  -2  -3   59.87    2.14
   0   2   3   58.39    2.20
  -1  -2  -3   35.75    1.65
  -1  -2  -3   45.36    2.05
  -1  -2  -3   37.15    1.75
  -1  -2  -3   36.54    1.66
   1   2   3   36.81    1.69
  -1  -2  -3   38.11    1.56
   1   2   3   34.95    1.52
   1   2   3   36.42    1.74
   1   2   3   38.60    1.97
  -2  -2  -3   16.34    1.29
  -2  -2  -3   15.70    1.25
  -2  -2  -3   18.65    1.48
   2   2   3   15.18    1.31
   2   2   3   17.49    1.46
  -2  -2  -3   17.44    1.26
   2   2   3   14.58    1.09
  -2  -2  -3   19.25    1.24
  -3  -2  -3  256.92    6.71
   3   2   3  263.47    6.69
  -3  -2  -3  266.72    6.29
   3   2   3  257.34    6.03
  -3  -2  -3  267.53    6.75
   4   2   3   72.28    2.49
  -4  -2  -3   86.62    3.31
   4   2   3   88.58    3.22
  -4  -2  -3   90.94    3.39
  -4  -2  -3   91.50    3.05
  -5  -2  -3    6.73    1.34
  -5  -2  -3    7.72    1.20
   5   2   3    7.21    0.79
  -5  -2  -3    6.56    1.39
  -6  -2  -3   60.62    3.17
  -7  -2  -3   26.14    2.41
  -8  -2  -3   -2.39    1.15
  -9   3   3   17.30    2.47
  -8   3   3    0.85    0.96
  -8   3   3   -1.99    0.99
  -7   3   3    2.75    0.81
  -7   3   3    0.33    0.83
  -7   3   3   -0.38    1.10
  -6   3   3    4.37    1.31
  -6   3   3    6.33    1.03
  -6   3   3    5.80    0.90
  -5   3   3   52.96    2.77
  -5   3   3   60.27    2.11
  -5   3   3   59.23    2.25
  -4   3   3  469.29    9.87
  -4   3   3  462.67   10.37
  -4   3   3  478.90   11.53
  -4   3   3  466.47    9.98
  -4   3   3  480.44    9.96
  -3   3   3  388.43    8.11
  -3   3   3  372.00    8.09
  -3   3   3  376.78    9.23
  -3   3   3  375.29    7.89
   3  -3  -3  361.00    7.85
  -3   3   3  363.45    8.40
   2  -3  -3   22.00    1.13
  -2   3   3   21.51    1.36
  -2   3   3   21.29    1.43
   2  -3  -3   20.74    1.11
   2  -3  -3   20.94    1.02
   2  -3  -3   21.62    1.34
  -2   3   3   21.70    1.13
   2  -3  -3   21.40    1.49
  -2   3   3   21.28    1.21
  -1   3   3  109.53    3.37
  -1   3   3  111.05    3.46
   1  -3  -3  116.18    3.39
  -1   3   3  111.35    2.96
  -1   3   3  114.90    3.24
   1  -3  -3  112.97    3.12
   1  -3  -3  112.37    3.49
  -1   3   3  112.62    3.19
   1  -3  -3  115.25    3.17
   0  -3  -3    0.50    0.51
   0   3   3    0.17    0.54
   0   3   3    0.51    0.61
   0  -3  -3    0.97    0.77
   0  -3  -3    1.45    0.54
   0  -3  -3    1.26    0.50
   0   3   3   -0.45    0.76
   0   3   3    0.65    0.51
   0   3   3    0.98    0.54
   0  -3  -3    0.63    0.55
  -1  -3  -3  108.35    3.38
   1   3   3  106.95    3.62
  -1  -3  -3  103.66    3.37
   1   3   3  110.05    3.43
  -1  -3  -3  115.22    3.71
  -1  -3  -3  105.99    3.33
  -1  -3  -3  110.92    3.15
   1   3   3  109.02    3.15
   1   3   3  110.33    3.45
  -2  -3  -3   82.40    2.86
  -2  -3  -3   78.59    2.93
   2   3   3   77.73    2.64
   2   3   3   74.68    2.92
  -2  -3  -3   81.11    3.02
  -2  -3  -3   78.08    2.66
   2   3   3   82.56    2.96
  -3  -3  -3   17.35    1.35
  -3  -3  -3   12.69    1.37
  -3  -3  -3   15.02    1.29
  -3  -3  -3   16.35    1.54
   3   3   3   13.21    1.16
   3   3   3   14.31    1.43
   4   3   3    1.37    0.77
  -4  -3  -3    1.69    0.96
   4   3   3    0.98    1.08
  -4  -3  -3    0.58    0.98
  -4  -3  -3   -1.20    1.00
  -4  -3  -3    2.01    0.82
  -5  -3  -3    1.54    1.07
  -5  -3  -3    0.91    1.07
   5   3   3   -0.39    0.67
   5   3   3   -0.53    0.87
  -6  -3  -3    0.23    1.11
  -7  -3  -3    1.57    1.37
  -8  -3  -3    5.04    1.80
  -9   4   3    1.79    1.65
  -8   4   3    9.93    1.55
  -8   4   3    7.04    1.83
  -7   4   3    7.66    1.68
  -7   4   3    6.32    1.25
  -6   4   3   10.93    1.34
  -6   4   3   11.20    1.76
  -6   4   3   11.04    1.03
  -5   4   3  104.20    3.06
  -5   4   3  105.64    2.84
  -5   4   3  102.24    2.83
  -5   4   3  110.00    3.41
  -5   4   3  109.35    4.30
  -4   4   3  130.55    4.62
  -4   4   3  139.09    3.55
   4  -4  -3  140.74    3.81
  -4   4   3  141.54    3.62
  -4   4   3  138.34    3.82
  -4   4   3  134.39    3.76
   3  -4  -3  107.11    3.13
  -3   4   3  109.65    3.12
  -3   4   3  112.50    3.19
  -3   4   3  111.56    3.13
   3  -4  -3  107.29    2.68
   3  -4  -3  112.15    2.70
  -3   4   3  108.36    3.30
   3  -4  -3  106.66    3.20
   2  -4  -3    6.98    0.95
   2  -4  -3    7.14    0.82
  -2   4   3    6.47    1.02
  -2   4   3    6.96    0.90
  -2   4   3    5.21    0.70
   2  -4  -3    6.35    0.73
  -2   4   3    5.58    1.03
   2  -4  -3    6.99    0.78
  -2   4   3    7.90    0.87
   2  -4  -3    6.06    1.01
   1  -4  -3    4.98    0.86
  -1   4   3    4.96    0.73
  -1   4   3    4.01    0.85
   1  -4  -3    4.38    0.93
  -1   4   3    3.58    0.97
   1  -4  -3    3.77    0.76
   1  -4  -3    5.36    0.75
  -1   4   3    4.11    0.77
  -1   4   3    4.60    0.91
   0  -4  -3  786.87   17.26
   0   4   3  787.70   15.99
   0  -4  -3  779.76   16.87
   0   4   3  760.43   16.89
   0   4   3  768.29   17.31
   0  -4  -3  805.12   17.26
   0   4   3  786.68   16.91
   0  -4  -3  786.37   16.84
   0   4   3  768.83   17.24
   1   4   3  128.70    4.14
  -1  -4  -3  136.80    4.15
   1   4   3  129.52    4.34
   1   4   3  127.32    3.77
   1   4   3  133.80    4.13
  -1  -4  -3  130.69    3.99
   1   4   3  133.69    4.08
  -2  -4  -3  220.40    6.10
   2   4   3  213.32    5.55
   2   4   3  220.64    6.11
  -2  -4  -3  224.61    5.92
  -2  -4  -3  210.39    6.06
  -3  -4  -3    3.58    1.06
  -3  -4  -3    3.20    0.84
   3   4   3    0.89    1.00
  -3  -4  -3    1.69    1.08
   3   4   3    1.91    0.83
  -4  -4  -3  148.45    5.17
   4   4   3  144.40    4.97
   4   4   3  142.84    4.28
  -4  -4  -3  145.35    5.10
  -4  -4  -3  154.74    4.79
  -5  -4  -3   10.01    1.39
   5   4   3   12.96    1.70
  -5  -4  -3   11.31    1.72
  -6  -4  -3   -0.49    1.12
  -7  -4  -3    1.82    1.60
  -8  -4  -3    1.12    1.74
  -9   5   3    0.91    1.70
  -8   5   3    8.32    1.49
  -8   5   3    9.94    2.00
  -7   5   3    0.00    1.21
  -7   5   3   -0.19    0.93
  -6   5   3  194.94    4.81
  -6   5   3  197.41    4.76
  -6   5   3  205.11    5.57
  -6   5   3  184.09    6.63
  -6   5   3  185.05    4.82
  -5   5   3   22.71    1.45
  -5   5   3   22.08    1.55
  -5   5   3   24.63    1.72
  -5   5   3   20.73    2.05
  -5   5   3   27.55    1.64
  -4   5   3  173.97    5.76
  -4   5   3  170.05    4.72
   4  -5  -3  173.49    4.74
  -4   5   3  172.96    4.68
  -4   5   3  175.46    4.61
  -4   5   3  180.96    4.71
  -3   5   3  122.76    3.73
  -3   5   3  128.21    3.84
   3  -5  -3  126.48    3.74
  -3   5   3  127.71    3.70
  -3   5   3  116.15    4.28
   3  -5  -3  123.50    3.31
   3  -5  -3  125.06    3.70
  -2   5   3   18.38    1.53
  -2   5   3   20.05    1.62
  -2   5   3   18.15    1.29
   2  -5  -3   19.50    1.35
  -2   5   3   20.12    1.44
   2  -5  -3   23.33    1.67
  -2   5   3   19.47    1.63
  -1   5   3   58.88    2.58
  -1   5   3   59.50    2.67
  -1   5   3   58.62    2.32
  -1   5   3   58.02    2.65
   1  -5  -3   57.99    2.36
   1  -5  -3   58.85    2.40
   1  -5  -3   60.67    2.62
  -1   5   3   65.25    2.55
   0   5   3    3.10    1.14
   0   5   3    2.41    0.79
   0   5   3    2.85    0.87
   0  -5  -3    3.60    0.80
   0  -5  -3    2.59    0.76
   0   5   3    2.98    0.80
   0   5   3    3.55    0.95
   1   5   3    6.60    1.09
  -1  -5  -3    6.32    0.97
   1   5   3    4.99    0.99
   1   5   3    4.88    1.14
  -1  -5  -3    5.23    1.02
   1   5   3    6.46    1.01
  -2  -5  -3   33.09    2.16
   2   5   3   34.25    1.98
   2   5   3   35.67    2.32
  -2  -5  -3   32.22    1.98
  -3  -5  -3   38.28    2.23
  -3  -5  -3   41.48    2.57
   3   5   3   37.32    2.61
   3   5   3   39.58    2.20
  -4  -5  -3   38.44    2.35
   4   5   3   37.56    2.26
   4   5   3   37.57    2.72
  -4  -5  -3   37.80    2.70
  -5  -5  -3    0.33    1.15
  -5  -5  -3    0.50    0.95
  -6  -5  -3   31.69    2.97
  -7  -5  -3    3.88    1.92
  -8   6   3    4.54    1.82
  -7   6   3    3.11    1.21
  -7   6   3    0.25    1.23
  -6   6   3    1.14    0.79
  -6   6   3    3.76    1.47
  -6   6   3    2.09    1.03
  -6   6   3    2.36    0.91
  -5   6   3   85.88    2.97
  -5   6   3   89.62    4.22
  -5   6   3   90.94    3.18
  -5   6   3   84.62    3.31
   5  -6  -3   86.78    3.33
  -5   6   3   88.44    3.08
   4  -6  -3   51.79    2.26
  -4   6   3   50.48    2.36
  -4   6   3   53.81    2.40
  -4   6   3   51.18    2.42
   4  -6  -3   51.80    2.43
  -4   6   3   52.02    3.03
   3  -6  -3  131.60    4.13
   3  -6  -3  134.15    3.77
  -3   6   3  134.11    4.15
  -3   6   3  134.79    4.20
   3  -6  -3  130.43    4.08
  -3   6   3  124.98    4.72
  -3   6   3  136.76    4.26
  -2   6   3  214.22    5.83
   2  -6  -3  208.42    5.54
  -2   6   3  207.38    6.22
  -2   6   3  205.20    5.85
   2  -6  -3  199.83    5.54
  -2   6   3  204.09    5.82
  -2   6   3  210.52    5.40
   1  -6  -3  183.41    5.49
  -1   6   3  170.86    4.86
  -1   6   3  181.92    5.51
   1  -6  -3  170.54    4.98
  -1   6   3  175.70    5.24
  -1   6   3  173.21    5.30
   1  -6  -3  174.45    5.08
   0  -6  -3   -0.19    0.58
   0   6   3   -0.01    0.72
   0   6   3   -0.31    0.70
   0   6   3    0.54    0.90
   0   6   3   -0.38    0.74
   0  -6  -3    0.22    0.71
   1   6   3   13.29    1.64
  -1  -6  -3   10.11    1.34
   1   6   3   12.23    1.32
   1   6   3   13.67    1.42
  -1  -6  -3   12.42    1.29
  -2  -6  -3    1.86    0.85
  -2  -6  -3    3.12    1.09
   2   6   3    0.83    0.88
   2   6   3    1.92    1.20
  -3  -6  -3  201.66    5.97
  -3  -6  -3  192.31    6.47
   3   6   3  197.65    5.79
   3   6   3  210.72    6.59
  -4  -6  -3   74.14    3.34
   4   6   3   74.25    3.84
  -4  -6  -3   70.89    3.81
  -5  -6  -3   43.64    3.31
  -6  -6  -3   22.42    2.76
  -7  -6  -3    3.94    2.05
  -7   7   3    0.08    1.28
  -7   7   3    0.33    1.03
  -6   7   3    9.83    1.49
  -6   7   3   10.13    1.38
  -6   7   3   10.64    2.10
   5  -7  -3   10.81    1.48
  -5   7   3    7.75    1.53
  -5   7   3    9.48    1.80
  -5   7   3    8.39    1.41
  -5   7   3   10.85    1.54
  -4   7   3    5.97    1.08
  -4   7   3    6.15    1.43
   4  -7  -3    5.32    0.77
  -4   7   3    5.52    1.16
   4  -7  -3    5.72    1.13
   3  -7  -3   36.96    2.17
  -3   7   3   34.44    1.96
  -3   7   3   30.86    2.32
   3  -7  -3   36.57    1.89
  -3   7   3   34.83    2.25
  -3   7   3   36.10    2.19
  -2   7   3   34.13    2.31
  -2   7   3   34.65    2.25
   2  -7  -3   35.86    2.05
  -2   7   3   36.83    2.33
  -2   7   3   38.08    2.08
   2  -7  -3   33.38    2.08
   1  -7  -3    2.11    0.92
  -1   7   3    1.53    0.92
   1  -7  -3    1.66    0.81
  -1   7   3    0.57    0.78
   1  -7  -3    2.33    0.89
  -1   7   3    2.08    0.95
  -1   7   3    0.78    1.01
   0  -7  -3   26.85    2.10
   0   7   3   27.60    2.03
   0   7   3   30.91    2.16
   0   7   3   22.44    2.05
   0  -7  -3   34.07    2.20
   1   7   3   65.48    3.10
   1   7   3   65.16    3.38
  -1  -7  -3   66.82    3.05
  -1  -7  -3   64.28    3.24
   1   7   3   71.29    3.09
  -2  -7  -3   15.90    1.59
   2   7   3   22.15    1.86
   2   7   3   17.30    2.05
  -2  -7  -3   15.64    1.85
  -3  -7  -3   18.00    2.08
   3   7   3   21.57    1.96
   3   7   3   21.74    2.36
  -3  -7  -3   21.46    1.85
  -4  -7  -3   21.12    2.39
   4   7   3   17.23    2.35
  -5  -7  -3    0.94    1.42
  -6  -7  -3   -0.15    1.58
  -7   8   3    1.71    1.47
  -7   8   3   -1.58    1.05
  -6   8   3   -0.48    1.06
  -6   8   3    0.27    1.07
   6  -8  -3    1.18    1.17
  -6   8   3   -0.11    1.23
  -5   8   3   10.01    1.58
  -5   8   3   13.41    2.05
   5  -8  -3   15.43    1.81
   4  -8  -3    2.13    1.02
  -4   8   3    2.96    1.40
  -4   8   3    3.31    1.19
   3  -8  -3   54.68    2.82
  -3   8   3   52.44    2.91
  -3   8   3   44.70    3.06
  -3   8   3   51.61    2.54
   3  -8  -3   48.77    2.40
  -2   8   3   14.09    1.56
  -2   8   3   13.78    1.73
  -2   8   3   14.83    1.86
   2  -8  -3   15.67    1.69
  -2   8   3   14.80    1.84
   2  -8  -3   15.28    1.55
   1  -8  -3   11.76    1.56
  -1   8   3   12.14    1.52
  -1   8   3   13.69    1.70
   1  -8  -3   15.27    1.64
  -1   8   3    9.70    1.63
  -1   8   3   14.27    1.77
   0   8   3    4.08    1.39
   0  -8  -3    4.64    1.25
   0  -8  -3    2.59    1.09
   0   8   3    4.01    1.26
   0   8   3    3.95    1.17
   1   8   3   -0.73    0.89
   1   8   3   -0.19    1.15
   1   8   3    0.25    0.94
  -1  -8  -3    0.47    0.86
  -1  -8  -3    2.66    1.22
   2   8   3   17.76    2.22
  -2  -8  -3   17.87    1.75
   2   8   3   22.18    2.00
  -2  -8  -3   18.43    2.14
   3   8   3    1.81    1.21
   3   8   3   -0.54    1.48
  -3  -8  -3    1.88    1.40
  -4  -8  -3    5.19    1.79
  -5  -8  -3    8.24    2.18
  -7   9   3    2.64    1.29
  -6   9   3    5.95    2.07
  -6   9   3    3.01    1.40
  -5   9   3    4.13    1.41
   5  -9  -3    2.46    1.29
  -5   9   3    5.00    1.77
   4  -9  -3   36.43    2.58
  -4   9   3   36.42    2.99
  -4   9   3   38.52    2.77
  -4   9   3   34.05    2.30
   3  -9  -3   19.20    2.01
  -3   9   3   19.15    1.82
  -3   9   3   24.26    2.27
  -3   9   3   18.83    2.19
   2  -9  -3    7.22    1.36
  -2   9   3    6.45    1.65
   2  -9  -3    7.73    1.51
  -2   9   3    7.24    1.44
  -2   9   3    6.50    1.67
  -1   9   3    9.34    1.83
   1  -9  -3    6.39    1.41
  -1   9   3    7.94    1.48
   1  -9  -3    9.96    1.65
  -1   9   3    6.72    1.51
   0   9   3   27.20    2.28
   0   9   3   23.77    2.46
   0  -9  -3   25.77    2.36
   0   9   3   26.09    2.34
   1   9   3   10.94    1.77
  -1  -9  -3   13.61    1.92
   1   9   3   13.50    1.81
   1   9   3   14.27    2.12
  -2  -9  -3   -0.05    1.29
   2   9   3   -0.41    1.45
   2   9   3    0.78    1.18
   3   9   3    0.98    1.62
  -3  -9  -3   -0.05    1.38
  -4  -9  -3   10.15    2.19
  -5  -9  -3    0.82    1.77
  -7  10   3    1.00    1.27
  -6  10   3   -0.64    1.21
  -5  10   3    0.21    1.26
  -5  10   3    1.43    1.57
  -5  10   3   -0.15    1.08
  -4  10   3   -1.54    1.36
  -4  10   3    0.98    1.17
  -4  10   3    0.96    1.28
  -3  10   3   11.21    2.01
  -3  10   3   13.59    2.06
  -3  10   3    8.41    1.59
  -2  10   3   52.20    3.36
  -2  10   3   49.37    2.98
  -2  10   3   50.52    3.45
  -1  10   3   32.85    2.62
  -1  10   3   31.65    2.71
  -1  10   3   31.07    2.90
   0 -10  -3   15.48    2.19
   0  10   3   19.38    2.51
   0  10   3   19.18    2.19
   0  10   3   19.27    2.17
   1  10   3   25.73    2.88
  -1 -10  -3   22.98    2.62
   1  10   3   25.52    2.50
   1  10   3   27.20    2.55
   2  10   3    6.02    1.69
   2  10   3    7.14    2.10
  -2 -10  -3    2.74    1.65
  -3 -10  -3   -0.33    1.54
  -4 -10  -3    4.94    2.11
  -6  11   3   20.79    2.54
  -6  11   3   17.31    2.09
  -5  11   3    2.37    1.57
  -5  11   3    1.17    1.29
  -4  11   3   -1.11    1.18
  -4  11   3    0.08    1.45
  -4  11   3   -1.02    1.60
  -3  11   3    1.84    1.38
  -3  11   3    3.73    1.76
  -3  11   3    1.96    1.55
  -2  11   3   12.19    1.94
  -2  11   3    7.82    1.87
  -2  11   3   10.66    2.13
  -1  11   3   13.01    2.11
  -1  11   3   15.46    2.30
  -1  11   3   13.80    2.39
   0  11   3   -1.12    1.35
   0  11   3   -0.64    1.31
   0  11   3    0.10    1.68
   1  11   3   13.41    2.16
   1  11   3    7.97    2.17
   2  11   3   -0.70    1.81
  -5  12   3    0.59    1.43
  -5  12   3    0.84    1.69
  -4  12   3   -0.53    1.62
  -4  12   3    1.94    1.57
  -3  12   3   10.46    2.38
  -3  12   3    6.15    1.78
  -2  12   3    1.68    1.47
  -2  12   3   -0.04    1.63
  -2  12   3    0.44    1.56
  -1  12   3    1.54    1.67
  -1  12   3   -1.24    1.44
  -1  12   3    0.14    1.81
   0  12   3   -0.56    1.43
   0  12   3    0.44    1.85
   1  12   3    3.05    2.17
  -1  14  -4   -1.27    1.51
  -2  14  -4    1.78    1.62
  -3  14  -4   11.47    2.28
   0  13  -4    1.76    1.62
  -1  13  -4    3.14    1.59
  -2  13  -4    2.68    1.55
  -2  13  -4   -1.01    1.34
  -3  13  -4    1.61    1.68
  -3 -12   4   32.60    3.33
  -2 -12   4    2.59    1.73
   1  12  -4    6.22    1.70
  -1 -12   4    7.68    2.01
   0 -12   4    3.09    1.70
   0  12  -4    1.61    1.42
  -1  12  -4   26.13    2.40
  -1  12  -4   28.27    2.56
  -2  12  -4   10.14    1.83
  -3  12  -4    0.00    1.40
  -4  12  -4    7.63    2.07
  -4 -11   4   14.15    2.52
  -3 -11   4    0.58    1.53
  -2 -11   4   14.54    2.23
   2  11  -4   12.77    1.89
   1  11  -4    8.14    1.62
  -1 -11   4    7.63    1.80
   0  11  -4   10.11    1.52
   0 -11   4    5.15    1.64
   0  11  -4   11.01    1.76
   1 -11   4   35.21    2.91
  -1  11  -4   32.49    2.49
  -1  11  -4   29.10    2.43
  -2  11  -4   35.34    2.83
  -3  11  -4   10.23    1.89
  -4  11  -4   -0.01    1.37
  -5  11  -4    9.51    2.14
  -5 -10   4   18.36    2.64
  -4 -10   4    0.81    1.48
  -3 -10   4   27.21    2.74
   2  10  -4   10.24    1.90
   2  10  -4    7.00    1.41
  -2 -10   4    8.69    1.75
   1  10  -4   96.21    4.00
  -1 -10   4   95.79    4.39
   1  10  -4   99.91    4.52
   1  10  -4   93.59    3.44
   0  10  -4   -0.62    0.88
   0 -10   4   -0.10    0.84
   0 -10   4    1.11    1.26
   0  10  -4   -0.33    1.03
  -1  10  -4   28.23    2.26
   1 -10   4   24.00    2.21
   1 -10   4   28.11    2.39
   2 -10   4   47.65    2.89
  -2  10  -4   42.30    2.79
   2 -10   4   45.92    2.91
  -3  10  -4   56.62    3.38
  -6  -9   4    1.15    1.69
  -5  -9   4    4.00    1.72
  -4  -9   4    0.59    1.24
  -3  -9   4   -0.32    1.14
  -3  -9   4    0.63    0.96
   3   9  -4   -1.83    0.99
   2   9  -4  173.95    6.05
  -2  -9   4  165.74    6.04
  -2  -9   4  177.88    5.79
   2   9  -4  174.38    5.49
   2   9  -4  180.92    4.62
  -1  -9   4   70.25    3.55
   1   9  -4   76.63    2.84
  -1  -9   4   71.52    3.36
   1   9  -4   74.57    3.65
   1   9  -4   71.27    3.25
   0  -9   4   68.09    3.25
   0  -9   4   68.62    3.49
   0   9  -4   70.09    2.92
   0   9  -4   68.19    3.45
   1  -9   4  121.53    4.63
   1  -9   4  127.69    4.63
  -1   9  -4  123.76    4.42
  -2   9  -4    4.90    1.30
   2  -9   4    6.26    1.33
   2  -9   4    5.06    1.27
  -2   9  -4    4.78    1.20
   3  -9   4   32.96    2.20
   3  -9   4   37.65    2.65
   3  -9   4   39.72    2.21
  -3   9  -4   31.01    2.34
  -4   9  -4   63.46    3.36
   4  -9   4   65.59    3.44
  -7  -8   4    0.11    1.65
  -6  -8   4   12.81    2.24
  -5  -8   4    9.11    1.89
  -4  -8   4  137.04    5.40
   3   8  -4   20.33    1.75
  -3  -8   4   22.14    1.92
  -3  -8   4   21.08    2.08
   2   8  -4    7.27    0.75
  -2  -8   4    5.70    1.33
   2   8  -4    5.79    1.39
  -2  -8   4    9.47    1.32
   2   8  -4    7.83    1.24
   1   8  -4    2.49    0.96
   1   8  -4    2.54    1.10
   1   8  -4    1.31    0.65
  -1  -8   4    1.20    0.99
  -1  -8   4    1.78    0.87
   0  -8   4   -0.23    0.64
   0   8  -4    2.05    0.76
   0  -8   4    0.46    0.93
  -1   8  -4   14.09    1.61
   1  -8   4   14.50    1.61
   1  -8   4   13.83    1.49
  -2   8  -4    7.34    1.26
   2  -8   4   11.32    1.44
   2  -8   4    9.74    1.35
  -2   8  -4    8.84    1.31
   3  -8   4   14.06    1.26
  -3   8  -4   13.05    1.57
  -3   8  -4   13.27    1.50
   3  -8   4   16.61    1.48
   3  -8   4   12.76    1.59
   4  -8   4    5.56    1.02
   4  -8   4    5.34    1.29
  -4   8  -4    5.73    1.14
   4  -8   4    2.60    0.74
  -4   8  -4    3.81    1.19
  -5   8  -4    4.62    1.34
  -7  -7   4    3.66    1.94
  -6  -7   4   -0.51    1.35
  -5  -7   4    4.61    1.49
   4   7  -4   50.56    2.40
  -4  -7   4   47.67    2.95
  -3  -7   4   70.37    3.46
   3   7  -4   73.07    2.92
  -3  -7   4   65.89    3.27
   2   7  -4    0.55    0.41
  -2  -7   4    1.48    0.73
  -2  -7   4    1.00    0.91
   2   7  -4    0.33    0.73
   2   7  -4    0.57    0.86
  -1  -7   4  112.80    3.80
   1   7  -4  111.10    3.21
   1   7  -4  112.67    3.70
  -1  -7   4  106.17    3.97
   0   7  -4  242.43    6.16
   0  -7   4  231.05    6.25
   0  -7   4  235.68    6.58
   0   7  -4  235.00    6.57
   1  -7   4  390.23    9.54
  -1   7  -4  382.42    9.57
   1  -7   4  386.81    9.20
  -2   7  -4    3.33    0.91
  -2   7  -4    3.32    0.89
   2  -7   4    3.68    0.94
   2  -7   4    2.85    0.84
  -3   7  -4   41.94    2.31
  -3   7  -4   41.67    2.28
   3  -7   4   36.93    2.25
   3  -7   4   40.32    2.07
  -4   7  -4   35.14    2.22
   4  -7   4   35.58    1.95
  -4   7  -4   34.78    2.24
   5  -7   4    0.78    0.69
  -5   7  -4    0.87    1.00
  -6   7  -4    0.52    1.07
  -8  -6   4   -0.23    1.65
  -7  -6   4   15.30    2.17
  -6  -6   4   18.87    2.19
  -5  -6   4    3.46    1.28
   4   6  -4   -0.05    0.40
  -4  -6   4    0.95    1.08
  -4  -6   4    1.19    1.11
  -3  -6   4   15.54    1.56
  -3  -6   4   13.98    1.59
   3   6  -4   15.49    1.30
  -2  -6   4   60.15    2.81
  -2  -6   4   57.91    2.73
   2   6  -4   61.68    2.42
  -2  -6   4   59.57    2.50
   1   6  -4   13.90    0.96
   1   6  -4   10.63    1.25
  -1  -6   4   12.08    1.34
  -1  -6   4   14.66    1.38
  -1  -6   4   13.87    1.25
   0  -6   4    1.37    0.63
   0  -6   4    2.82    0.80
   0  -6   4    2.27    0.79
   0   6  -4    1.83    0.72
   1  -6   4   48.72    2.25
   1  -6   4   49.51    2.22
  -1   6  -4   46.11    2.18
  -1   6  -4   54.60    2.42
   2  -6   4   60.45    2.47
  -2   6  -4   60.33    2.54
  -2   6  -4   62.53    2.59
   2  -6   4   64.90    2.65
   3  -6   4  211.65    5.87
  -3   6  -4  214.08    5.86
  -3   6  -4  217.99    5.85
  -4   6  -4  101.81    3.57
   4  -6   4   96.96    3.19
  -4   6  -4   96.65    3.69
  -5   6  -4  214.14    6.00
   5  -6   4  219.68    5.36
  -5   6  -4  209.68    6.33
  -6   6  -4   27.62    2.31
  -8  -5   4   -1.01    1.29
  -7  -5   4   18.85    2.18
  -6  -5   4    3.75    1.20
  -5  -5   4  274.82    7.08
  -5  -5   4  263.75    7.60
  -5  -5   4  273.42    7.61
   4   5  -4    6.39    0.85
  -4  -5   4    8.99    1.35
  -4  -5   4    4.46    1.12
  -3  -5   4  300.10    7.87
  -3  -5   4  310.32    7.91
   3   5  -4  311.97    7.03
  -2  -5   4  793.75   17.04
  -2  -5   4  760.66   17.03
   2   5  -4  774.70   15.91
  -1  -5   4    6.41    0.86
  -1  -5   4    7.33    1.07
   1   5  -4    8.07    1.01
  -1  -5   4    7.34    1.02
   0   5  -4    3.62    0.78
   0  -5   4    4.56    0.87
   0  -5   4    3.93    0.81
   0  -5   4    3.80    0.70
   0   5  -4    4.81    0.79
   1  -5   4  114.69    3.49
  -1   5  -4  107.78    3.30
  -1   5  -4  104.35    3.39
   1  -5   4  104.13    3.37
   1  -5   4  105.78    3.29
   2  -5   4  133.63    3.99
   2  -5   4  138.78    3.96
  -2   5  -4  135.72    3.98
  -2   5  -4  136.96    4.04
  -3   5  -4   17.05    1.39
   3  -5   4   19.05    0.93
  -3   5  -4   15.77    1.39
  -4   5  -4  152.49    4.75
   4  -5   4  158.91    4.25
  -4   5  -4  155.17    4.56
   5  -5   4   31.72    1.70
  -5   5  -4   39.44    2.19
  -5   5  -4   38.42    2.37
  -9  -4   4   -0.20    1.40
  -8  -4   4    4.70    1.52
  -7  -4   4   -0.64    0.98
  -6  -4   4   20.49    1.09
  -6  -4   4   17.01    1.81
  -5  -4   4  158.99    4.63
  -5  -4   4  164.39    5.10
  -5  -4   4  156.64    5.01
  -4  -4   4  217.13    5.46
   4   4  -4  210.05    4.65
  -4  -4   4  211.23    5.85
  -4  -4   4  214.37    5.91
  -3  -4   4  123.92    3.84
  -3  -4   4  119.08    3.76
   2   4  -4  780.51   16.51
   2   4  -4  750.14   15.46
  -2  -4   4  777.63   16.57
  -2  -4   4  760.97   16.60
   1   4  -4 1718.13   34.27
  -1  -4   4 1651.04   34.21
  -1  -4   4 1658.76   34.29
  -1  -4   4 1657.69   31.97
   0  -4   4   38.25    1.87
   0   4  -4   36.39    1.63
   0   4  -4   40.49    1.82
   0  -4   4   38.86    1.67
   0  -4   4   39.79    1.83
   1  -4   4  604.73   12.93
   1  -4   4  580.65   12.87
   1  -4   4  596.81   12.26
  -1   4  -4  604.05   12.93
  -1   4  -4  584.32   12.20
   2  -4   4   25.65    1.52
  -2   4  -4   21.79    1.45
  -2   4  -4   28.28    1.60
   2  -4   4   27.98    1.51
  -3   4  -4  245.34    6.00
   3  -4   4  233.60    5.37
  -3   4  -4  239.11    6.04
  -4   4  -4  246.99    6.55
   4  -4   4  252.38    6.06
  -4   4  -4  255.33    6.38
  -5   4  -4  150.42    4.90
   5  -4   4  152.32    3.96
  -5   4  -4  146.28    4.02
  -5   4  -4  151.37    4.50
  -6   4  -4   10.97    1.59
  -6   4  -4    9.08    1.20
  -6   4  -4    9.11    1.01
  -9   4  -4   11.94    1.74
  -9  -3   4   27.05    2.59
  -8  -3   4   15.49    1.85
  -7  -3   4   -1.41    0.83
  -6  -3   4  127.47    3.67
  -6  -3   4  123.77    3.81
  -6  -3   4  123.55    4.22
  -6  -3   4  119.50    4.20
  -5  -3   4  247.32    6.44
  -5  -3   4  242.23    5.75
  -5  -3   4  233.78    6.37
  -5  -3   4  244.57    5.92
  -4  -3   4    4.38    0.43
  -4  -3   4    5.45    0.76
  -4  -3   4    4.28    0.81
  -4  -3   4    4.59    0.86
   3   3  -4  105.28    2.59
  -3  -3   4  106.15    3.28
  -3  -3   4  105.85    3.27
   3   3  -4  111.23    3.14
  -2  -3   4   85.98    2.83
   2   3  -4   88.16    2.43
   2   3  -4   88.64    2.37
  -2  -3   4   88.92    2.84
   2   3  -4   94.78    2.83
  -1  -3   4  267.71    5.82
   1   3  -4  272.65    6.35
  -1  -3   4  271.22    6.40
   0   3  -4    2.60    0.51
   0  -3   4    3.55    0.54
   0  -3   4    2.87    0.62
   0   3  -4    2.70    0.58
  -1   3  -4  476.54    9.69
   1  -3   4  460.04    9.64
  -1   3  -4  467.02   10.22
   1  -3   4  456.57   10.17
   2  -3   4   64.45    1.98
  -2   3  -4   67.20    2.34
   2  -3   4   66.82    2.26
  -2   3  -4   66.05    2.31
  -3   3  -4  261.99    5.96
  -3   3  -4  267.02    6.47
  -3   3  -4  270.32    6.49
   3  -3   4  270.87    6.05
  -4   3  -4   20.15    1.45
   4  -3   4   19.03    1.37
  -4   3  -4   20.60    1.19
  -5   3  -4  140.99    4.27
  -5   3  -4  141.04    3.56
  -5   3  -4  135.21    3.79
   5  -3   4  143.61    3.81
  -6   3  -4   25.34    1.54
  -6   3  -4   22.05    1.85
  -8   3  -4   20.97    1.95
  -9   3  -4   -2.15    1.09
  -9  -2   4    4.93    1.48
  -8  -2   4    3.46    1.22
  -7  -2   4   16.37    1.54
  -7  -2   4   13.26    1.49
  -6  -2   4   12.51    1.33
  -6  -2   4   10.05    1.18
  -6  -2   4   10.97    1.00
  -6  -2   4   12.67    1.36
  -5  -2   4  191.30    5.12
  -5  -2   4  194.62    5.16
  -5  -2   4  194.70    4.70
  -5  -2   4  202.50    5.10
  -4  -2   4  686.00   13.94
  -4  -2   4  697.97   14.87
  -4  -2   4  688.47   14.90
   4   2  -4  706.58   14.44
  -4  -2   4  703.38   14.98
   3   2  -4   41.67    1.50
  -3  -2   4   41.58    1.67
  -3  -2   4   37.80    1.29
  -3  -2   4   40.44    1.45
  -3  -2   4   37.98    1.65
  -2  -2   4  489.88   10.73
   2   2  -4  495.12   10.71
   2   2  -4  501.59    9.88
  -2  -2   4  497.24   10.68
   2   2  -4  504.01   10.58
   2   2  -4  483.28    9.80
   1   2  -4   -0.06    0.29
  -1  -2   4    0.09    0.44
   1   2  -4    0.20    0.32
   1   2  -4    0.52    0.30
  -1  -2   4    0.25    0.31
   1   2  -4    0.53    0.43
   0   2  -4 2350.30   46.31
   0   2  -4 2296.21   43.36
   0  -2   4 2283.42   43.35
   0   2  -4 2311.15   43.93
   0  -2   4 2264.26   46.35
  -1   2  -4   17.35    1.01
  -1   2  -4   17.06    1.15
   1  -2   4   15.78    1.12
   1  -2   4   16.37    1.06
  -1   2  -4   16.93    0.96
  -2   2  -4   18.53    1.23
   2  -2   4   19.99    1.25
  -2   2  -4   19.05    1.02
  -2   2  -4   19.02    1.02
   2  -2   4   19.70    1.13
  -3   2  -4  550.17   11.28
   3  -2   4  541.18   11.86
  -3   2  -4  541.66   12.02
  -3   2  -4  560.87   11.84
   4  -2   4   93.67    2.88
  -4   2  -4   90.43    2.72
  -4   2  -4   85.16    2.67
  -4   2  -4   89.15    3.04
  -5   2  -4   11.98    1.15
   5  -2   4   11.00    1.10
  -5   2  -4   11.29    1.02
  -5   2  -4   10.82    1.28
  -6   2  -4    2.67    1.00
   6  -2   4    1.67    0.69
  -6   2  -4    2.39    0.76
  -7   2  -4    7.44    1.30
  -8   2  -4   -1.15    1.05
  -9   2  -4    5.30    1.53
  -9  -1   4   -0.72    1.04
  -8  -1   4    4.05    1.39
  -8  -1   4    5.55    1.21
  -7  -1   4    7.09    1.08
  -7  -1   4    8.46    1.31
  -7  -1   4    6.59    1.10
  -7  -1   4    6.41    0.87
  -6  -1   4   23.60    1.56
  -6  -1   4   19.91    1.56
  -6  -1   4   24.81    1.77
  -6  -1   4   24.59    1.27
  -5  -1   4   57.64    2.08
  -5  -1   4   61.41    2.41
  -5  -1   4   56.50    1.71
  -5  -1   4   60.59    2.12
  -4  -1   4    8.97    0.80
  -4  -1   4    9.51    0.80
  -4  -1   4    9.60    0.63
  -4  -1   4   10.14    0.91
  -4  -1   4    8.81    0.67
  -3  -1   4   10.29    0.60
  -3  -1   4   10.80    0.61
   3   1  -4   10.40    0.60
  -3  -1   4   11.00    0.84
  -3  -1   4   11.24    0.84
   2   1  -4   25.59    1.10
   2   1  -4   26.82    1.08
  -2  -1   4   25.12    1.11
  -2  -1   4   27.22    1.13
  -2  -1   4   25.93    0.94
  -1  -1   4   50.93    1.51
   1   1  -4   50.38    1.43
  -1  -1   4   51.36    1.68
   1   1  -4   53.51    1.67
   1   1  -4   48.81    1.64
   1   1  -4   51.28    1.28
   0  -1   4  698.49   14.85
   0   1  -4  691.97   13.73
   0  -1   4  701.50   14.60
   0  -1   4  700.13   13.81
   0   1  -4  690.31   14.53
   1  -1   4 1556.87   31.89
  -1   1  -4 1556.82   31.83
   1  -1   4 1556.66   32.37
   1  -1   4 1580.17   30.25
  -1   1  -4 1569.24   30.20
  -1   1  -4 1588.06   32.28
  -2   1  -4  125.55    3.41
   2  -1   4  128.54    3.48
  -2   1  -4  125.87    3.22
  -2   1  -4  128.96    3.56
   2  -1   4  128.94    3.53
   2  -1   4  128.83    3.16
   3  -1   4   48.26    1.99
   3  -1   4   46.83    1.98
  -3   1  -4   51.56    1.94
  -3   1  -4   44.73    2.05
  -3   1  -4   43.72    1.76
  -4   1  -4   92.39    2.83
  -4   1  -4   96.37    3.22
  -4   1  -4   91.12    2.99
   4  -1   4   89.66    2.97
   5  -1   4   73.01    2.64
  -5   1  -4   71.30    2.59
  -5   1  -4   71.88    2.95
  -5   1  -4   67.84    2.80
  -6   1  -4   14.38    1.52
  -7   1  -4    4.10    1.20
  -8   1  -4   35.20    2.64
  -9   1  -4    4.42    1.60
 -10   0   4    4.03    1.29
  -9   0   4   11.55    1.42
  -8   0   4   25.20    1.69
  -8   0   4   23.24    2.22
  -7   0   4   58.70    1.87
  -7   0   4   59.90    2.26
  -7   0   4   61.72    3.09
  -7   0   4   62.48    2.33
  -6   0   4  239.31    5.60
  -6   0   4  238.20    6.68
  -6   0   4  231.83    5.58
  -5   0   4   59.30    2.48
  -5   0   4   50.68    1.70
  -5   0   4   52.99    1.72
  -4   0   4   37.74    1.84
  -4   0   4   36.19    1.29
  -3   0   4  165.20    3.77
  -3   0   4  161.20    4.28
  -2   0   4  200.78    4.18
   2   0  -4  193.33    4.38
   2   0  -4  205.47    4.41
   2   0  -4  200.62    4.91
  -2   0   4  193.48    4.88
  -2   0   4  202.23    4.52
   1   0  -4  259.80    5.35
  -1   0   4  258.83    5.83
  -1   0   4  262.98    5.46
  -1   0   4  262.68    6.11
   1   0  -4  252.23    6.07
   1   0  -4  262.24    5.77
  -1   0   4  255.67    6.09
   0   0  -4 2502.00   50.27
   0   0   4 2439.96   47.07
   0   0  -4 2479.36   50.82
   0   0  -4 2473.67   46.95
   0   0  -4 2473.41   49.43
   0   0   4 2445.77   49.53
   0   0   4 2421.91   50.39
   1   0   4  520.11   10.72
   1   0   4  515.82   11.39
  -1   0  -4  530.92   11.39
   1   0   4  537.92   11.62
  -1   0  -4  533.07   10.74
  -1   0  -4  527.49   11.53
  -2   0  -4    1.17    0.49
  -2   0  -4    3.58    0.75
   2   0   4    1.63    0.66
   2   0   4    2.15    0.76
  -2   0  -4    0.90    0.64
   2   0   4    2.25    0.54
  -3   0  -4    1.35    0.76
  -3   0  -4   -0.58    0.53
   3   0   4    0.29    0.79
  -3   0  -4   -1.13    0.71
   3   0   4   -1.43    0.73
   3   0   4   -0.73    0.49
  -4   0  -4   18.45    1.48
  -4   0  -4   20.92    1.71
  -4   0  -4   20.74    1.38
  -4   0  -4   18.80    1.53
   4   0   4   19.63    1.07
  -5   0  -4    8.79    1.25
  -5   0  -4   10.75    1.14
   5   0   4    7.58    1.14
  -5   0  -4   11.41    1.44
  -6   0  -4    3.35    1.08
  -7   0  -4   20.66    2.02
  -8   0  -4   -0.45    1.15
  -9   0  -4   16.32    2.28
 -10   1   4   10.76    1.33
  -9   1   4    0.05    0.77
  -9   1   4    0.19    1.43
  -8   1   4   29.52    1.52
  -8   1   4   30.07    2.11
  -8   1   4   30.00    1.67
  -8   1   4   33.27    2.60
  -8   1   4   30.97    1.27
  -7   1   4    4.70    1.32
  -7   1   4    7.07    0.74
  -7   1   4    8.10    1.15
  -6   1   4    2.72    0.75
  -6   1   4    4.51    1.12
  -5   1   4   43.48    2.27
  -5   1   4   45.44    1.76
  -4   1   4  128.96    3.13
  -4   1   4  127.17    3.98
  -3   1   4   44.55    1.34
  -3   1   4   46.49    1.33
  -3   1   4   48.81    2.02
  -2   1   4   56.53    2.08
   2  -1  -4   57.15    1.55
  -2   1   4   55.70    1.44
  -2   1   4   57.18    2.06
  -2   1   4   56.57    1.73
   2  -1  -4   56.12    1.53
   2  -1  -4   50.67    2.03
   2  -1  -4   56.20    1.41
  -1   1   4 9555.13  194.12
  -1   1   4 9461.49  198.66
  -1   1   4 9434.34  184.22
   1  -1  -4 9999.97  183.62
   1  -1  -4 9566.20  196.51
   1  -1  -4 9613.43  198.90
   1  -1  -4 9625.06  192.85
  -1   1   4 9463.95  197.17
   0   1   4 1572.75   33.12
   0  -1  -4 1563.99   32.68
   0  -1  -4 1611.18   33.10
   0  -1  -4 1589.90   30.46
   0   1   4 1528.93   32.77
   0   1   4 1616.41   30.58
   0   1   4 1599.11   32.21
   0  -1  -4 1559.88   32.16
   0  -1  -4 1586.19   32.10
   1   1   4  537.93   12.47
  -1  -1  -4  579.14   11.58
  -1  -1  -4  570.19   12.27
  -1  -1  -4  564.53   12.28
   1   1   4  567.23   12.28
   1   1   4  573.97   11.61
  -1  -1  -4  562.03   12.63
   2   1   4 1509.30   29.23
  -2  -1  -4 1530.19   30.92
   2   1   4 1529.69   30.95
  -2  -1  -4 1542.73   31.42
   2   1   4 1385.02   31.36
  -2  -1  -4 1491.11   30.96
  -2  -1  -4 1512.89   29.29
  -3  -1  -4  155.60    4.62
   3   1   4  154.57    3.95
  -3  -1  -4  154.77    4.55
  -3  -1  -4  158.50    4.22
  -3  -1  -4  149.64    4.50
   3   1   4  147.84    4.59
   3   1   4  146.70    4.40
  -4  -1  -4   76.17    2.75
  -4  -1  -4   73.92    3.10
   4   1   4   77.80    2.39
  -4  -1  -4   70.53    2.97
   4   1   4   77.89    2.96
  -5  -1  -4   86.39    3.62
  -5  -1  -4   85.40    3.19
  -5  -1  -4   80.37    3.42
  -6  -1  -4   14.33    1.73
  -7  -1  -4   19.31    2.08
  -8  -1  -4    1.44    1.36
  -9   2   4   49.42    3.70
  -8   2   4   46.64    3.21
  -8   2   4   48.89    2.56
  -7   2   4    5.00    1.44
  -7   2   4    4.38    0.99
  -6   2   4   13.98    1.68
  -6   2   4   16.76    1.31
  -5   2   4  108.61    3.06
  -5   2   4  104.17    3.94
  -5   2   4  107.06    3.30
  -4   2   4   17.72    1.54
  -4   2   4   15.27    1.19
  -4   2   4   16.16    0.98
   3  -2  -4   77.89    2.11
  -3   2   4   79.01    2.14
  -3   2   4   80.08    2.60
  -3   2   4   79.58    2.13
  -3   2   4   79.28    2.90
  -3   2   4   77.46    2.12
   2  -2  -4    0.30    0.37
  -2   2   4    0.27    0.62
  -2   2   4    1.35    0.53
  -2   2   4    0.12    0.38
   2  -2  -4    2.34    0.45
  -2   2   4    0.64    0.37
   2  -2  -4    1.12    0.56
  -2   2   4    1.32    0.72
   2  -2  -4    0.53    0.34
   2  -2  -4    0.02    0.54
  -1   2   4 1193.57   23.44
   1  -2  -4 1214.55   23.29
   1  -2  -4 1173.22   24.61
   1  -2  -4 1222.41   25.58
  -1   2   4 1215.58   25.63
   1  -2  -4 1200.06   24.60
  -1   2   4 1203.85   24.69
  -1   2   4 1205.84   25.31
  -1   2   4 1188.22   24.74
   1  -2  -4 1209.43   25.24
   0   2   4   63.47    2.48
   0  -2  -4   66.55    2.28
   0   2   4   67.94    2.38
   0  -2  -4   67.30    2.32
   0  -2  -4   66.23    2.41
   0   2   4   65.88    2.31
   0  -2  -4   66.78    2.10
   0   2   4   64.06    2.42
   0  -2  -4   68.91    2.49
   0   2   4   68.97    2.18
  -1  -2  -4  624.63   13.47
   1   2   4  625.25   13.49
  -1  -2  -4  616.57   13.82
  -1  -2  -4  624.47   13.80
  -1  -2  -4  609.62   12.69
   1   2   4  611.59   13.83
   1   2   4  604.00   13.49
   1   2   4  617.54   12.72
   2   2   4   55.75    2.61
   2   2   4   56.88    2.40
  -2  -2  -4   54.91    2.41
   2   2   4   53.33    2.05
  -2  -2  -4   50.10    2.26
  -2  -2  -4   56.54    2.15
  -2  -2  -4   53.07    2.27
  -3  -2  -4   97.64    3.46
   3   2   4   92.03    2.92
   3   2   4   92.53    3.35
  -3  -2  -4   97.46    3.53
  -3  -2  -4   94.15    3.13
   4   2   4   26.08    1.97
  -4  -2  -4   30.24    1.86
  -4  -2  -4   27.65    2.23
   4   2   4   22.81    1.46
  -4  -2  -4   26.31    1.96
  -5  -2  -4   17.72    1.81
   5   2   4   13.67    1.62
   5   2   4   15.42    1.16
  -5  -2  -4   20.65    1.98
  -5  -2  -4   15.36    1.57
  -6  -2  -4    3.17    1.23
  -7  -2  -4   12.88    1.97
  -8  -2  -4    0.63    1.39
  -9   3   4    0.28    1.47
  -8   3   4    0.45    1.31
  -8   3   4    0.23    0.87
  -7   3   4   18.14    2.20
  -7   3   4   22.19    1.69
  -7   3   4   26.55    1.82
  -6   3   4   12.73    1.19
  -6   3   4   11.05    1.65
  -6   3   4   13.18    1.25
  -5   3   4   47.35    1.92
  -5   3   4   45.07    1.99
  -5   3   4   46.47    2.58
  -4   3   4  337.96    7.95
  -4   3   4  333.76    7.40
  -4   3   4  341.56    7.36
  -4   3   4  342.21    7.38
   3  -3  -4    4.65    0.63
  -3   3   4    4.19    0.87
  -3   3   4    3.13    0.63
  -3   3   4    2.86    0.55
  -3   3   4    3.20    0.83
   2  -3  -4  147.49    4.12
   2  -3  -4  154.91    4.52
  -2   3   4  149.70    3.92
   2  -3  -4  143.43    3.69
  -2   3   4  144.26    4.39
  -2   3   4  146.86    3.87
   2  -3  -4  143.13    3.63
   2  -3  -4  147.90    3.70
  -2   3   4  148.23    4.16
  -2   3   4  148.40    3.57
   1  -3  -4 1096.68   23.05
  -1   3   4 1125.46   21.95
  -1   3   4 1137.82   23.18
  -1   3   4 1104.18   23.70
   1  -3  -4 1133.52   24.01
   1  -3  -4 1156.29   21.78
  -1   3   4 1102.87   23.18
  -1   3   4 1083.80   24.00
   1  -3  -4 1097.97   23.59
   1  -3  -4 1091.66   22.99
   0   3   4    6.24    0.86
   0  -3  -4    8.21    0.99
   0  -3  -4    9.51    1.02
   0   3   4    6.97    1.07
   0  -3  -4    7.41    1.03
   0  -3  -4    7.74    0.89
   0   3   4    8.36    0.98
   0  -3  -4    9.38    0.85
   0   3   4    7.52    1.00
   0   3   4    8.65    0.89
  -1  -3  -4    0.81    0.71
  -1  -3  -4   -0.04    0.54
   1   3   4   -1.22    0.77
   1   3   4   -0.29    0.65
   1   3   4   -0.13    0.55
  -1  -3  -4   -0.31    0.45
  -1  -3  -4    0.29    0.55
   1   3   4    0.44    0.58
  -2  -3  -4    9.04    1.06
   2   3   4    7.96    0.96
  -2  -3  -4    7.46    1.11
  -2  -3  -4    7.66    0.99
   2   3   4    6.17    1.31
   2   3   4    9.33    1.20
  -2  -3  -4    7.87    1.11
   3   3   4   46.33    2.52
  -3  -3  -4   48.28    2.51
   3   3   4   45.42    2.16
  -3  -3  -4   50.66    2.43
  -3  -3  -4   46.44    2.35
  -3  -3  -4   45.81    2.61
  -4  -3  -4  115.56    4.02
  -4  -3  -4  121.23    4.19
   4   3   4  112.09    4.19
   4   3   4  115.16    3.63
  -4  -3  -4  115.43    4.45
  -4  -3  -4  109.72    4.27
   5   3   4   -1.06    0.95
  -5  -3  -4    0.82    1.04
  -6  -3  -4    0.70    1.14
  -7  -3  -4    0.72    1.39
  -8  -3  -4   -0.99    1.46
  -9   4   4    9.21    2.15
  -8   4   4    1.48    1.51
  -7   4   4    2.28    0.91
  -7   4   4    1.12    1.35
  -7   4   4    2.95    1.02
  -6   4   4   47.27    3.01
  -6   4   4   40.23    2.04
  -6   4   4   44.35    2.17
  -5   4   4    5.97    0.72
  -5   4   4    7.15    1.35
  -5   4   4    7.24    0.98
  -5   4   4    6.36    1.06
  -5   4   4    6.62    0.81
  -4   4   4    1.05    0.55
  -4   4   4    1.30    0.63
  -4   4   4   -0.24    0.73
  -4   4   4    1.09    0.65
  -4   4   4    2.27    0.87
   4  -4  -4    1.86    0.64
  -3   4   4   79.94    3.27
   3  -4  -4   78.28    2.56
   3  -4  -4   79.23    2.77
  -3   4   4   82.07    2.62
  -3   4   4   79.38    2.64
  -3   4   4   79.36    2.88
   3  -4  -4   81.84    2.26
   3  -4  -4   81.96    2.25
  -2   4   4  149.94    3.88
  -2   4   4  154.94    4.78
  -2   4   4  150.55    4.47
  -2   4   4  154.16    4.21
   2  -4  -4  152.06    4.02
  -2   4   4  151.51    4.24
   2  -4  -4  155.00    4.44
   2  -4  -4  148.94    4.00
  -1   4   4   45.11    2.14
  -1   4   4   42.19    2.17
  -1   4   4   44.65    1.89
   1  -4  -4   43.37    1.91
   1  -4  -4   47.20    2.29
   1  -4  -4   43.25    2.21
   1  -4  -4   44.27    2.07
  -1   4   4   46.15    2.09
  -1   4   4   44.12    2.36
   0   4   4  174.09    4.99
   0   4   4  169.83    5.18
   0  -4  -4  175.96    5.04
   0   4   4  178.15    4.97
   0  -4  -4  179.55    4.93
   0   4   4  166.27    5.03
   0  -4  -4  168.52    4.83
   0   4   4  167.68    4.53
   1   4   4   59.81    2.63
  -1  -4  -4   56.06    2.48
  -1  -4  -4   54.13    2.49
   1   4   4   56.55    2.29
  -1  -4  -4   56.30    2.59
   1   4   4   49.66    2.50
   1   4   4   55.27    2.83
   2   4   4   24.50    1.93
  -2  -4  -4   17.03    1.63
  -2  -4  -4   17.95    1.70
  -2  -4  -4   17.86    1.48
   2   4   4   19.15    1.54
  -3  -4  -4   86.05    3.68
  -3  -4  -4   97.65    3.92
   3   4   4   95.00    3.81
  -3  -4  -4   95.90    3.56
   3   4   4   91.63    3.28
  -4  -4  -4   59.28    3.27
  -4  -4  -4   63.99    2.97
   4   4   4   61.79    2.72
  -4  -4  -4   63.42    3.46
   4   4   4   63.66    3.30
  -5  -4  -4    3.29    1.10
  -5  -4  -4    4.53    1.37
  -6  -4  -4    8.37    1.84
  -7  -4  -4    9.49    2.18
  -8   5   4    6.28    1.78
  -7   5   4    4.22    1.16
  -7   5   4    6.07    1.73
  -6   5   4   52.27    2.28
  -6   5   4   43.49    2.08
  -6   5   4   48.54    2.01
  -6   5   4   54.28    2.54
  -6   5   4   49.23    3.23
  -5   5   4   42.89    2.22
  -5   5   4   40.21    1.97
  -5   5   4   44.14    2.16
  -5   5   4   41.47    1.85
   5  -5  -4   42.31    2.10
  -5   5   4   42.69    2.81
  -4   5   4   55.76    2.51
  -4   5   4   57.06    2.24
   4  -5  -4   60.82    2.36
   4  -5  -4   52.04    2.25
  -4   5   4   49.93    2.83
  -4   5   4   55.12    2.31
  -3   5   4   25.15    1.60
  -3   5   4   26.33    1.96
  -3   5   4   24.61    1.39
   3  -5  -4   29.02    1.40
  -3   5   4   26.29    1.73
  -3   5   4   23.18    1.77
   3  -5  -4   23.93    1.52
   3  -5  -4   25.91    1.77
  -2   5   4  138.62    4.42
  -2   5   4  136.96    3.88
   2  -5  -4  130.40    3.94
  -2   5   4  144.11    4.23
  -2   5   4  138.84    4.23
  -2   5   4  137.72    4.62
   1  -5  -4   37.01    2.15
  -1   5   4   31.77    2.23
  -1   5   4   33.04    1.78
  -1   5   4   34.48    1.97
   1  -5  -4   36.19    1.90
  -1   5   4   33.98    2.03
  -1   5   4   31.64    2.00
   0   5   4   16.78    1.53
   0   5   4   17.56    1.40
   0   5   4   14.20    1.51
   0  -5  -4   19.68    1.55
   0  -5  -4   15.37    1.42
   0   5   4   16.01    1.66
   0   5   4   13.82    1.39
  -1  -5  -4    3.97    0.90
   1   5   4    4.37    0.94
   1   5   4    4.59    1.06
   1   5   4    4.54    1.14
  -1  -5  -4    4.63    1.03
   2   5   4    2.11    0.90
  -2  -5  -4    1.94    0.93
   2   5   4    1.44    1.04
  -2  -5  -4    1.48    0.80
  -3  -5  -4   82.20    3.44
   3   5   4   74.44    3.15
   3   5   4   80.13    3.75
  -3  -5  -4   77.30    3.63
  -4  -5  -4    0.23    0.95
   4   5   4   -1.33    0.92
  -4  -5  -4   -2.29    0.85
   4   5   4   -1.80    1.12
  -5  -5  -4   -0.72    1.19
  -6  -5  -4   13.54    2.22
  -7  -5  -4    3.53    2.03
  -8   6   4    0.53    1.51
  -7   6   4    9.74    1.48
  -7   6   4   10.50    1.10
  -7   6   4   13.42    2.16
  -6   6   4    1.05    0.83
  -6   6   4    1.93    1.34
  -6   6   4    1.20    0.91
  -6   6   4   -0.45    0.69
  -6   6   4    0.70    0.90
  -5   6   4  127.89    3.98
   5  -6  -4  117.44    3.97
  -5   6   4  112.87    4.89
  -5   6   4  119.97    4.00
  -5   6   4  122.39    3.92
  -5   6   4  119.47    3.83
  -4   6   4    6.79    1.20
   4  -6  -4    8.83    0.73
  -4   6   4    8.47    1.41
   4  -6  -4   10.05    1.21
   4  -6  -4    9.29    1.22
  -4   6   4    6.83    1.43
  -4   6   4    8.26    1.14
  -3   6   4  160.52    4.92
  -3   6   4  161.69    5.01
   3  -6  -4  162.50    4.43
  -3   6   4  159.36    4.46
   3  -6  -4  154.53    4.66
  -3   6   4  157.10    5.45
  -3   6   4  172.75    4.91
   2  -6  -4   35.83    2.38
  -2   6   4   37.58    2.19
  -2   6   4   33.42    2.17
  -2   6   4   38.29    2.43
   2  -6  -4   34.28    1.91
  -2   6   4   33.63    2.27
   2  -6  -4   32.55    1.93
  -2   6   4   33.82    1.88
   1  -6  -4    5.61    1.12
  -1   6   4    3.55    0.96
  -1   6   4    3.93    1.14
   1  -6  -4    4.41    0.95
  -1   6   4    3.05    1.11
  -1   6   4    2.61    1.33
  -1   6   4    3.22    0.97
   0  -6  -4   64.09    2.94
   0   6   4   60.47    2.68
   0   6   4   61.08    3.02
   0   6   4   56.22    2.86
   0   6   4   57.20    2.95
   0  -6  -4   59.01    2.78
  -1  -6  -4   -0.42    0.72
   1   6   4    0.82    0.94
   1   6   4   -0.35    0.97
  -1  -6  -4    1.42    0.88
   1   6   4    0.56    0.75
   2   6   4  315.77    8.15
  -2  -6  -4  325.79    8.60
   2   6   4  317.27    8.96
  -2  -6  -4  320.32    8.89
  -3  -6  -4   10.26    1.70
   3   6   4   12.84    1.58
   3   6   4   16.63    2.07
  -3  -6  -4   15.28    1.68
  -4  -6  -4   69.47    3.91
  -4  -6  -4   71.01    3.46
   4   6   4   71.14    3.93
  -5  -6  -4    3.16    1.59
  -6  -6  -4   10.53    2.32
  -7   7   4   -0.19    0.88
  -7   7   4    1.11    1.45
  -7   7   4   -1.30    0.93
  -6   7   4   33.89    2.23
  -6   7   4   29.56    2.80
  -6   7   4   35.67    2.40
  -5   7   4   76.72    3.12
  -5   7   4   71.96    3.16
   5  -7  -4   71.46    3.18
  -5   7   4   64.02    3.72
  -4   7   4    0.90    1.11
   4  -7  -4   -0.06    0.55
  -4   7   4   -0.49    0.73
  -4   7   4    0.04    1.08
  -4   7   4   -0.10    0.73
   4  -7  -4    0.83    0.83
  -4   7   4    0.01    0.84
  -3   7   4   32.20    1.99
  -3   7   4   30.98    2.27
  -3   7   4   33.70    2.24
  -3   7   4   35.17    2.58
  -3   7   4   35.46    2.51
   3  -7  -4   34.25    1.92
   3  -7  -4   33.77    2.13
  -2   7   4   18.68    1.87
  -2   7   4   25.38    2.10
  -2   7   4   22.09    1.88
  -2   7   4   23.71    2.06
  -2   7   4   21.83    1.74
   2  -7  -4   19.33    1.62
   2  -7  -4   19.31    1.71
  -1   7   4   -0.15    0.97
  -1   7   4    0.88    0.94
  -1   7   4   -0.10    0.82
   1  -7  -4    0.23    0.77
   1  -7  -4    0.88    0.82
   1  -7  -4    0.19    0.77
  -1   7   4   -0.58    0.91
   0  -7  -4    3.10    1.04
   0   7   4    3.88    1.17
   0   7   4    4.43    1.13
   0   7   4    2.77    1.27
   0  -7  -4    4.50    1.14
  -1  -7  -4   78.99    3.62
  -1  -7  -4   76.81    3.46
   1   7   4   71.52    3.30
   1   7   4   70.23    3.41
   1   7   4   77.14    3.75
   2   7   4    3.53    1.19
  -2  -7  -4    5.11    1.35
  -2  -7  -4    2.49    1.11
   2   7   4    3.12    1.38
   3   7   4    5.16    1.33
  -3  -7  -4    6.10    1.36
  -3  -7  -4    3.85    1.45
   3   7   4    5.17    1.69
  -4  -7  -4   10.61    2.01
  -5  -7  -4    1.70    1.54
  -6  -7  -4    5.18    2.03
  -7   8   4    4.90    1.28
  -7   8   4    2.56    1.86
  -6   8   4    2.14    1.44
   6  -8  -4    4.12    1.37
  -6   8   4    2.63    1.27
   5  -8  -4    8.23    1.51
  -5   8   4    7.00    1.72
  -5   8   4    3.42    1.33
   4  -8  -4    0.79    0.99
  -4   8   4    0.25    0.91
  -4   8   4    0.11    1.24
  -4   8   4   -0.28    1.01
   3  -8  -4  116.35    3.90
  -3   8   4  111.19    4.42
   3  -8  -4  111.50    4.24
  -3   8   4  118.58    4.97
  -3   8   4  107.47    3.99
   2  -8  -4  185.20    5.85
   2  -8  -4  195.27    5.84
  -2   8   4  187.26    5.70
  -2   8   4  192.03    6.24
  -2   8   4  184.28    6.46
  -1   8   4   12.79    1.75
  -1   8   4   12.87    1.61
   1  -8  -4   15.99    1.70
   1  -8  -4   11.86    1.60
  -1   8   4   15.70    1.95
   0  -8  -4    4.30    1.31
   0   8   4    4.45    1.26
   0   8   4    3.02    1.20
   0   8   4    2.56    1.41
   1   8   4   35.23    2.54
   1   8   4   39.71    2.97
   1   8   4   34.93    2.57
  -1  -8  -4   36.73    2.71
   2   8   4   -0.26    1.37
   2   8   4    0.86    1.09
  -2  -8  -4   -0.36    1.10
  -3  -8  -4   40.15    3.19
   3   8   4   45.86    3.54
  -4  -8  -4   -2.07    1.30
  -5  -8  -4   -0.21    1.64
  -7   9   4   11.14    1.74
  -6   9   4    3.09    1.80
  -6   9   4   -1.09    1.24
  -5   9   4   -1.39    1.33
  -5   9   4   -0.64    0.89
   5  -9  -4    0.27    1.13
  -5   9   4    0.16    1.20
  -4   9   4    0.52    1.20
  -4   9   4    1.37    1.09
  -4   9   4   -1.19    1.10
   4  -9  -4    1.11    1.12
  -3   9   4   14.35    1.98
  -3   9   4   14.70    2.16
   3  -9  -4   11.84    1.75
  -3   9   4   11.70    1.66
  -2   9   4   47.04    3.23
  -2   9   4   47.61    2.85
   2  -9  -4   42.84    2.85
  -2   9   4   38.40    2.96
  -1   9   4    4.89    1.46
   1  -9  -4    7.81    1.52
  -1   9   4    4.41    1.58
  -1   9   4    4.80    1.51
   0   9   4   30.80    2.59
   0  -9  -4   32.17    2.66
   0   9   4   30.03    2.44
   0   9   4   31.56    2.83
   1   9   4    0.08    1.19
   1   9   4   -0.36    1.24
  -1  -9  -4    0.64    1.23
   1   9   4    2.27    1.56
   2   9   4    6.85    1.96
   2   9   4    7.13    1.62
  -2  -9  -4    4.51    1.63
   3   9   4   14.82    2.56
  -3  -9  -4   12.20    2.26
  -4  -9  -4   -0.38    1.57
  -7  10   4    2.38    1.28
  -7  10   4    1.41    1.38
  -6  10   4   -0.35    1.33
  -6  10   4   -0.69    1.06
  -5  10   4    5.30    1.35
  -5  10   4    4.16    1.57
  -4  10   4    0.44    1.35
  -4  10   4    3.12    1.30
  -4  10   4    0.18    1.61
  -3  10   4   27.85    2.71
  -3  10   4   26.41    2.30
  -3  10   4   22.78    2.66
  -2  10   4    1.34    1.49
  -2  10   4    1.20    1.28
  -2  10   4    0.63    1.41
  -1  10   4    3.36    1.51
  -1  10   4    2.91    1.70
  -1  10   4   -0.07    1.44
   0  10   4   11.45    2.24
   0  10   4   15.04    2.12
   0  10   4   13.33    2.03
   1  10   4    9.65    2.29
  -1 -10  -4   13.05    2.15
   1  10   4    6.02    1.71
   2  10   4    9.78    2.38
  -2 -10  -4    8.09    2.03
  -3 -10  -4   -0.57    1.61
  -6  11   4    4.54    1.58
  -6  11   4    5.74    1.89
  -5  11   4   -0.25    1.23
  -5  11   4    1.00    1.51
  -4  11   4    2.07    1.40
  -4  11   4    2.79    1.74
  -3  11   4   12.24    2.25
  -3  11   4   11.08    2.31
  -3  11   4   10.64    1.90
  -2  11   4   -0.77    1.39
  -2  11   4    0.20    1.58
  -2  11   4    4.14    1.68
  -1  11   4    1.17    1.53
  -1  11   4   -0.92    1.37
  -1  11   4   -1.87    1.49
   0  11   4    7.16    1.90
   0  11   4    8.42    2.29
   0  11   4   12.79    2.23
   1  11   4   11.37    2.50
   1  11   4    8.85    2.07
   2  11   4    1.62    2.05
  -5  12   4    4.61    2.14
  -5  12   4    5.07    1.75
  -4  12   4    3.62    1.66
  -4  12   4   10.74    2.39
  -3  12   4   -0.17    1.72
  -3  12   4    0.36    1.42
  -2  12   4    1.51    1.85
  -2  12   4   -0.85    1.52
  -1  12   4   -0.47    1.73
  -1  12   4   -0.94    1.48
  -1  12   4    1.31    1.71
   0  12   4    1.15    2.02
   0  12   4   -0.74    1.67
  -1  14  -5    7.12    2.08
  -2  14  -5    1.78    1.68
  -2 -13   5    0.11    1.77
   0  13  -5    6.64    1.86
  -1  13  -5   -1.11    1.32
  -2  13  -5    1.38    1.51
  -3  13  -5   25.11    2.82
  -3 -12   5   -0.07    1.62
  -2 -12   5   17.33    2.63
  -1 -12   5    7.80    2.01
   1  12  -5    5.36    1.62
   0 -12   5   25.59    2.76
   0  12  -5   18.18    2.21
  -1  12  -5   -1.72    1.25
  -1  12  -5    1.31    1.27
  -2  12  -5   -0.77    1.21
  -3  12  -5   -1.29    1.37
  -4  12  -5   19.41    2.61
  -5 -11   5    0.31    1.80
  -4 -11   5    5.18    1.97
  -3 -11   5    8.08    1.97
  -2 -11   5   45.44    3.37
   2  11  -5   40.90    2.79
   1  11  -5    3.53    1.37
  -1 -11   5    3.06    1.56
   0 -11   5   24.39    2.53
   0  11  -5   24.08    2.01
   0  11  -5   24.20    2.25
   1 -11   5    0.76    1.27
  -1  11  -5   -1.99    0.92
  -2  11  -5   -0.38    1.22
  -3  11  -5    1.65    1.23
  -5 -10   5    2.15    1.71
  -4 -10   5    6.11    1.84
  -3 -10   5   14.76    2.14
  -2 -10   5   35.03    2.85
   2  10  -5   38.08    2.53
   1  10  -5   23.66    1.78
   1  10  -5   22.09    2.05
  -1 -10   5   26.53    2.48
   0  10  -5   13.38    1.70
   0 -10   5   17.07    2.08
   0  10  -5   13.48    1.54
   0 -10   5   12.15    1.75
  -1  10  -5    0.86    1.10
   1 -10   5    2.24    1.15
   1 -10   5    0.24    1.19
  -2  10  -5   95.58    4.12
   2 -10   5   94.64    4.12
  -6  -9   5   40.09    3.52
  -5  -9   5   -0.96    1.29
  -4  -9   5    1.01    1.33
   3   9  -5   85.37    3.68
  -3  -9   5   77.71    3.66
  -3  -9   5   77.58    4.02
  -2  -9   5   20.86    1.95
   2   9  -5   22.29    1.28
   2   9  -5   19.18    1.85
  -2  -9   5   24.12    2.27
  -1  -9   5   98.34    4.28
   1   9  -5   94.55    3.80
   1   9  -5   98.48    3.24
   0   9  -5  225.95    6.34
   0  -9   5  227.48    7.03
   0  -9   5  235.55    6.78
   1  -9   5  279.06    7.96
   1  -9   5  285.97    7.86
   2  -9   5    9.24    1.48
   2  -9   5    9.93    1.44
  -2   9  -5    8.03    1.39
  -2   9  -5    6.74    1.40
   3  -9   5   23.08    2.13
   3  -9   5   25.44    2.06
  -3   9  -5   22.30    2.08
  -4   9  -5   13.67    1.75
  -7  -8   5    0.37    1.72
  -6  -8   5   -0.41    1.46
  -5  -8   5   50.22    3.30
  -4  -8   5   51.76    3.25
  -3  -8   5   12.62    1.56
   3   8  -5   13.86    1.53
  -3  -8   5   12.16    1.78
  -2  -8   5   36.05    2.50
   2   8  -5   37.92    2.20
   2   8  -5   36.65    1.39
  -2  -8   5   38.85    2.34
   1   8  -5   10.32    0.98
  -1  -8   5    8.24    1.25
   1   8  -5    8.41    1.26
  -1  -8   5    7.53    1.42
   0   8  -5   41.01    2.05
   0  -8   5   36.42    2.51
   0  -8   5   40.63    2.33
  -1   8  -5  217.02    6.30
   1  -8   5  229.71    6.42
   1  -8   5  221.18    6.51
  -1   8  -5  232.64    6.72
  -2   8  -5  134.10    4.56
   2  -8   5  123.12    4.31
  -2   8  -5  121.29    4.38
   2  -8   5  129.13    4.46
   3  -8   5   46.35    2.68
  -3   8  -5   49.85    2.75
   3  -8   5   52.48    2.60
  -3   8  -5   50.91    2.73
   4  -8   5   -0.17    0.66
  -4   8  -5   -1.13    0.82
  -5   8  -5    4.07    1.32
  -7  -7   5   52.55    3.77
  -6  -7   5    6.57    1.74
  -5  -7   5    4.19    1.41
  -4  -7   5   20.69    2.05
   4   7  -5   22.92    1.66
   3   7  -5    1.41    0.81
  -3  -7   5    2.02    0.84
  -3  -7   5    0.97    1.06
  -3  -7   5    1.08    0.96
   2   7  -5    2.97    0.88
  -2  -7   5    2.05    0.97
  -2  -7   5    2.97    1.11
  -2  -7   5    2.92    0.84
  -1  -7   5   75.91    3.01
  -1  -7   5   75.60    3.25
   1   7  -5   76.41    2.47
   0  -7   5  337.10    8.15
   0   7  -5  334.92    8.65
   0  -7   5  327.02    8.54
  -1   7  -5   71.19    3.04
   1  -7   5   77.25    3.06
  -1   7  -5   72.44    2.97
   1  -7   5   68.91    2.99
   2  -7   5    6.09    1.05
  -2   7  -5    5.87    1.09
   2  -7   5    8.35    1.22
  -2   7  -5    6.70    1.08
  -3   7  -5   83.24    3.33
   3  -7   5   76.94    3.28
   3  -7   5   79.23    3.06
  -3   7  -5   79.56    3.30
   4  -7   5  140.75    4.36
  -4   7  -5  149.87    4.80
  -4   7  -5  144.60    4.88
   4  -7   5  137.89    3.44
  -5   7  -5    5.77    1.35
  -8  -6   5   20.91    2.68
  -7  -6   5    2.39    1.46
  -6  -6   5    9.01    1.71
  -5  -6   5    3.16    1.27
  -4  -6   5  153.45    5.13
   4   6  -5  136.46    3.94
  -4  -6   5  141.35    4.95
   3   6  -5   50.81    2.18
  -3  -6   5   50.81    2.76
  -3  -6   5   46.56    2.59
   2   6  -5    8.48    1.07
  -2  -6   5   12.34    1.20
  -2  -6   5   11.22    1.31
  -2  -6   5   10.08    1.31
  -1  -6   5   19.82    1.63
  -1  -6   5   20.11    1.66
  -1  -6   5   20.67    1.43
   0  -6   5    2.34    0.74
   0   6  -5    4.37    0.87
   0  -6   5    3.53    0.89
   0  -6   5    4.94    0.96
   0   6  -5    4.23    0.89
  -1   6  -5    5.65    0.94
   1  -6   5    7.56    1.00
  -1   6  -5    8.10    1.04
   1  -6   5    8.02    1.07
  -2   6  -5    9.20    1.11
   2  -6   5    7.80    1.06
   2  -6   5    7.86    1.08
  -2   6  -5   10.15    1.19
  -3   6  -5    8.67    1.22
  -3   6  -5    9.25    1.16
   3  -6   5    8.60    1.12
  -4   6  -5    2.97    0.93
  -4   6  -5    3.52    1.01
   4  -6   5    3.03    0.88
  -5   6  -5   78.67    3.33
   5  -6   5   79.01    2.86
  -5   6  -5   74.70    3.47
  -6   6  -5    2.18    1.14
  -8  -5   5   17.48    2.32
  -7  -5   5   29.71    2.59
  -6  -5   5    2.18    1.16
  -5  -5   5   64.49    3.14
  -5  -5   5   61.67    3.17
  -4  -5   5   58.97    2.83
  -4  -5   5   56.19    2.83
   4   5  -5   60.02    2.05
  -3  -5   5  288.48    7.48
   3   5  -5  293.52    6.66
  -3  -5   5  281.87    7.52
  -2  -5   5   11.90    1.26
  -2  -5   5   10.45    1.01
   2   5  -5   10.39    0.99
  -2  -5   5    9.38    1.13
  -1  -5   5    4.26    0.74
  -1  -5   5    6.73    1.02
   1   5  -5    6.82    0.98
  -1  -5   5    6.96    1.02
   0   5  -5  339.81    8.26
   0  -5   5  352.61    8.31
   0  -5   5  344.57    7.74
   0   5  -5  337.50    7.70
   0  -5   5  331.45    8.20
  -1   5  -5  404.79    9.51
   1  -5   5  432.54    9.61
   1  -5   5  392.59    9.41
   1  -5   5  397.53    9.01
  -1   5  -5  398.05    8.97
  -2   5  -5  629.22   13.68
   2  -5   5  603.04   13.02
   2  -5   5  607.12   13.52
  -2   5  -5  610.97   13.05
   3  -5   5    3.12    0.59
  -3   5  -5    2.07    0.79
  -3   5  -5    1.68    0.72
   3  -5   5    1.32    0.67
   4  -5   5  263.52    5.96
  -4   5  -5  279.20    7.02
   4  -5   5  268.34    6.67
  -4   5  -5  266.98    7.10
   5  -5   5    3.21    0.99
  -5   5  -5    4.49    1.12
  -5   5  -5    4.12    0.93
  -5   5  -5    7.92    1.37
  -6   5  -5    1.00    0.99
  -9  -4   5    5.28    1.76
  -8  -4   5    3.27    1.45
  -7  -4   5   19.71    2.06
  -6  -4   5  150.75    5.07
  -5  -4   5    0.69    0.97
  -5  -4   5    0.45    0.96
   4   4  -5   50.37    1.52
  -4  -4   5   51.97    2.47
  -4  -4   5   51.41    2.45
  -3  -4   5  131.73    3.99
  -3  -4   5  125.66    3.97
  -2  -4   5  835.41   16.91
   2   4  -5  892.66   18.27
  -2  -4   5  828.13   18.29
  -2  -4   5  869.21   18.34
   2   4  -5  846.98   17.13
  -1  -4   5   82.94    2.84
  -1  -4   5   82.76    2.88
   1   4  -5   80.19    2.79
  -1  -4   5   83.07    2.51
   0   4  -5    0.18    0.46
   0   4  -5    0.47    0.54
   0  -4   5   -0.23    0.52
   0  -4   5    0.83    0.50
   1  -4   5  423.58    9.25
  -1   4  -5  442.67    9.84
  -1   4  -5  425.67    9.26
   1  -4   5  429.62    9.80
   2  -4   5  108.89    3.35
  -2   4  -5  109.36    3.41
  -2   4  -5  108.34    3.34
   3  -4   5   29.27    1.65
   3  -4   5   30.80    1.36
  -3   4  -5   25.85    1.44
  -3   4  -5   26.93    1.66
  -4   4  -5  122.81    4.12
  -4   4  -5  116.75    3.48
   4  -4   5  122.98    3.19
  -4   4  -5  126.43    3.95
   4  -4   5  124.12    3.73
  -5   4  -5  381.64    9.60
  -5   4  -5  379.09    8.73
   5  -4   5  401.57    8.97
  -5   4  -5  384.88    9.44
  -6   4  -5   30.31    2.35
  -9   4  -5    8.37    1.64
  -9  -3   5   19.04    2.24
  -8  -3   5    1.01    1.19
  -7  -3   5    0.71    1.02
  -6  -3   5    2.78    0.78
  -6  -3   5    2.02    1.06
  -6  -3   5    2.19    1.09
  -6  -3   5    2.62    0.93
  -5  -3   5  323.66    7.37
  -5  -3   5  316.99    7.90
  -5  -3   5  318.81    7.23
  -5  -3   5  318.37    7.97
  -4  -3   5    0.04    0.60
  -4  -3   5   -0.72    0.54
  -4  -3   5    0.70    0.31
  -3  -3   5  142.74    4.11
  -3  -3   5  149.84    4.13
   3   3  -5  146.25    3.94
   3   3  -5  145.56    3.31
   2   3  -5 1735.25   34.39
  -2  -3   5 1752.29   36.59
   2   3  -5 1872.08   36.55
  -2  -3   5 1774.13   34.01
   2   3  -5 1821.77   34.58
   2   3  -5 1809.25   37.79
   1   3  -5 1076.35   21.28
   1   3  -5 1108.85   21.01
  -1  -3   5 1097.77   20.99
   1   3  -5 1095.05   22.58
  -1  -3   5 1067.63   22.63
   0   3  -5  243.52    5.42
   0  -3   5  231.35    5.81
   0   3  -5  240.61    5.35
   0  -3   5  242.93    5.38
  -1   3  -5   31.95    1.42
  -1   3  -5   30.81    1.48
   1  -3   5   35.54    1.66
  -1   3  -5   33.40    1.62
  -2   3  -5  172.98    4.68
   2  -3   5  176.20    4.42
  -2   3  -5  169.28    4.29
   2  -3   5  183.55    4.72
  -2   3  -5  184.92    4.64
   3  -3   5    0.63    0.62
  -3   3  -5    0.79    0.64
   3  -3   5    1.01    0.61
  -3   3  -5    0.75    0.53
  -3   3  -5   -0.60    0.51
  -4   3  -5    3.54    0.71
   4  -3   5    4.05    0.87
   4  -3   5    3.21    0.77
  -4   3  -5    3.47    0.85
   5  -3   5   47.49    2.22
  -5   3  -5   45.27    2.10
  -5   3  -5   42.77    2.45
  -5   3  -5   47.83    1.89
  -8   3  -5    0.37    1.08
  -9   3  -5   -0.31    1.26
  -9  -2   5    1.94    1.32
  -8  -2   5   -0.03    0.96
  -7  -2   5   38.76    2.18
  -7  -2   5   38.35    2.26
  -6  -2   5   23.76    1.68
  -6  -2   5   22.15    1.82
  -6  -2   5   22.54    1.49
  -6  -2   5   23.33    1.82
  -5  -2   5   71.66    2.27
  -5  -2   5   69.34    2.58
  -5  -2   5   69.03    2.39
  -5  -2   5   69.23    2.55
  -4  -2   5  101.40    3.14
  -4  -2   5  107.94    3.18
   4   2  -5  109.05    2.74
  -4  -2   5  105.87    2.91
  -4  -2   5  101.29    2.82
   3   2  -5  130.03    3.25
  -3  -2   5  121.27    3.14
  -3  -2   5  119.10    3.38
  -2  -2   5  128.86    2.91
   2   2  -5  131.75    3.24
  -2  -2   5  131.92    3.19
   2   2  -5  127.97    3.38
  -2  -2   5  128.83    3.47
   2   2  -5  116.65    2.94
   2   2  -5  131.93    2.95
   1   2  -5  669.54   13.22
  -1  -2   5  676.43   13.22
   1   2  -5  695.31   14.36
   1   2  -5  671.78   13.47
  -1  -2   5  675.60   13.60
  -1  -2   5  680.64   14.40
   1   2  -5  686.27   14.58
   0  -2   5  101.99    2.94
   0   2  -5   95.05    2.62
   0  -2   5   99.01    2.69
   0   2  -5  101.33    2.92
   0   2  -5  100.26    2.57
   1  -2   5  215.39    4.93
   1  -2   5  213.64    5.25
  -1   2  -5  215.02    5.31
  -1   2  -5  217.97    4.94
   1  -2   5  211.04    5.31
  -2   2  -5  159.63    4.26
  -2   2  -5  154.69    4.02
  -2   2  -5  152.91    3.87
   2  -2   5  153.51    4.07
   2  -2   5  154.65    4.21
   3  -2   5  493.18   11.13
   3  -2   5  496.27   11.08
  -3   2  -5  500.96   10.55
  -3   2  -5  495.88   11.24
  -3   2  -5  510.14   11.05
  -4   2  -5   51.44    2.07
  -4   2  -5   47.63    2.35
   4  -2   5   47.14    2.10
  -4   2  -5   50.90    2.05
  -5   2  -5    8.85    1.16
   5  -2   5   10.70    1.22
  -5   2  -5   10.43    1.09
  -5   2  -5   12.95    1.41
  -7   2  -5   14.66    1.72
  -8   2  -5    1.75    1.28
  -9   2  -5    4.99    1.65
  -9  -1   5    7.79    1.45
  -8  -1   5   35.65    2.16
  -8  -1   5   35.29    2.53
  -7  -1   5    0.22    0.77
  -7  -1   5    2.00    0.88
  -7  -1   5    3.22    0.68
  -7  -1   5    1.87    0.97
  -6  -1   5   60.93    2.32
  -6  -1   5   55.50    1.87
  -6  -1   5   56.94    2.27
  -6  -1   5   59.74    2.67
  -5  -1   5   29.58    1.67
  -5  -1   5   29.89    1.16
  -5  -1   5   28.19    1.45
  -5  -1   5   28.14    1.48
  -5  -1   5   30.02    1.16
  -4  -1   5  206.27    4.38
  -4  -1   5  203.54    5.16
  -4  -1   5  199.27    4.86
  -4  -1   5  198.65    4.36
   3   1  -5   54.49    1.57
  -3  -1   5   54.20    1.81
  -3  -1   5   53.48    1.90
  -3  -1   5   52.87    1.54
  -2  -1   5   38.22    1.51
   2   1  -5   37.38    1.03
   2   1  -5   38.00    1.05
  -2  -1   5   37.27    1.30
   2   1  -5   41.78    1.45
  -2  -1   5   36.15    1.48
   2   1  -5   36.18    1.47
   1   1  -5  285.53    5.98
  -1  -1   5  279.75    6.48
   1   1  -5  289.57    6.47
  -1  -1   5  278.92    6.08
   1   1  -5  284.54    6.67
   1   1  -5  287.78    5.79
   0  -1   5  335.67    7.19
   0   1  -5  340.29    7.14
   0  -1   5  337.54    7.66
   0   1  -5  336.97    7.62
   0  -1   5  338.00    7.81
   1  -1   5  238.78    5.42
   1  -1   5  236.58    5.81
  -1   1  -5  236.77    5.40
  -1   1  -5  240.93    5.83
  -1   1  -5  237.00    5.78
   1  -1   5  245.89    5.89
  -2   1  -5    7.40    0.84
   2  -1   5    5.23    0.90
  -2   1  -5    6.40    0.88
  -2   1  -5    6.30    0.71
   2  -1   5    5.24    0.87
   2  -1   5    6.40    0.75
  -3   1  -5    2.60    0.75
   3  -1   5    1.85    0.86
  -3   1  -5    2.28    0.59
   3  -1   5    2.15    0.55
   3  -1   5    1.03    0.74
  -3   1  -5    2.40    0.76
  -4   1  -5   49.75    2.36
   4  -1   5   43.26    2.12
   4  -1   5   48.58    2.35
  -4   1  -5   51.55    2.45
  -4   1  -5   52.68    2.11
  -5   1  -5    2.99    1.02
   5  -1   5    3.11    0.93
  -5   1  -5    2.92    0.82
  -6   1  -5   14.99    1.61
  -7   1  -5   10.36    1.67
  -8   1  -5   18.23    2.14
  -9   1  -5    1.54    1.43
 -10   0   5    1.65    1.05
  -9   0   5    0.36    0.90
  -8   0   5    0.12    1.10
  -8   0   5   -0.12    0.71
  -7   0   5   22.98    1.98
  -7   0   5   23.89    1.46
  -7   0   5   21.75    1.07
  -7   0   5   24.70    1.42
  -6   0   5   19.69    1.22
  -6   0   5   18.39    1.65
  -6   0   5   19.05    1.20
  -5   0   5    0.37    0.45
  -5   0   5    0.79    0.74
  -4   0   5  572.02   11.38
  -4   0   5  591.56   13.13
  -4   0   5  576.27   12.18
  -3   0   5  150.79    4.06
   3   0  -5  141.62    4.02
  -3   0   5  142.48    3.13
  -3   0   5  143.04    3.52
  -2   0   5   35.88    1.44
  -2   0   5   37.98    1.65
  -2   0   5   39.39    1.28
   2   0  -5   38.83    1.36
   2   0  -5   39.45    1.69
  -1   0   5  155.76    4.26
   1   0  -5  155.69    4.21
  -1   0   5  161.27    4.04
   1   0  -5  160.53    3.96
  -1   0   5  158.54    3.71
  -1   0   5  157.08    4.22
   1   0  -5  161.11    3.61
   0   0  -5  953.53   19.24
   0   0  -5  907.87   19.82
   0   0  -5  926.85   18.16
   0   0   5  942.97   18.25
   0   0   5  923.57   19.26
   0   0   5  899.18   19.62
   0   0  -5  906.50   19.58
   1   0   5 1002.47   21.25
  -1   0  -5 1001.22   21.19
  -1   0  -5 1037.75   20.11
   1   0   5 1017.08   21.64
  -1   0  -5 1035.75   21.57
   1   0   5 1007.87   20.10
  -2   0  -5   14.24    1.25
   2   0   5   14.35    1.06
   2   0   5   12.58    1.26
   2   0   5   16.06    1.34
  -2   0  -5   15.88    1.12
  -2   0  -5   16.84    1.44
  -3   0  -5   23.67    1.48
  -3   0  -5   23.13    1.69
   3   0   5   22.48    1.34
  -3   0  -5   21.90    1.77
   3   0   5   23.95    1.79
   3   0   5   22.62    1.68
   4   0   5   15.87    1.14
   4   0   5   17.86    1.51
  -4   0  -5   20.58    1.65
  -4   0  -5   17.46    1.57
  -4   0  -5   17.07    1.38
  -5   0  -5   35.41    2.47
  -5   0  -5   36.16    2.10
  -5   0  -5   34.96    2.27
  -6   0  -5   13.55    1.68
  -7   0  -5    9.23    1.62
  -8   0  -5   -0.41    1.10
  -8   1   5   -0.02    1.10
  -7   1   5    5.30    1.35
  -7   1   5    3.64    0.93
  -6   1   5    9.29    1.01
  -6   1   5    7.78    1.32
  -5   1   5    5.48    0.69
  -5   1   5    5.41    1.05
  -4   1   5    1.24    0.70
  -4   1   5    2.65    0.45
  -4   1   5    1.89    0.43
  -3   1   5  274.99    5.65
  -3   1   5  274.27    6.10
   3  -1  -5  278.49    6.97
  -3   1   5  268.43    6.73
  -3   1   5  276.71    6.91
  -2   1   5 1186.93   24.55
  -2   1   5 1185.04   23.26
  -2   1   5 1212.64   25.29
   2  -1  -5 1185.50   24.40
  -2   1   5 1164.86   25.51
   2  -1  -5 1229.21   24.41
   2  -1  -5 1197.25   23.20
   2  -1  -5 1231.92   25.56
  -1   1   5    7.60    0.72
   1  -1  -5    8.72    0.85
   1  -1  -5    8.87    0.79
  -1   1   5   13.63    1.04
  -1   1   5    8.26    0.92
   1  -1  -5    8.14    0.67
   1  -1  -5    8.73    0.92
   1  -1  -5    9.80    1.02
  -1   1   5   10.01    1.09
   0   1   5  113.26    3.50
   0   1   5  113.03    3.32
   0  -1  -5  116.23    3.27
   0  -1  -5  111.35    2.96
   0  -1  -5  105.43    3.38
   0  -1  -5  116.19    3.47
   0  -1  -5  107.41    3.19
   0   1   5  104.89    2.98
   1   1   5  438.09    9.92
   1   1   5  424.88    9.28
  -1  -1  -5  418.18    9.82
  -1  -1  -5  428.93   10.20
   1   1   5  440.43   10.15
  -1  -1  -5  443.12    9.29
  -1  -1  -5  448.07    9.92
  -2  -1  -5  320.12    7.74
  -2  -1  -5  310.26    7.79
  -2  -1  -5  310.71    7.68
   2   1   5  312.68    7.67
  -2  -1  -5  318.03    7.20
   2   1   5  313.83    7.10
   2   1   5  310.51    7.88
   3   1   5  163.56    4.42
   3   1   5  175.03    5.23
  -3  -1  -5  171.41    5.08
  -3  -1  -5  172.07    5.07
  -3  -1  -5  167.39    4.62
   3   1   5  171.39    5.00
   4   1   5    9.99    1.32
  -4  -1  -5    9.31    1.30
  -4  -1  -5   12.23    1.48
  -4  -1  -5   13.04    1.24
  -5  -1  -5   66.76    2.96
   5   1   5   67.03    3.03
   5   1   5   66.82    2.27
  -5  -1  -5   63.02    3.33
  -5  -1  -5   59.43    3.06
  -6  -1  -5    4.36    1.31
  -7  -1  -5   14.92    2.01
  -8  -1  -5    2.68    1.48
  -9   2   5   24.94    2.74
  -8   2   5    3.24    1.49
  -7   2   5   83.21    3.19
  -7   2   5   82.97    3.01
  -7   2   5   83.95    3.98
  -6   2   5   94.07    4.00
  -6   2   5   94.79    3.36
  -6   2   5  100.50    3.02
  -5   2   5  173.01    4.78
  -5   2   5  168.84    4.13
  -5   2   5  169.21    5.40
  -4   2   5   19.54    1.00
  -4   2   5   17.82    0.99
  -4   2   5   17.82    0.94
  -4   2   5   20.86    1.50
  -4   2   5   18.01    1.58
  -3   2   5  110.14    2.61
  -3   2   5  110.55    3.73
   3  -2  -5  113.30    3.77
  -3   2   5  116.56    3.00
  -3   2   5  111.96    3.00
  -3   2   5  110.08    3.45
   3  -2  -5  110.25    2.71
  -2   2   5  646.52   14.36
  -2   2   5  640.32   13.81
   2  -2  -5  664.27   14.35
   2  -2  -5  649.67   13.65
   2  -2  -5  660.16   12.80
  -2   2   5  662.80   13.83
   2  -2  -5  655.13   13.64
  -2   2   5  634.23   14.65
  -2   2   5  652.69   13.03
   2  -2  -5  640.95   14.67
   1  -2  -5  197.35    5.49
   1  -2  -5  202.48    5.08
   1  -2  -5  201.74    5.05
   1  -2  -5  215.90    4.72
  -1   2   5  203.29    5.56
  -1   2   5  207.10    5.46
  -1   2   5  211.64    5.22
  -1   2   5  207.96    4.85
   1  -2  -5  205.87    5.43
   0   2   5   22.55    1.79
   0  -2  -5   19.65    1.40
   0  -2  -5   22.55    1.62
   0   2   5   21.54    1.44
   0  -2  -5   22.28    1.39
   0   2   5   22.88    1.52
   0  -2  -5   24.77    1.59
   0  -2  -5   25.50    1.32
   0   2   5   22.60    1.33
   0   2   5   21.81    1.54
  -1  -2  -5  568.90   12.76
   1   2   5  563.40   12.01
  -1  -2  -5  590.57   12.04
   1   2   5  578.21   13.16
  -1  -2  -5  578.52   12.78
   1   2   5  562.17   12.80
  -1  -2  -5  560.96   13.10
   2   2   5  125.32    4.05
  -2  -2  -5  121.87    4.02
  -2  -2  -5  119.96    3.95
   2   2   5  125.46    3.65
   2   2   5  124.40    4.28
  -2  -2  -5  130.44    3.75
  -2  -2  -5  123.83    4.08
  -3  -2  -5  128.80    4.38
  -3  -2  -5  125.71    4.29
   3   2   5  131.50    3.83
   3   2   5  128.50    4.27
   3   2   5  125.59    4.52
  -3  -2  -5  131.08    4.00
   4   2   5   -2.27    0.82
   4   2   5   -0.08    0.71
  -4  -2  -5    0.78    0.94
  -4  -2  -5   -0.20    0.78
  -4  -2  -5    0.38    1.02
  -5  -2  -5    1.69    1.08
   5   2   5    1.73    1.08
  -6  -2  -5    6.89    1.54
  -7  -2  -5   -0.73    1.23
  -8  -2  -5    0.80    1.54
  -9   3   5    0.62    1.51
  -8   3   5    1.47    1.38
  -7   3   5  137.77    5.52
  -7   3   5  139.99    4.33
  -7   3   5  140.45    4.20
  -6   3   5   42.40    2.17
  -6   3   5   42.99    1.96
  -6   3   5   39.07    2.68
  -5   3   5   12.69    1.58
  -5   3   5   13.17    0.89
  -5   3   5   13.22    1.05
  -5   3   5   14.67    1.35
  -5   3   5   11.96    0.96
  -4   3   5   40.08    1.58
  -4   3   5   39.48    2.33
  -4   3   5   35.51    1.56
  -4   3   5   39.41    1.53
   4  -3  -5   38.62    1.55
  -4   3   5   37.49    1.98
  -3   3   5    1.46    0.60
   3  -3  -5    0.38    0.32
   3  -3  -5   -0.23    0.69
   3  -3  -5   -0.62    0.39
  -3   3   5    0.01    0.45
  -3   3   5   -1.47    0.58
  -3   3   5    0.83    0.85
  -3   3   5   -0.71    0.40
   3  -3  -5    0.30    0.52
   3  -3  -5    0.05    0.31
  -2   3   5   40.79    1.87
   2  -3  -5   39.89    2.13
  -2   3   5   44.30    1.87
   2  -3  -5   41.37    1.66
  -2   3   5   39.12    2.12
   2  -3  -5   41.92    2.06
  -2   3   5   43.07    1.67
  -2   3   5   38.56    2.09
   2  -3  -5   42.96    1.74
   2  -3  -5   44.01    1.64
  -1   3   5 1653.19   32.13
   1  -3  -5 1637.35   33.70
  -1   3   5 1624.78   34.58
   1  -3  -5 1670.58   34.56
   1  -3  -5 1614.32   33.72
  -1   3   5 1599.61   35.00
  -1   3   5 1659.59   33.91
  -1   3   5 1685.89   33.88
   1  -3  -5 1688.12   35.00
   0   3   5   18.19    1.37
   0  -3  -5   21.29    1.52
   0   3   5   20.36    1.72
   0  -3  -5   22.66    1.64
   0   3   5   19.73    1.63
   0   3   5   19.74    1.60
   0   3   5   20.74    1.56
   0  -3  -5   19.92    1.44
  -1  -3  -5    1.31    0.73
  -1  -3  -5    0.53    0.66
  -1  -3  -5    0.76    0.72
   1   3   5    2.08    0.72
   1   3   5    0.34    1.05
   1   3   5    1.26    0.85
   1   3   5    0.21    0.61
  -2  -3  -5   38.71    2.30
  -2  -3  -5   33.63    2.06
  -2  -3  -5   32.92    2.03
   2   3   5   33.49    1.86
   2   3   5   37.19    2.53
   2   3   5   34.46    2.18
  -3  -3  -5  115.92    4.25
  -3  -3  -5  119.01    4.37
  -3  -3  -5  123.52    4.26
   3   3   5  121.99    4.31
   3   3   5  118.85    3.81
  -4  -3  -5    3.25    1.32
   4   3   5    5.33    1.38
  -4  -3  -5    3.90    1.24
   4   3   5    4.54    1.02
  -4  -3  -5    3.04    1.07
  -5  -3  -5    0.94    1.12
   5   3   5   -0.75    0.99
  -6  -3  -5    0.49    1.22
  -7  -3  -5    5.58    1.83
  -8  -3  -5    1.23    1.83
  -9   4   5   11.56    2.25
  -8   4   5   35.73    3.10
  -7   4   5   26.12    1.81
  -7   4   5   21.22    1.77
  -7   4   5   22.41    2.41
  -6   4   5    2.08    1.05
  -6   4   5    2.00    0.60
  -6   4   5    1.81    0.67
  -6   4   5    2.60    0.89
  -6   4   5    1.37    1.25
  -5   4   5   72.48    3.48
  -5   4   5   66.60    2.22
  -5   4   5   68.48    2.46
  -5   4   5   67.16    2.73
  -5   4   5   64.93    2.26
  -4   4   5   43.08    2.47
   4  -4  -5   38.27    1.75
  -4   4   5   41.05    1.86
  -4   4   5   42.24    2.26
  -4   4   5   40.59    1.75
  -3   4   5    4.74    0.71
  -3   4   5    6.34    1.14
   3  -4  -5    6.12    1.01
   3  -4  -5    5.72    0.64
  -3   4   5    4.09    0.87
  -3   4   5    6.07    1.15
   3  -4  -5    2.98    0.96
   3  -4  -5    5.68    0.79
  -3   4   5    5.17    0.80
   2  -4  -5    1.21    0.76
  -2   4   5    3.08    0.86
  -2   4   5    1.70    0.66
  -2   4   5    2.37    0.99
  -2   4   5    2.61    1.05
   2  -4  -5    2.02    0.63
  -2   4   5    2.15    0.66
  -1   4   5    3.17    0.77
   1  -4  -5    3.30    0.76
  -1   4   5    3.52    0.81
  -1   4   5    3.72    0.98
   1  -4  -5    2.64    0.87
  -1   4   5    2.06    1.02
  -1   4   5    4.12    0.97
   0  -4  -5  190.69    5.53
   0   4   5  202.83    6.02
   0   4   5  199.47    5.71
   0   4   5  198.05    5.87
   0   4   5  208.67    5.72
   0   4   5  205.73    5.31
   0  -4  -5  208.08    5.88
   1   4   5    3.35    1.04
  -1  -4  -5    3.39    0.91
   1   4   5    3.70    0.88
   1   4   5    0.89    1.20
   1   4   5    1.71    0.82
  -1  -4  -5    2.18    0.82
   2   4   5   17.19    1.91
  -2  -4  -5   19.53    1.74
   2   4   5   16.12    1.43
  -2  -4  -5   18.50    1.61
   2   4   5   17.91    1.79
  -3  -4  -5   55.30    2.77
   3   4   5   52.52    2.98
  -3  -4  -5   52.62    2.93
   3   4   5   50.26    2.51
   4   4   5    0.83    1.17
  -4  -4  -5    0.18    1.05
   4   4   5   -0.77    0.85
  -4  -4  -5    0.87    0.88
  -5  -4  -5    4.23    1.47
  -6  -4  -5    2.54    1.53
  -7  -4  -5    8.41    2.17
  -8   5   5    7.17    1.90
  -7   5   5   52.06    3.56
  -7   5   5   51.15    1.99
  -7   5   5   56.43    2.66
  -6   5   5   42.12    2.34
  -6   5   5   46.26    1.94
  -6   5   5   49.28    2.33
  -6   5   5   47.38    2.04
  -6   5   5   46.44    3.20
  -5   5   5   26.17    2.01
   5  -5  -5   27.11    1.68
  -5   5   5   19.55    2.04
  -5   5   5   25.64    1.71
  -5   5   5   26.89    1.61
  -4   5   5   -0.34    0.83
  -4   5   5   -0.10    0.53
  -4   5   5    1.18    1.06
  -4   5   5   -0.03    0.60
  -4   5   5   -0.68    0.70
   4  -5  -5   -1.54    0.50
  -3   5   5  241.14    6.19
  -3   5   5  229.40    6.20
   3  -5  -5  240.42    5.76
  -3   5   5  232.23    5.72
  -3   5   5  248.35    6.56
   3  -5  -5  230.78    5.86
  -3   5   5  221.58    6.88
  -2   5   5   68.10    2.91
  -2   5   5   76.45    2.94
   2  -5  -5   73.53    3.29
  -2   5   5   67.47    2.56
   2  -5  -5   70.03    2.63
  -2   5   5   69.48    3.14
   2  -5  -5   75.05    2.72
  -2   5   5   66.15    3.13
   1  -5  -5   59.37    2.89
  -1   5   5   58.15    2.71
  -1   5   5   55.16    2.42
  -1   5   5   59.05    3.02
  -1   5   5   59.11    2.75
  -1   5   5   56.61    2.86
   1  -5  -5   57.31    2.49
   0   5   5   76.71    3.57
   0  -5  -5   75.87    3.09
   0   5   5   78.45    2.97
   0   5   5   84.47    3.45
   0   5   5   70.50    3.23
   0  -5  -5   82.74    3.36
   1   5   5    7.75    1.15
   1   5   5    6.34    1.32
  -1  -5  -5    6.04    1.13
  -1  -5  -5    8.10    1.21
   1   5   5    6.81    1.65
   2   5   5   11.81    1.76
  -2  -5  -5   11.32    1.55
   2   5   5   15.83    1.54
  -2  -5  -5   15.66    1.59
   3   5   5   -0.85    1.02
   3   5   5   -0.80    1.21
  -3  -5  -5   -0.79    1.00
  -3  -5  -5    0.75    0.98
  -4  -5  -5    8.68    1.48
  -4  -5  -5    5.71    1.56
   4   5   5    5.72    1.71
  -5  -5  -5    1.39    1.35
  -6  -5  -5    4.35    1.79
  -7  -5  -5    0.90    1.79
  -8   6   5   -0.29    1.46
  -7   6   5    1.36    1.06
  -7   6   5    0.53    0.83
  -7   6   5    1.83    1.40
  -6   6   5    2.17    1.18
  -6   6   5    3.34    1.00
  -6   6   5    2.85    1.47
  -5   6   5    8.95    1.69
  -5   6   5   11.48    1.43
   5  -6  -5    9.50    1.30
  -5   6   5   10.06    1.27
  -5   6   5   13.03    1.60
  -4   6   5   36.83    2.65
   4  -6  -5   41.06    2.17
  -4   6   5   43.64    2.05
  -4   6   5   44.21    2.61
   4  -6  -5   45.58    1.67
  -4   6   5   44.74    2.41
  -4   6   5   45.65    2.31
  -3   6   5   15.56    1.62
   3  -6  -5   16.01    1.37
  -3   6   5   18.17    1.58
  -3   6   5   11.95    1.25
   3  -6  -5   14.75    1.41
  -3   6   5   16.09    1.87
  -3   6   5   14.11    1.78
  -2   6   5   19.95    1.84
  -2   6   5   19.16    1.87
  -2   6   5   22.33    1.63
   2  -6  -5   24.74    2.07
  -2   6   5   19.67    1.98
  -2   6   5   22.06    1.77
   2  -6  -5   21.15    1.58
   2  -6  -5   22.81    1.66
   1  -6  -5   10.38    1.24
  -1   6   5    5.78    1.35
  -1   6   5    9.77    1.49
  -1   6   5    9.73    1.74
  -1   6   5   10.21    1.30
  -1   6   5    8.99    1.32
   1  -6  -5    8.21    1.34
   0  -6  -5   19.93    1.79
   0   6   5   22.32    2.07
   0   6   5   24.29    2.32
   0   6   5   24.29    1.96
   0   6   5   23.59    1.85
   0  -6  -5   24.20    1.90
   1   6   5   73.13    3.62
   1   6   5   74.34    3.24
  -1  -6  -5   74.77    3.44
  -1  -6  -5   85.79    3.66
  -2  -6  -5   22.77    2.15
   2   6   5   21.80    2.25
   2   6   5   24.08    1.98
  -2  -6  -5   25.07    2.06
   3   6   5   31.96    2.74
   3   6   5   31.85    2.37
  -3  -6  -5   33.06    2.64
  -3  -6  -5   30.44    2.39
   4   6   5   -0.05    1.48
  -4  -6  -5    0.54    1.27
  -5  -6  -5   14.57    2.36
  -6  -6  -5    0.68    1.74
  -7   7   5   24.94    2.77
  -7   7   5   26.82    2.09
  -6   7   5   18.06    1.71
  -6   7   5   13.40    2.22
  -6   7   5   19.98    1.80
  -5   7   5    4.51    1.34
  -5   7   5    3.61    1.43
  -5   7   5    4.24    1.23
  -5   7   5    3.86    1.03
   5  -7  -5    5.57    1.24
  -4   7   5    1.91    1.24
  -4   7   5    3.21    1.16
  -4   7   5    2.35    1.36
   4  -7  -5    3.10    1.01
  -4   7   5    3.23    0.97
   3  -7  -5   16.00    1.61
   3  -7  -5   18.83    1.54
  -3   7   5   16.75    1.70
  -3   7   5   17.45    2.02
  -3   7   5   16.94    1.97
  -3   7   5   16.04    1.53
  -3   7   5   19.72    1.89
  -2   7   5    1.09    1.38
  -2   7   5    1.60    1.18
   2  -7  -5    2.79    0.94
  -2   7   5    1.46    1.09
   2  -7  -5    2.47    1.02
  -2   7   5    1.49    0.94
  -2   7   5    1.67    1.08
   1  -7  -5    8.61    1.34
  -1   7   5    9.08    1.83
  -1   7   5    9.85    1.50
   1  -7  -5    8.97    1.41
  -1   7   5    9.14    1.36
  -1   7   5    7.96    1.53
  -1   7   5    9.99    1.61
   0  -7  -5    0.57    0.93
   0   7   5    0.28    0.98
   0   7   5    0.52    1.04
   0   7   5    0.56    1.20
   1   7   5   21.19    2.27
  -1  -7  -5   21.76    2.11
   1   7   5   24.16    2.02
   2   7   5    1.86    1.37
   2   7   5   -0.60    0.96
  -2  -7  -5    0.03    1.06
  -3  -7  -5    9.28    1.83
   3   7   5    6.78    1.89
   3   7   5    6.37    1.44
  -4  -7  -5   15.40    2.31
  -5  -7  -5    1.30    1.63
  -7   8   5   23.52    2.06
  -6   8   5   51.27    3.72
  -6   8   5   54.43    3.08
  -6   8   5   62.57    2.75
   6  -8  -5   53.45    3.08
  -5   8   5   -0.61    1.03
  -5   8   5   -1.75    1.29
  -5   8   5   -0.53    0.90
   5  -8  -5    0.48    1.04
  -4   8   5    6.08    1.53
  -4   8   5    2.78    1.53
  -4   8   5    5.28    1.19
  -4   8   5    5.81    1.40
   4  -8  -5    4.24    1.28
  -3   8   5    0.53    1.23
  -3   8   5    0.58    1.00
  -3   8   5    0.96    1.22
   3  -8  -5    1.61    1.05
  -2   8   5  169.66    6.25
   2  -8  -5  172.11    5.52
   2  -8  -5  168.37    5.54
  -2   8   5  160.26    5.30
  -2   8   5  173.91    6.02
  -1   8   5    6.91    1.60
  -1   8   5    7.32    1.69
   1  -8  -5    7.28    1.42
  -1   8   5    6.94    1.46
   1  -8  -5    6.51    1.35
   0   8   5    1.26    1.36
   0   8   5    2.15    1.29
   0  -8  -5   -0.04    1.05
   0   8   5    1.41    1.16
   1   8   5    3.07    1.56
   1   8   5    6.50    1.49
  -1  -8  -5    3.64    1.38
   2   8   5   12.01    1.79
  -2  -8  -5   11.91    1.96
   2   8   5   14.21    2.26
  -3  -8  -5   22.83    2.65
   3   8   5   32.44    3.13
  -4  -8  -5    2.10    1.69
  -5  -8  -5    2.99    1.98
  -7   9   5    8.13    1.74
  -7   9   5    6.59    1.39
  -6   9   5   20.93    2.25
  -6   9   5   16.73    1.82
  -5   9   5    1.09    1.31
  -5   9   5    0.09    1.03
   5  -9  -5    1.26    1.19
  -5   9   5    1.95    1.59
   4  -9  -5   16.40    1.97
  -4   9   5   11.89    2.13
  -4   9   5   11.83    1.62
  -4   9   5   13.31    1.88
  -3   9   5    1.47    1.40
  -3   9   5    1.82    1.22
  -3   9   5    1.59    1.59
   3  -9  -5    1.85    1.19
  -2   9   5   -0.65    1.18
  -2   9   5   -0.57    1.28
  -2   9   5    1.32    1.36
  -1   9   5   -0.09    1.25
  -1   9   5    0.78    1.23
  -1   9   5    2.02    1.22
   0   9   5    1.07    1.32
   0   9   5    0.11    1.36
   0  -9  -5    0.40    1.22
   0   9   5   -1.00    1.15
   1   9   5    3.30    1.73
   1   9   5    5.92    1.60
  -1  -9  -5    4.30    1.63
  -2  -9  -5   -0.23    1.39
   2   9   5    1.12    1.71
   2   9   5    0.39    1.37
  -3  -9  -5   12.99    2.34
  -4  -9  -5    2.42    1.96
  -7  10   5    7.81    1.89
  -7  10   5    5.65    1.58
  -6  10   5    1.37    1.33
  -6  10   5    1.08    1.52
  -5  10   5   -0.55    1.41
  -5  10   5   -0.80    1.07
  -4  10   5   -1.28    1.07
  -4  10   5    0.72    1.57
  -4  10   5   -0.87    1.28
  -3  10   5   32.14    2.88
  -3  10   5   23.62    2.28
  -3  10   5   27.91    2.94
  -2  10   5    4.13    1.69
  -2  10   5    2.64    1.50
  -2  10   5    3.07    1.69
  -1  10   5   -2.06    1.41
  -1  10   5    2.09    1.48
  -1  10   5   -1.34    1.30
   0  10   5   -1.29    1.43
   0  10   5   -0.80    1.36
   0  10   5    0.60    1.41
   1  10   5   26.71    2.60
   1  10   5   21.72    2.85
   2  10   5   -0.17    1.79
  -2 -10  -5    1.08    1.67
  -3 -10  -5    1.70    1.92
  -6  11   5   -0.01    1.30
  -6  11   5   -0.60    1.65
  -5  11   5    3.76    1.86
  -5  11   5    3.50    1.50
  -4  11   5    1.24    1.70
  -4  11   5    1.04    1.30
  -3  11   5   19.75    2.75
  -3  11   5   25.02    2.53
  -2  11   5   12.21    2.43
  -2  11   5    9.81    2.22
  -2  11   5   10.27    2.04
  -1  11   5   -0.58    1.68
  -1  11   5    0.56    1.68
  -1  11   5   -1.30    1.38
   0  11   5   10.13    2.17
   0  11   5   10.03    2.14
   0  11   5   13.71    2.63
   1  11   5   -1.62    1.52
   1  11   5   -0.81    1.89
  -4  12   5   -0.40    1.51
  -4  12   5    0.77    1.84
  -3  12   5    5.41    1.96
  -3  12   5    0.67    1.91
  -2  12   5    0.71    1.60
  -2  12   5    1.62    2.05
  -1  12   5    3.29    2.20
  -1  12   5    3.72    1.91
  -1  14  -6    2.76    1.78
  -2  14  -6   -1.01    1.52
  -2 -13   6   12.28    2.66
   0  13  -6    5.80    1.80
  -1  13  -6    1.97    1.62
  -2  13  -6    0.81    1.39
  -3  13  -6   15.98    2.49
  -4 -12   6   -0.81    1.83
  -3 -12   6   37.85    3.59
  -2 -12   6    2.96    1.84
   1  12  -6    1.04    1.37
  -1 -12   6    0.27    1.51
   0 -12   6    0.42    1.55
   0  12  -6    2.59    1.46
  -1  12  -6    9.72    1.71
  -2  12  -6   -1.56    1.20
  -3  12  -6   -0.72    1.38
  -5 -11   6    3.46    2.05
  -4 -11   6    9.00    2.14
  -3 -11   6   14.65    2.33
  -2 -11   6   -0.14    1.39
   1  11  -6   -1.01    1.11
  -1 -11   6   -1.30    1.25
   0  11  -6   47.03    3.01
   0  11  -6   50.63    2.74
   0 -11   6   51.33    3.52
  -1  11  -6    4.87    1.39
   1 -11   6    6.24    1.63
  -2  11  -6    0.32    1.21
  -6 -10   6    3.06    2.01
  -5 -10   6    1.95    1.70
  -4 -10   6    0.40    1.38
  -3 -10   6    9.40    1.90
   2  10  -6    3.41    1.26
  -2 -10   6    4.32    1.54
   1  10  -6    8.36    1.12
  -1 -10   6    7.73    1.44
  -1 -10   6    7.42    1.71
   1  10  -6    9.18    1.57
   0  10  -6   59.26    2.84
   0 -10   6   58.58    3.27
   0 -10   6   54.59    3.38
   1 -10   6   99.68    4.25
   1 -10   6   98.38    4.32
  -1  10  -6   87.83    3.82
   2 -10   6   -0.52    0.97
  -2  10  -6    0.54    1.09
  -6  -9   6    3.35    1.76
  -5  -9   6   16.34    2.35
  -4  -9   6   -1.13    1.19
   3   9  -6    4.35    1.23
  -3  -9   6    6.98    1.62
  -3  -9   6    5.62    1.30
   2   9  -6  111.49    2.98
   2   9  -6  108.23    4.07
  -2  -9   6  107.71    4.23
  -2  -9   6  108.02    4.62
  -1  -9   6   85.42    4.01
   1   9  -6   81.12    3.56
  -1  -9   6   84.57    3.63
   1   9  -6   88.10    2.99
   0  -9   6  199.61    6.52
   0   9  -6  199.66    5.81
   0  -9   6  209.52    6.27
   1  -9   6   -1.29    0.97
   1  -9   6    0.34    0.90
  -2   9  -6    0.80    0.99
   2  -9   6    0.34    0.92
   2  -9   6   -0.23    0.84
  -2   9  -6    0.41    0.93
   3  -9   6    0.99    0.97
  -3   9  -6    0.28    0.96
   3  -9   6    0.67    0.91
  -7  -8   6    6.44    2.13
  -6  -8   6   35.84    3.18
  -5  -8   6    1.14    1.35
  -4  -8   6    9.95    1.75
  -4  -8   6    7.44    1.36
   3   8  -6   85.53    3.41
  -3  -8   6   93.83    3.68
  -3  -8   6   83.88    3.93
   2   8  -6   52.24    2.58
  -2  -8   6   53.71    3.04
   2   8  -6   56.19    1.72
  -2  -8   6   57.37    2.77
  -1  -8   6   78.18    3.64
   1   8  -6   79.65    2.72
  -1  -8   6   90.10    3.44
   0  -8   6  185.52    6.04
   0  -8   6  201.18    5.81
   1  -8   6  235.22    6.57
   1  -8   6  233.50    6.83
  -1   8  -6  223.82    6.48
   2  -8   6   14.92    1.57
  -2   8  -6   15.64    1.68
   2  -8   6   13.81    1.59
  -2   8  -6   15.66    1.68
   3  -8   6   10.79    1.51
   3  -8   6   14.39    1.52
  -3   8  -6   13.16    1.58
  -3   8  -6   10.70    1.50
   4  -8   6    1.71    0.62
   4  -8   6    0.58    0.47
  -4   8  -6   -0.07    0.94
  -7  -7   6   31.21    3.01
  -6  -7   6    4.21    1.60
  -5  -7   6   -0.08    1.15
   4   7  -6    1.13    0.69
  -4  -7   6    5.28    1.38
  -4  -7   6    5.04    1.11
  -3  -7   6   10.20    1.48
  -3  -7   6   12.38    1.34
  -3  -7   6   13.10    1.66
   3   7  -6   12.36    1.28
  -2  -7   6    3.84    1.13
   2   7  -6    2.27    0.90
  -2  -7   6    3.14    0.84
  -2  -7   6    4.15    1.15
  -1  -7   6   17.91    1.49
  -1  -7   6   19.83    1.79
   0  -7   6   55.61    2.57
   0  -7   6   54.94    2.76
   0   7  -6   59.30    2.60
   1  -7   6   25.66    1.83
   1  -7   6   26.79    1.96
  -1   7  -6   25.51    1.83
  -1   7  -6   26.01    1.98
  -2   7  -6   36.69    2.15
   2  -7   6   33.74    2.11
   2  -7   6   37.12    2.18
  -2   7  -6   33.96    2.22
  -3   7  -6   72.83    3.19
  -3   7  -6   73.17    3.22
   3  -7   6   77.68    3.10
  -4   7  -6   76.41    3.46
  -4   7  -6   79.77    3.45
   4  -7   6   73.99    2.31
  -5   7  -6    8.08    1.52
  -8  -6   6    5.26    1.87
  -7  -6   6    9.05    1.82
  -6  -6   6    6.74    1.52
  -5  -6   6   -0.77    1.02
  -4  -6   6  206.94    6.32
   4   6  -6  201.66    5.11
  -4  -6   6  204.31    6.30
  -3  -6   6   41.92    2.10
   3   6  -6   44.05    2.01
  -3  -6   6   42.29    2.52
  -3  -6   6   42.12    2.43
  -2  -6   6    7.65    1.25
   2   6  -6    5.90    0.91
  -2  -6   6    6.54    1.15
  -2  -6   6    5.20    0.87
  -1  -6   6  187.05    5.37
  -1  -6   6  164.56    5.15
  -1  -6   6  172.67    4.80
   0   6  -6    9.94    1.22
   0   6  -6    9.39    1.10
   0  -6   6    8.13    1.16
   0  -6   6    9.02    1.21
   0  -6   6    8.65    1.05
  -1   6  -6   10.94    1.22
   1  -6   6   11.53    1.25
  -1   6  -6   10.82    1.19
   1  -6   6    9.36    1.14
  -2   6  -6    8.17    1.12
   2  -6   6   10.94    1.23
  -2   6  -6    8.77    1.15
   2  -6   6    9.93    1.20
   3  -6   6   17.00    1.45
  -3   6  -6   17.53    1.52
  -3   6  -6   13.65    1.43
   3  -6   6   15.35    1.16
  -4   6  -6   20.69    1.76
   4  -6   6   21.04    1.24
  -4   6  -6   16.59    1.68
   5  -6   6   -0.29    0.80
  -5   6  -6   -0.12    0.84
  -8  -5   6    3.85    1.61
  -7  -5   6    1.72    1.27
  -6  -5   6    6.79    1.38
  -5  -5   6    9.64    1.49
  -5  -5   6   10.29    1.50
  -4  -5   6   49.43    2.65
  -4  -5   6   41.68    2.43
   4   5  -6   46.38    1.78
  -3  -5   6   49.79    2.09
   3   5  -6   50.53    2.00
  -3  -5   6   52.59    2.55
  -3  -5   6   50.93    2.49
   2   5  -6    1.63    0.65
  -2  -5   6    3.57    0.69
  -2  -5   6    3.67    0.87
  -2  -5   6    2.28    0.83
   2   5  -6    2.58    0.36
  -1  -5   6  170.35    4.98
  -1  -5   6  172.20    4.49
  -1  -5   6  175.86    5.04
   1   5  -6  171.50    4.90
   0  -5   6  147.45    4.50
   0   5  -6  152.15    4.18
   0  -5   6  154.14    4.20
   0   5  -6  161.75    4.59
   1  -5   6  863.55   18.87
  -1   5  -6  869.15   17.75
   1  -5   6  854.94   17.76
  -1   5  -6  915.05   18.98
  -2   5  -6    9.38    1.10
  -2   5  -6   10.83    1.18
   2  -5   6   10.90    1.17
   3  -5   6   55.32    2.00
   3  -5   6   49.50    2.35
  -3   5  -6   50.47    2.42
  -3   5  -6   52.92    2.18
  -3   5  -6   53.45    2.50
   4  -5   6  141.26    3.63
  -4   5  -6  137.26    4.60
  -4   5  -6  140.02    4.52
  -4   5  -6  136.10    4.06
  -5   5  -6    6.63    1.30
   5  -5   6    6.10    1.19
  -5   5  -6    6.64    1.09
  -5   5  -6    6.65    1.26
  -6   5  -6    0.52    0.95
  -9  -4   6   11.77    2.09
  -8  -4   6    2.42    1.35
  -7  -4   6   68.93    3.39
  -6  -4   6    2.06    1.06
  -5  -4   6   54.39    2.67
  -5  -4   6   50.16    2.60
  -4  -4   6  136.02    4.36
  -4  -4   6  139.66    4.41
   4   4  -6  137.19    3.07
  -3  -4   6   45.18    1.77
  -3  -4   6   47.87    2.25
   3   4  -6   43.07    1.64
  -3  -4   6   47.00    2.21
  -2  -4   6   34.98    1.88
   2   4  -6   33.79    1.19
  -2  -4   6   35.22    1.51
   1   4  -6  269.10    6.52
  -1  -4   6  251.50    6.49
  -1  -4   6  257.40    5.88
   1   4  -6  259.60    5.88
   0   4  -6  156.88    3.99
   0   4  -6  158.66    4.40
   0   4  -6  150.19    3.96
   0  -4   6  151.15    3.96
   0  -4   6  153.43    4.37
  -1   4  -6   50.10    2.04
  -1   4  -6   52.89    2.26
   1  -4   6   50.97    2.21
  -1   4  -6   50.64    1.97
   2  -4   6   78.82    2.59
   2  -4   6   77.54    2.85
  -2   4  -6   81.38    2.65
  -2   4  -6   78.26    2.83
  -2   4  -6   82.74    2.96
  -3   4  -6  114.42    3.73
   3  -4   6  111.42    3.58
  -3   4  -6  106.38    3.26
   3  -4   6  111.67    3.21
   4  -4   6   16.03    1.36
  -4   4  -6   12.03    1.18
  -4   4  -6   15.12    1.54
  -4   4  -6   16.16    1.51
  -5   4  -6  316.22    7.76
   5  -4   6  333.95    8.01
  -5   4  -6  326.45    8.43
  -5   4  -6  323.73    8.61
  -6   4  -6   11.13    1.69
  -9   4  -6    2.33    1.38
  -9  -3   6   -1.94    1.19
  -8  -3   6    1.39    1.17
  -7  -3   6    1.49    1.03
  -6  -3   6  107.27    3.87
  -6  -3   6  109.85    3.90
  -6  -3   6  111.64    3.22
  -5  -3   6   79.81    3.07
  -5  -3   6   78.44    3.05
  -5  -3   6   79.57    2.34
  -4  -3   6   62.13    2.49
  -4  -3   6   63.70    1.84
  -4  -3   6   64.95    2.54
  -3  -3   6  202.11    4.65
   3   3  -6  207.98    4.48
  -3  -3   6  207.91    5.38
  -2  -3   6 1525.21   29.23
   2   3  -6 1530.01   31.98
  -2  -3   6 1527.87   31.63
   2   3  -6 1563.82   31.49
   1   3  -6   78.12    2.35
   1   3  -6   84.52    2.73
  -1  -3   6   75.95    2.66
   1   3  -6   76.90    2.23
  -1  -3   6   76.50    2.22
   0   3  -6    6.75    0.73
   0  -3   6    6.13    0.87
   0   3  -6    6.14    0.69
   0   3  -6    6.54    0.84
  -1   3  -6  981.63   19.26
   1  -3   6  962.61   20.56
   1  -3   6  977.49   20.71
  -1   3  -6  967.89   19.39
  -1   3  -6  982.71   20.57
  -2   3  -6    7.74    0.96
  -2   3  -6    7.25    0.92
   2  -3   6    7.87    1.01
  -2   3  -6   10.28    0.89
   2  -3   6    8.16    0.93
   3  -3   6  143.38    4.26
  -3   3  -6  142.70    3.93
   3  -3   6  141.09    3.98
  -3   3  -6  145.91    4.33
  -4   3  -6    7.92    1.02
   4  -3   6    8.78    1.14
  -4   3  -6    7.54    1.16
  -5   3  -6  188.67    4.94
   5  -3   6  191.72    5.30
  -5   3  -6  181.04    5.11
  -5   3  -6  185.59    5.62
  -8   3  -6    2.47    1.31
  -9  -2   6    1.49    1.20
  -8  -2   6    8.87    1.39
  -7  -2   6    6.76    1.13
  -7  -2   6   10.24    1.29
  -6  -2   6  216.55    5.94
  -6  -2   6  224.18    5.91
  -6  -2   6  222.10    5.42
  -6  -2   6  224.42    5.92
  -5  -2   6    9.79    1.07
  -5  -2   6    9.64    1.07
  -5  -2   6   10.35    0.96
  -4  -2   6   61.51    2.28
  -4  -2   6   60.00    2.06
  -3  -2   6    0.13    0.41
  -3  -2   6    1.24    0.58
  -3  -2   6    1.07    0.49
   3   2  -6    0.49    0.44
  -3  -2   6    0.89    0.32
   3   2  -6    0.68    0.42
  -2  -2   6   36.13    1.47
   2   2  -6   36.15    1.27
  -2  -2   6   36.24    1.12
   2   2  -6   36.62    1.58
   2   2  -6   33.41    1.44
  -2  -2   6   35.05    1.66
   1   2  -6  230.23    4.99
   1   2  -6  238.62    5.74
  -1  -2   6  228.84    5.75
   1   2  -6  249.62    5.28
   1   2  -6  234.11    5.75
  -1  -2   6  233.17    5.38
   0   2  -6  120.90    3.12
   0  -2   6  127.62    3.64
   0  -2   6  126.05    3.32
   0   2  -6  128.60    3.61
   0   2  -6  124.06    3.26
  -1   2  -6   32.25    1.48
   1  -2   6   30.20    1.68
  -1   2  -6   33.74    1.72
   1  -2   6   32.81    1.66
   1  -2   6   30.76    1.46
   2  -2   6   33.55    1.78
  -2   2  -6   34.60    1.81
   2  -2   6   33.65    1.80
  -2   2  -6   33.68    1.58
   2  -2   6   34.47    1.56
  -2   2  -6   34.54    1.68
  -3   2  -6   59.28    2.26
   3  -2   6   61.02    2.55
  -3   2  -6   63.44    2.66
   3  -2   6   63.50    2.56
  -3   2  -6   63.94    2.39
  -4   2  -6  153.30    4.31
  -4   2  -6  153.20    4.44
  -4   2  -6  155.13    4.78
   4  -2   6  157.37    4.56
   4  -2   6  143.95    4.42
  -5   2  -6   29.31    1.79
  -5   2  -6   28.83    2.04
  -5   2  -6   31.62    2.25
   5  -2   6   31.72    2.00
  -7   2  -6   16.04    1.85
  -8   2  -6   -0.87    1.12
  -9  -1   6   33.95    2.27
  -8  -1   6   17.73    1.53
  -7  -1   6    2.25    0.95
  -7  -1   6    1.59    0.66
  -7  -1   6    0.20    0.70
  -7  -1   6    2.47    0.82
  -6  -1   6   26.77    1.65
  -6  -1   6   29.04    1.65
  -6  -1   6   27.37    1.33
  -6  -1   6   28.37    1.90
  -5  -1   6   23.20    1.53
  -5  -1   6   22.76    1.37
  -5  -1   6   22.17    1.07
  -5  -1   6   22.22    1.09
  -4  -1   6  326.70    7.45
  -4  -1   6  332.09    6.87
  -4  -1   6  324.63    7.82
   3   1  -6   15.77    1.16
  -3  -1   6   19.56    0.97
   3   1  -6   19.54    1.00
  -3  -1   6   18.54    1.16
  -3  -1   6   16.98    1.15
  -2  -1   6  309.68    6.66
  -2  -1   6  315.51    7.37
   2   1  -6  303.28    7.32
  -2  -1   6  311.30    7.15
   2   1  -6  314.29    6.36
   2   1  -6  317.09    7.03
   1   1  -6  250.83    5.49
  -1  -1   6  247.71    6.02
  -1  -1   6  251.87    6.31
   1   1  -6  249.60    5.20
   1   1  -6  253.38    6.21
   1   1  -6  257.18    5.99
  -1  -1   6  248.99    5.62
   0   1  -6  295.53    6.93
   0  -1   6  297.98    6.53
   0  -1   6  286.30    7.10
   0   1  -6  289.05    6.43
   0  -1   6  297.39    7.00
  -1   1  -6   36.78    1.81
  -1   1  -6   38.23    1.88
   1  -1   6   38.22    1.64
   1  -1   6   41.45    1.96
  -1   1  -6   39.11    1.59
   1  -1   6   34.32    1.82
  -2   1  -6   42.87    2.02
   2  -1   6   45.56    2.16
  -2   1  -6   47.12    2.17
   2  -1   6   46.07    1.86
  -2   1  -6   45.15    1.86
   2  -1   6   47.41    2.22
   3  -1   6    3.46    0.97
  -3   1  -6    2.45    0.67
   3  -1   6    2.39    0.90
  -3   1  -6    3.74    0.92
   3  -1   6    3.08    0.70
  -3   1  -6    3.19    0.89
   4  -1   6    1.71    1.14
  -4   1  -6    4.37    1.06
   4  -1   6    3.46    1.00
  -4   1  -6    3.17    0.80
  -5   1  -6    5.63    1.00
  -5   1  -6    6.38    1.29
  -6   1  -6    0.29    0.95
  -7   1  -6    5.29    1.50
  -8   1  -6    2.55    1.36
  -9   0   6    0.95    0.83
  -8   0   6    7.93    0.97
  -8   0   6    7.33    1.51
  -7   0   6   10.51    1.54
  -7   0   6   11.04    1.06
  -7   0   6   10.08    0.77
  -7   0   6   10.49    1.13
  -7   0   6   11.65    1.03
  -6   0   6   10.88    0.94
  -6   0   6   12.38    0.98
  -6   0   6   12.69    1.41
  -6   0   6   13.61    1.05
  -5   0   6  137.31    3.22
  -5   0   6  131.50    3.46
  -5   0   6  131.15    4.20
  -4   0   6  124.43    2.79
  -4   0   6  122.08    3.22
  -4   0   6  119.10    3.79
  -3   0   6  309.11    7.60
   3   0  -6  324.70    6.72
  -3   0   6  306.88    7.01
   3   0  -6  303.42    7.59
  -3   0   6  315.45    6.51
   3   0  -6  311.81    6.69
  -2   0   6    2.78    0.63
  -2   0   6    2.02    0.64
   2   0  -6    2.49    0.33
  -2   0   6    1.91    0.81
  -2   0   6    2.18    0.50
   2   0  -6    1.94    0.65
   2   0  -6    2.45    0.56
  -1   0   6  275.53    6.11
   1   0  -6  280.96    5.99
  -1   0   6  281.29    6.91
  -1   0   6  273.58    6.55
   1   0  -6  279.31    6.48
   1   0  -6  265.39    6.81
  -1   0   6  283.18    6.91
   0   0  -6   59.81    2.38
   0   0   6   58.93    2.03
   0   0   6   65.07    2.38
   0   0  -6   62.96    2.04
   0   0  -6   62.81    2.33
   0   0  -6   57.79    2.32
   1   0   6   73.05    2.75
  -1   0  -6   74.61    2.70
  -1   0  -6   73.51    2.72
   1   0   6   74.35    2.74
  -1   0  -6   76.91    2.46
   1   0   6   72.31    2.43
   2   0   6  143.30    4.39
   2   0   6  152.48    4.00
  -2   0  -6  148.40    4.04
  -2   0  -6  148.32    4.43
   2   0   6  143.36    4.49
  -2   0  -6  154.89    4.46
   3   0   6  233.77    5.71
  -3   0  -6  235.41    6.39
   3   0   6  233.39    6.32
   3   0   6  242.22    6.52
  -3   0  -6  229.16    5.88
   4   0   6  110.41    4.11
   4   0   6  119.87    4.04
  -4   0  -6  107.87    3.98
  -4   0  -6  114.13    3.73
  -4   0  -6  115.71    4.13
   5   0   6    3.73    1.17
  -5   0  -6    5.47    1.32
  -5   0  -6    7.24    1.33
  -6   0  -6   -0.61    0.99
  -7   0  -6   15.60    2.01
  -8   0  -6    0.04    1.24
  -8   1   6    0.06    1.14
  -7   1   6   -0.09    0.64
  -7   1   6   -0.47    0.96
  -6   1   6   29.94    2.12
  -6   1   6   30.41    1.45
  -5   1   6   -0.12    0.40
  -5   1   6   -0.38    0.71
  -5   1   6    0.12    0.42
  -4   1   6  277.40    6.99
  -4   1   6  269.91    6.14
  -4   1   6  268.40    7.13
  -3   1   6    6.04    0.57
   3  -1  -6    7.58    0.62
   3  -1  -6    5.73    0.95
   3  -1  -6    6.85    0.56
  -3   1   6    5.90    0.76
  -3   1   6    5.89    1.08
  -3   1   6    6.87    0.98
  -2   1   6    3.10    0.71
  -2   1   6    3.37    0.85
   2  -1  -6    4.41    0.64
  -2   1   6    2.55    0.85
   2  -1  -6    4.02    0.61
   2  -1  -6    5.15    0.88
   2  -1  -6    4.55    0.38
  -2   1   6    4.36    0.60
   1  -1  -6  561.07   11.24
  -1   1   6  570.66   12.73
  -1   1   6  539.07   12.51
   1  -1  -6  562.91   12.52
   1  -1  -6  555.40   12.02
   1  -1  -6  543.83   11.99
  -1   1   6  554.51   11.42
   1  -1  -6  538.17   12.63
  -1   1   6  558.70   12.15
   0   1   6   25.49    1.69
   0  -1  -6   25.59    1.58
   0  -1  -6   23.65    1.62
   0   1   6   22.92    1.35
   0  -1  -6   23.87    1.59
   0  -1  -6   25.85    1.34
   0  -1  -6   22.24    1.41
   0   1   6   27.74    1.68
  -1  -1  -6  290.31    7.28
  -1  -1  -6  289.77    6.67
   1   1   6  278.60    7.30
   1   1   6  287.68    6.66
  -1  -1  -6  273.96    7.04
  -1  -1  -6  295.97    7.48
  -1  -1  -6  284.10    7.13
   1   1   6  291.41    7.23
   2   1   6  146.43    4.71
  -2  -1  -6  151.95    4.21
   2   1   6  151.15    4.12
  -2  -1  -6  142.94    4.47
  -2  -1  -6  149.41    4.57
   2   1   6  150.17    4.58
   3   1   6   97.82    3.21
  -3  -1  -6   97.48    3.35
   3   1   6   94.51    3.80
  -3  -1  -6   91.23    3.59
  -3  -1  -6  100.93    3.76
   3   1   6   98.77    3.65
  -4  -1  -6    1.80    1.08
  -4  -1  -6    0.15    0.74
   4   1   6    1.85    0.76
   4   1   6   -0.66    0.92
  -4  -1  -6    0.77    0.87
  -5  -1  -6   53.46    3.03
   5   1   6   66.18    3.08
  -6  -1  -6   -0.21    1.04
  -7  -1  -6   -0.18    1.25
  -8  -1  -6   19.23    2.49
  -9   2   6    1.50    1.53
  -8   2   6   13.02    1.62
  -8   2   6   11.23    1.90
  -7   2   6   26.63    1.61
  -7   2   6   25.23    2.05
  -7   2   6   27.35    2.39
  -6   2   6   40.23    2.57
  -6   2   6   43.19    1.76
  -6   2   6   43.76    2.38
  -5   2   6   68.04    2.79
  -5   2   6   64.84    2.01
  -5   2   6   64.02    3.05
  -5   2   6   65.92    2.03
  -4   2   6    4.42    1.04
  -4   2   6    4.95    0.47
  -4   2   6    5.02    1.06
  -4   2   6    6.13    0.73
   3  -2  -6  721.21   14.90
  -3   2   6  712.91   15.27
   3  -2  -6  724.07   16.45
   3  -2  -6  711.06   14.04
   3  -2  -6  747.89   14.90
  -3   2   6  709.31   16.40
  -3   2   6  716.71   16.01
  -3   2   6  729.35   14.36
  -2   2   6  205.85    4.81
  -2   2   6  201.03    5.58
   2  -2  -6  201.87    4.94
   2  -2  -6  204.52    5.01
   2  -2  -6  198.18    5.69
   2  -2  -6  216.76    5.63
  -2   2   6  203.12    5.76
  -2   2   6  204.07    5.19
  -1   2   6  353.39    8.95
  -1   2   6  356.27    7.94
  -1   2   6  354.42    8.50
   1  -2  -6  362.18    8.35
   1  -2  -6  362.62    8.38
   1  -2  -6  382.85    8.89
   1  -2  -6  365.02    8.97
   0  -2  -6   64.69    2.64
   0   2   6   57.28    2.46
   0   2   6   57.68    2.22
   0   2   6   59.53    2.77
   0  -2  -6   61.56    2.47
   0  -2  -6   57.66    2.35
   0   2   6   52.88    2.67
   1   2   6   25.49    1.83
  -1  -2  -6   22.87    1.60
   1   2   6   25.34    1.56
   1   2   6   22.24    1.89
  -1  -2  -6   25.46    1.79
  -1  -2  -6   23.89    1.74
   2   2   6  283.56    7.90
   2   2   6  305.73    7.76
  -2  -2  -6  302.44    7.75
   2   2   6  292.59    7.10
  -2  -2  -6  299.42    7.89
  -2  -2  -6  292.28    7.66
   3   2   6    5.36    1.47
  -3  -2  -6    4.45    1.08
  -3  -2  -6    6.52    1.19
   3   2   6    5.96    1.26
  -3  -2  -6    5.24    1.25
   3   2   6    5.52    1.02
   4   2   6    3.52    1.21
   4   2   6    1.10    0.87
  -4  -2  -6    1.37    1.02
  -4  -2  -6    3.05    1.23
  -5  -2  -6    1.75    1.12
   5   2   6    1.44    1.15
  -6  -2  -6    0.50    1.13
  -7  -2  -6   -0.58    1.34
  -8  -2  -6    8.82    2.32
  -9   3   6    3.92    1.75
  -8   3   6    5.15    1.70
  -7   3   6    6.05    1.04
  -7   3   6    6.41    1.65
  -7   3   6    7.05    1.38
  -6   3   6    4.65    0.85
  -6   3   6    5.51    1.41
  -6   3   6    4.77    1.21
  -5   3   6   -0.29    0.59
  -5   3   6    0.02    0.88
  -5   3   6    0.43    0.53
  -5   3   6    0.64    0.95
  -5   3   6   -0.61    0.46
   4  -3  -6   30.25    1.33
  -4   3   6   26.63    1.96
  -4   3   6   29.05    1.56
  -4   3   6   29.67    1.47
  -4   3   6   27.65    1.18
  -4   3   6   27.40    2.05
   3  -3  -6   11.73    1.35
  -3   3   6   13.54    1.10
  -3   3   6   11.60    1.41
  -3   3   6   13.63    1.17
  -3   3   6   13.76    1.46
   3  -3  -6   13.11    0.95
  -3   3   6   11.81    0.94
   3  -3  -6   14.78    0.93
  -2   3   6   65.26    2.25
   2  -3  -6   63.28    2.14
  -2   3   6   61.73    2.81
  -2   3   6   60.67    2.78
  -2   3   6   69.13    2.53
  -2   3   6   65.12    2.51
   2  -3  -6   65.74    2.88
  -1   3   6  977.12   20.75
  -1   3   6  996.21   21.65
  -1   3   6  937.30   21.19
  -1   3   6  974.52   19.58
   1  -3  -6  955.92   20.52
  -1   3   6 1004.50   20.74
   1  -3  -6  943.01   21.41
   0   3   6    0.97    0.71
   0   3   6    1.51    0.90
   0  -3  -6    4.16    0.87
   0   3   6    0.53    1.12
   0  -3  -6    1.17    0.76
   0   3   6    1.40    0.67
   0   3   6    1.76    0.94
   1   3   6   70.56    2.73
   1   3   6   76.09    3.12
  -1  -3  -6   71.53    3.09
  -1  -3  -6   71.35    2.92
   2   3   6  159.57    4.63
   2   3   6  160.88    5.16
  -2  -3  -6  157.14    5.06
   2   3   6  158.76    5.43
  -2  -3  -6  163.16    5.20
  -3  -3  -6   29.23    2.20
   3   3   6   31.42    2.59
  -3  -3  -6   28.46    2.14
   3   3   6   29.60    1.90
   3   3   6   32.19    2.36
   4   3   6    5.31    1.14
  -4  -3  -6    3.13    1.25
  -4  -3  -6    6.16    1.30
   4   3   6    1.69    1.21
  -5  -3  -6   41.02    2.91
  -6  -3  -6    8.60    1.84
  -7  -3  -6    3.05    1.70
  -9   4   6   -0.13    1.50
  -8   4   6   21.52    2.56
  -7   4   6    5.75    1.66
  -7   4   6    4.69    1.32
  -7   4   6    6.35    1.10
  -6   4   6   73.33    2.46
  -6   4   6   80.63    3.98
  -6   4   6   78.71    2.47
  -6   4   6   76.61    3.15
  -6   4   6   77.71    2.76
  -5   4   6   81.26    2.73
  -5   4   6   80.10    2.68
  -5   4   6   84.40    3.86
  -5   4   6   81.32    3.28
  -4   4   6    0.37    0.83
   4  -4  -6   -0.01    0.52
  -4   4   6    1.88    1.10
  -4   4   6    0.18    0.72
  -4   4   6    0.70    0.57
  -4   4   6    0.64    0.58
  -3   4   6   11.76    1.46
  -3   4   6   15.48    1.36
  -3   4   6   11.95    1.54
  -3   4   6   12.65    1.05
   3  -4  -6   14.37    1.63
  -3   4   6   12.96    1.18
   3  -4  -6   11.82    0.96
   3  -4  -6   12.16    1.06
   2  -4  -6  115.45    4.15
  -2   4   6  117.76    3.75
   2  -4  -6  111.75    3.34
  -2   4   6  106.09    4.08
  -2   4   6  112.85    4.05
  -2   4   6  109.34    3.71
  -2   4   6  114.47    3.39
  -1   4   6    7.02    1.35
   1  -4  -6    4.37    0.85
  -1   4   6    6.05    1.21
  -1   4   6    4.80    1.10
  -1   4   6    5.34    1.00
   1  -4  -6    6.04    1.13
  -1   4   6    4.90    0.92
   0   4   6  169.48    5.43
   0   4   6  179.05    5.26
   0  -4  -6  166.02    5.03
   0  -4  -6  166.41    5.30
   0   4   6  165.17    5.20
   0   4   6  170.46    4.82
  -1  -4  -6    0.40    0.75
   1   4   6    0.84    0.97
   1   4   6   -0.51    1.13
  -1  -4  -6    1.59    0.87
   1   4   6    0.36    0.68
  -2  -4  -6    6.02    1.24
   2   4   6    5.91    1.38
  -2  -4  -6    4.78    1.11
   2   4   6    6.13    1.14
   2   4   6    4.21    1.66
  -3  -4  -6    1.35    1.10
   3   4   6    0.86    1.25
  -3  -4  -6   -0.58    0.88
   3   4   6   -0.07    0.94
  -4  -4  -6   -0.81    0.98
   4   4   6   -0.14    1.21
   4   4   6   -0.75    0.87
  -5  -4  -6   -1.58    1.08
  -6  -4  -6   -0.66    1.25
  -7  -4  -6    0.13    1.71
  -8   5   6   10.03    2.05
  -7   5   6   28.76    1.67
  -7   5   6   31.54    2.92
  -7   5   6   29.50    1.63
  -6   5   6   -0.20    0.69
  -6   5   6   -0.01    0.81
  -6   5   6   -0.02    1.16
  -6   5   6   -1.31    0.95
  -5   5   6   18.12    1.49
  -5   5   6   16.52    1.92
   5  -5  -6   18.91    1.47
  -5   5   6   17.41    1.49
  -5   5   6   22.26    1.95
  -5   5   6   19.32    1.30
   4  -5  -6    2.72    0.79
  -4   5   6    2.91    0.96
  -4   5   6    4.30    1.28
  -4   5   6    2.90    0.87
  -4   5   6    4.33    0.84
  -4   5   6    3.39    1.34
   3  -5  -6    3.92    1.23
   3  -5  -6    6.60    0.88
  -3   5   6    4.73    1.32
  -3   5   6    4.99    1.44
  -3   5   6    5.68    1.02
  -3   5   6    4.60    1.15
   3  -5  -6    5.14    0.91
  -3   5   6    3.77    0.87
   2  -5  -6   34.69    1.88
  -2   5   6   31.81    2.36
  -2   5   6   32.66    2.10
  -2   5   6   31.92    1.86
  -2   5   6   34.68    2.53
   2  -5  -6   33.26    1.85
   2  -5  -6   30.55    2.33
  -2   5   6   34.67    2.22
  -1   5   6  229.60    6.11
  -1   5   6  232.14    7.01
   1  -5  -6  226.69    6.35
  -1   5   6  244.19    6.68
  -1   5   6  237.59    6.96
   1  -5  -6  245.53    7.04
  -1   5   6  228.13    6.63
   0   5   6   26.97    2.37
   0   5   6   22.08    1.96
   0  -5  -6   22.41    1.90
   0   5   6   26.11    1.85
   0  -5  -6   22.54    1.78
   0   5   6   21.44    1.88
   0   5   6   27.64    2.16
  -1  -5  -6    0.92    0.88
  -1  -5  -6    1.53    0.93
   1   5   6   -0.60    1.24
   1   5   6    0.32    0.74
   1   5   6    1.95    1.18
   2   5   6    1.81    1.06
  -2  -5  -6    3.05    1.10
   2   5   6    1.85    1.36
  -2  -5  -6    2.02    1.16
   3   5   6   74.53    3.86
  -3  -5  -6   70.43    3.71
   3   5   6   79.87    3.47
   4   5   6    0.59    1.45
  -4  -5  -6   -0.29    1.17
  -5  -5  -6    8.93    1.94
  -6  -5  -6   -1.15    1.49
  -8   6   6    3.92    1.90
  -7   6   6    7.10    1.98
  -7   6   6    5.42    1.11
  -6   6   6   20.07    1.41
  -6   6   6   17.31    2.28
  -6   6   6   15.13    1.84
  -6   6   6   19.69    1.69
  -5   6   6   12.16    1.20
   5  -6  -6   12.43    1.40
  -5   6   6    9.20    1.64
  -5   6   6   11.04    1.45
  -5   6   6   10.71    1.80
  -4   6   6   41.36    2.31
   4  -6  -6   42.35    1.71
  -4   6   6   40.53    2.40
  -4   6   6   38.80    2.06
   4  -6  -6   40.32    2.14
  -4   6   6   40.88    2.72
  -4   6   6   39.31    2.87
  -3   6   6   66.24    3.09
  -3   6   6   63.90    3.40
  -3   6   6   63.33    2.64
   3  -6  -6   64.94    2.78
  -3   6   6   71.27    3.10
  -3   6   6   61.16    3.37
   3  -6  -6   67.19    2.63
  -2   6   6    1.21    1.43
  -2   6   6    1.03    0.88
  -2   6   6   -0.16    1.04
  -2   6   6    0.40    1.03
   2  -6  -6    0.95    0.81
  -2   6   6   -0.33    0.84
   2  -6  -6   -0.09    0.70
  -1   6   6   18.16    1.76
   1  -6  -6   18.97    1.66
  -1   6   6   18.94    1.93
  -1   6   6   17.33    1.83
  -1   6   6   18.70    2.06
  -1   6   6   21.03    1.70
   0  -6  -6    0.47    0.85
   0   6   6    0.95    0.84
   0   6   6   -0.58    1.45
   0   6   6   -0.89    0.82
   0   6   6   -0.35    1.04
   1   6   6   19.36    1.82
  -1  -6  -6   18.79    1.97
   1   6   6   19.64    2.28
   1   6   6   19.88    2.16
   2   6   6    5.36    1.30
   2   6   6    8.61    1.74
  -2  -6  -6    8.05    1.51
   3   6   6   22.15    2.03
  -3  -6  -6   18.34    2.19
   3   6   6   23.17    2.52
  -4  -6  -6    2.26    1.43
  -5  -6  -6    2.95    1.69
  -6  -6  -6   -0.46    1.76
  -8   7   6    0.38    0.90
  -7   7   6   11.22    1.54
  -7   7   6    9.20    2.10
  -6   7   6    3.68    1.41
  -6   7   6    0.62    0.89
   6  -7  -6    2.07    1.13
  -6   7   6    4.30    1.60
  -6   7   6    1.47    1.14
  -5   7   6   -0.12    1.20
   5  -7  -6    0.88    0.91
  -5   7   6   -0.48    0.97
  -5   7   6    1.33    1.39
  -5   7   6    0.45    0.87
   4  -7  -6   49.21    2.58
  -4   7   6   48.97    2.84
  -4   7   6   49.02    3.35
  -4   7   6   48.25    3.06
  -4   7   6   49.12    2.48
   3  -7  -6    2.24    0.99
  -3   7   6    0.59    0.91
  -3   7   6    1.88    1.21
  -3   7   6    2.61    1.44
   3  -7  -6    1.75    0.82
  -3   7   6    1.15    1.23
  -2   7   6   49.80    3.09
  -2   7   6   56.22    3.32
  -2   7   6   53.57    3.27
   2  -7  -6   53.67    2.71
  -2   7   6   47.39    2.68
   2  -7  -6   51.91    2.73
  -1   7   6   17.56    1.76
  -1   7   6   16.93    2.01
  -1   7   6   15.64    2.19
  -1   7   6   11.12    1.77
   1  -7  -6   16.13    1.70
   0  -7  -6   48.69    2.88
   0   7   6   50.15    3.15
   0   7   6   52.40    2.87
   0   7   6   46.44    3.11
   1   7   6    1.36    1.37
  -1  -7  -6    2.94    1.22
   1   7   6    1.27    1.13
   2   7   6    7.78    1.50
  -2  -7  -6   10.25    1.82
   2   7   6   10.90    1.98
   3   7   6    6.42    1.97
  -3  -7  -6   10.75    1.97
  -4  -7  -6   28.52    2.98
  -5  -7  -6    3.63    1.92
  -8   8   6    0.83    1.14
  -8   8   6    0.07    1.00
  -7   8   6   -1.93    1.17
  -7   8   6    0.26    1.06
  -6   8   6   17.60    2.53
   6  -8  -6   18.30    2.01
  -6   8   6   11.30    1.63
  -6   8   6   17.57    2.03
  -5   8   6    0.69    1.50
  -5   8   6   -0.55    1.11
  -5   8   6    0.96    1.46
   5  -8  -6    1.94    1.12
  -5   8   6    0.63    0.91
  -4   8   6    0.71    1.18
  -4   8   6    4.41    1.71
   4  -8  -6    2.88    1.15
  -4   8   6    1.75    1.02
  -4   8   6    3.07    1.55
   3  -8  -6   65.78    3.26
  -3   8   6   72.58    3.88
  -3   8   6   66.08    3.61
  -3   8   6   75.84    4.16
  -3   8   6   68.39    3.25
   2  -8  -6    1.02    1.11
  -2   8   6   -0.31    1.33
  -2   8   6    0.80    1.52
  -2   8   6   -0.03    1.31
  -2   8   6   -0.59    1.11
  -1   8   6    7.78    1.72
  -1   8   6    6.43    1.45
   1  -8  -6    7.70    1.49
   1  -8  -6    6.61    1.48
  -1   8   6    8.39    1.75
   0   8   6    1.63    1.22
   0  -8  -6   -0.80    1.09
   0   8   6   -2.07    1.13
   0   8   6   -0.21    1.18
   1   8   6   25.39    2.72
   1   8   6   21.64    2.20
  -1  -8  -6   23.50    2.41
  -2  -8  -6    8.30    1.85
   2   8   6    8.22    2.04
   2   8   6   12.29    1.89
  -3  -8  -6   14.91    2.34
   3   8   6   16.09    2.60
  -4  -8  -6   20.95    2.85
  -7   9   6    1.58    1.26
  -7   9   6   -0.17    1.38
  -6   9   6   22.95    2.42
  -6   9   6   23.99    2.06
  -5   9   6    0.43    1.03
  -5   9   6   -1.17    1.08
   5  -9  -6   -1.37    1.08
  -5   9   6    0.25    1.61
  -4   9   6    4.58    1.33
   4  -9  -6    2.67    1.34
  -4   9   6    2.05    1.40
  -4   9   6    0.97    1.62
  -3   9   6   -2.42    1.23
  -3   9   6    0.03    1.16
  -3   9   6   -0.60    1.30
  -2   9   6   11.79    2.04
  -2   9   6   15.90    1.98
  -2   9   6   11.22    2.06
  -1   9   6    1.67    1.50
  -1   9   6   -0.59    1.31
  -1   9   6    0.00    1.23
   0   9   6   -2.11    1.22
   0   9   6    0.91    1.42
   0   9   6   -1.45    1.16
  -1  -9  -6    1.56    1.48
   1   9   6    2.19    1.74
   1   9   6    5.01    1.71
  -2  -9  -6    1.28    1.56
   2   9   6    1.75    1.84
   2   9   6    1.58    1.44
  -3  -9  -6    1.06    1.71
  -6  10   6    4.65    1.89
  -6  10   6    5.93    1.54
  -5  10   6    1.58    1.27
  -5  10   6    2.04    1.55
  -4  10   6    0.74    1.51
  -4  10   6   -0.37    1.17
  -3  10   6    2.25    1.74
  -3  10   6    1.45    1.46
  -3  10   6    1.26    1.54
  -2  10   6    5.20    1.91
  -2  10   6    7.33    1.79
  -2  10   6    3.32    1.74
  -1  10   6   11.76    2.17
  -1  10   6   12.36    2.01
  -1  10   6    8.76    2.11
   0  10   6    1.84    1.53
   0  10   6    2.71    1.67
   0  10   6    1.43    1.82
   1  10   6    4.94    1.80
   1  10   6    2.41    1.93
   2  10   6    2.74    2.18
  -5  11   6    0.31    1.29
  -5  11   6    0.60    1.63
  -4  11   6   -1.05    1.62
  -4  11   6    0.05    1.51
  -3  11   6    4.41    1.86
  -3  11   6    4.29    1.97
  -2  11   6    1.31    1.73
  -2  11   6   -0.77    1.44
  -1  11   6   -2.18    1.43
  -1  11   6    2.07    1.89
   0  11   6    2.36    2.09
   0  11   6    3.52    1.87
  -1  14  -7   15.13    2.45
  -2 -13   7   -0.56    1.81
   0  13  -7    0.82    1.55
  -2  13  -7    3.70    1.65
  -3  13  -7   -2.29    1.41
  -4 -12   7   53.51    4.31
  -3 -12   7    3.31    1.95
  -2 -12   7    2.90    1.85
  -1 -12   7    3.44    1.81
   1  12  -7    4.06    1.64
   0  12  -7    6.71    1.70
   0 -12   7    8.03    1.98
  -1  12  -7    2.40    1.35
  -2  12  -7    5.58    1.63
  -5 -11   7   12.19    2.55
  -4 -11   7    0.32    1.66
  -3 -11   7    1.55    1.63
  -2 -11   7   13.06    2.22
  -1 -11   7    1.21    1.43
   1  11  -7    1.39    1.22
   0  11  -7   57.59    2.97
   0 -11   7   64.33    3.83
   1 -11   7   -0.04    1.28
  -1  11  -7   -0.34    1.05
  -6 -10   7   11.05    2.50
  -5 -10   7    2.62    1.81
  -4 -10   7    5.77    1.84
  -3 -10   7    1.40    1.45
   2  10  -7    9.84    1.60
  -2 -10   7   10.09    1.87
   1  10  -7   13.79    1.76
  -1 -10   7   16.92    1.93
  -1 -10   7   16.51    2.12
   1  10  -7   17.71    1.46
   0 -10   7   42.01    2.83
   0  10  -7   41.51    2.38
   0 -10   7   42.76    3.05
   1 -10   7   18.22    2.05
   1 -10   7   18.26    2.18
   2 -10   7   12.20    1.79
  -6  -9   7    1.99    1.69
  -5  -9   7    2.67    1.56
  -4  -9   7   27.20    2.32
  -4  -9   7   26.29    2.62
  -3  -9   7   56.47    3.44
  -3  -9   7   54.69    2.99
  -2  -9   7   37.62    2.81
   2   9  -7   37.13    2.41
   2   9  -7   35.37    1.42
  -2  -9   7   35.12    2.35
  -1  -9   7    5.44    1.51
   1   9  -7    3.98    0.99
  -1  -9   7    6.36    1.27
   0  -9   7   95.22    3.96
   0  -9   7   91.81    4.14
   1  -9   7    0.23    1.05
  -1   9  -7    0.40    0.98
   1  -9   7    0.49    0.95
  -2   9  -7   20.25    2.01
   2  -9   7   20.56    2.02
   2  -9   7   21.64    1.96
   3  -9   7   14.80    1.84
   3  -9   7   16.44    1.78
  -3   9  -7   14.84    1.83
   4  -9   7    7.29    0.93
  -7  -8   7    2.84    1.83
  -6  -8   7   23.49    2.70
  -5  -8   7   19.78    2.00
  -5  -8   7   20.83    2.35
  -4  -8   7    1.37    0.91
  -4  -8   7    0.94    1.12
  -3  -8   7   44.69    2.92
  -3  -8   7   48.90    2.61
   3   8  -7   47.90    2.51
  -2  -8   7    7.34    1.47
  -2  -8   7    4.59    1.02
   2   8  -7    5.59    1.14
  -1  -8   7  135.10    4.51
  -1  -8   7  129.78    4.88
   0  -8   7    7.74    1.37
   0  -8   7    4.91    1.53
   1  -8   7  401.87   10.59
  -1   8  -7  423.68   10.21
   1  -8   7  436.83   10.30
   2  -8   7    2.17    1.02
  -2   8  -7    1.27    0.95
  -2   8  -7    1.38    0.96
   2  -8   7    0.89    0.87
  -3   8  -7   23.27    2.07
   3  -8   7   25.63    2.02
  -3   8  -7   27.28    2.13
   3  -8   7   24.23    2.10
   4  -8   7   14.93    1.30
  -4   8  -7   12.24    1.68
  -7  -7   7    3.57    1.70
  -6  -7   7   44.29    3.21
  -5  -7   7   40.86    2.43
  -5  -7   7   40.67    2.85
  -4  -7   7   16.52    1.59
  -4  -7   7   15.95    1.89
  -3  -7   7   -0.15    0.66
   3   7  -7    0.11    0.79
  -3  -7   7   -0.22    0.97
  -3  -7   7   -0.39    0.87
  -2  -7   7    6.85    1.02
  -2  -7   7    6.12    1.27
   2   7  -7    5.85    0.56
   2   7  -7    5.41    1.06
  -1  -7   7  345.54    9.18
  -1  -7   7  354.12    8.47
   0  -7   7   62.15    3.00
   0  -7   7   62.49    2.72
   0   7  -7   59.67    2.70
  -1   7  -7   40.93    2.42
   1  -7   7   37.65    2.36
  -1   7  -7   37.93    2.19
   1  -7   7   42.84    2.33
  -2   7  -7   12.54    1.44
   2  -7   7   14.59    1.50
   2  -7   7   13.09    1.46
  -2   7  -7   16.85    1.62
  -3   7  -7   16.09    1.64
  -3   7  -7   16.26    1.64
   3  -7   7   16.37    1.61
   4  -7   7    6.92    1.25
  -4   7  -7    4.97    1.24
  -4   7  -7    6.63    1.30
   4  -7   7    5.64    0.87
  -5   7  -7    0.88    1.04
  -8  -6   7    0.89    1.61
  -7  -6   7    4.26    1.56
  -6  -6   7    4.29    1.38
  -5  -6   7   28.61    2.34
  -4  -6   7   40.74    2.13
  -4  -6   7   44.20    2.80
  -4  -6   7   35.41    2.44
   4   6  -7   41.21    1.91
   3   6  -7    1.52    0.75
  -3  -6   7    1.66    0.73
  -3  -6   7    2.70    1.05
  -3  -6   7    2.32    0.97
  -2  -6   7  103.57    3.40
  -2  -6   7  101.43    3.86
  -2  -6   7  114.52    4.05
  -1  -6   7  131.94    3.97
  -1  -6   7  137.67    4.55
  -1  -6   7  124.32    4.33
   0  -6   7  396.08    9.07
   0  -6   7  393.12    9.75
   0   6  -7  399.78    9.72
   0   6  -7  390.32    9.05
  -1   6  -7    5.34    0.96
   1  -6   7    4.96    0.96
   1  -6   7    4.21    0.98
  -1   6  -7    5.39    1.03
  -2   6  -7  102.85    3.67
   2  -6   7  103.86    3.74
  -2   6  -7  115.25    3.97
   3  -6   7   29.45    1.64
  -3   6  -7   27.12    1.83
   3  -6   7   28.42    1.97
  -3   6  -7   31.09    2.11
  -3   6  -7   29.85    2.01
  -4   6  -7   10.45    1.23
  -4   6  -7   12.33    1.57
   4  -6   7   12.92    1.12
   4  -6   7   11.01    1.40
  -5   6  -7   -0.28    0.85
  -8  -5   7   12.21    2.02
  -7  -5   7   30.61    2.57
  -6  -5   7    3.41    1.26
  -5  -5   7   29.27    2.20
   4   5  -7   -0.18    0.52
  -4  -5   7    0.18    0.86
  -4  -5   7   -0.37    0.56
  -4  -5   7    0.16    0.83
  -3  -5   7  139.63    3.95
  -3  -5   7  152.19    4.70
  -3  -5   7  142.30    4.60
   3   5  -7  140.41    3.84
  -2  -5   7   96.02    3.55
   2   5  -7   95.88    2.62
  -2  -5   7  103.54    3.66
  -2  -5   7  102.56    3.08
  -1  -5   7   -0.87    0.62
   1   5  -7   -0.13    0.53
  -1  -5   7    0.00    0.51
   0  -5   7   22.20    1.40
   0   5  -7   22.71    1.41
   0   5  -7   21.28    1.63
   0  -5   7   21.33    1.61
   1  -5   7   -0.18    0.60
  -1   5  -7    0.10    0.55
  -1   5  -7   -0.18    0.56
  -1   5  -7   -0.64    0.40
   1  -5   7   -0.23    0.55
  -2   5  -7    0.45    0.64
  -2   5  -7    0.89    0.66
   2  -5   7    0.35    0.67
  -2   5  -7   -0.17    0.48
  -3   5  -7  140.97    4.48
  -3   5  -7  135.83    4.06
   3  -5   7  139.11    4.44
   3  -5   7  138.54    3.95
  -3   5  -7  144.05    4.55
   4  -5   7  161.40    4.31
  -4   5  -7  168.60    5.19
  -4   5  -7  150.41    4.57
  -4   5  -7  165.34    5.19
   4  -5   7  155.07    4.87
  -5   5  -7    8.85    1.45
   5  -5   7   11.96    0.99
   5  -5   7   10.05    1.37
  -9  -4   7   -0.30    1.36
  -8  -4   7   16.20    2.04
  -7  -4   7    5.77    1.43
  -6  -4   7   -0.93    0.90
  -5  -4   7    1.48    0.98
  -5  -4   7   -0.07    0.88
   4   4  -7  435.52    8.53
  -4  -4   7  428.55    9.18
  -4  -4   7  435.75   10.27
  -4  -4   7  410.56   10.22
  -3  -4   7   16.10    1.41
  -3  -4   7   15.15    1.35
   3   4  -7   14.90    0.75
   3   4  -7   15.48    1.03
  -3  -4   7   16.12    1.05
  -2  -4   7  125.99    3.94
  -2  -4   7  123.38    3.30
   2   4  -7  126.18    3.29
  -1  -4   7    0.20    0.64
   1   4  -7    1.04    0.55
  -1  -4   7    0.65    0.47
   1   4  -7    0.65    0.63
   0   4  -7   78.59    2.59
   0   4  -7   82.74    2.59
   0  -4   7   81.38    2.58
   0   4  -7   77.77    2.92
   0  -4   7   76.34    2.90
  -1   4  -7    8.09    1.05
  -1   4  -7    9.35    0.99
  -1   4  -7    9.11    0.93
   1  -4   7   10.10    1.16
   2  -4   7    9.76    1.21
  -2   4  -7   10.74    1.19
  -2   4  -7    9.24    1.08
  -2   4  -7    8.75    0.96
   2  -4   7   10.94    1.10
   3  -4   7   58.01    2.65
  -3   4  -7   57.69    2.36
  -3   4  -7   62.85    2.72
   3  -4   7   61.84    2.39
  -3   4  -7   64.04    2.80
  -4   4  -7  105.61    4.01
  -4   4  -7  104.98    3.61
   4  -4   7  103.27    3.81
   4  -4   7  107.57    3.44
  -4   4  -7  112.05    4.07
   5  -4   7   82.29    2.90
   5  -4   7   81.99    3.31
  -5   4  -7   84.17    3.76
  -9  -3   7    0.07    1.30
  -8  -3   7    2.72    1.18
  -7  -3   7   25.08    2.01
  -6  -3   7   87.24    3.35
  -6  -3   7   79.29    3.26
  -6  -3   7   86.64    2.68
  -5  -3   7   66.02    2.12
  -5  -3   7   61.16    2.70
  -5  -3   7   63.16    2.72
  -4  -3   7   15.46    1.32
  -4  -3   7   16.52    0.97
   3   3  -7   12.42    0.90
  -3  -3   7   11.64    0.78
  -3  -3   7   10.63    1.13
   3   3  -7   12.91    0.85
   2   3  -7  341.01    7.95
  -2  -3   7  340.52    8.26
   2   3  -7  361.17    8.22
  -2  -3   7  349.80    7.22
   1   3  -7   64.99    1.98
   1   3  -7   61.72    2.39
  -1  -3   7   61.11    2.42
  -1  -3   7   64.27    1.97
   0  -3   7   58.68    2.42
   0   3  -7   59.86    2.15
   0   3  -7   61.17    2.08
   0   3  -7   69.37    2.55
   1  -3   7  906.85   19.50
  -1   3  -7  920.38   19.48
  -1   3  -7  910.72   18.34
  -1   3  -7  904.60   18.17
   1  -3   7  906.89   19.61
   2  -3   7  214.00    5.78
  -2   3  -7  213.51    5.34
   2  -3   7  212.75    5.60
  -2   3  -7  215.06    5.79
  -2   3  -7  214.42    5.52
   3  -3   7  131.97    4.00
   3  -3   7  130.57    4.23
  -3   3  -7  137.95    3.93
  -3   3  -7  137.00    4.33
  -4   3  -7  801.12   17.00
   4  -3   7  802.95   17.87
  -4   3  -7  822.80   18.17
   4  -3   7  831.44   17.82
   5  -3   7    3.47    1.14
  -5   3  -7    4.34    1.14
   5  -3   7    3.33    0.93
  -8   3  -7    4.77    1.52
  -9  -2   7    6.65    1.40
  -8  -2   7    2.13    1.06
  -7  -2   7   11.13    1.31
  -7  -2   7    9.72    1.24
  -6  -2   7  272.30    6.83
  -6  -2   7  261.44    6.79
  -6  -2   7  262.83    6.80
  -5  -2   7    4.08    0.77
  -5  -2   7    4.46    0.91
  -5  -2   7    3.19    0.84
  -4  -2   7   30.09    1.41
  -4  -2   7   26.29    1.38
  -4  -2   7   27.48    1.59
  -4  -2   7   25.75    1.01
  -3  -2   7    8.49    0.51
   3   2  -7    9.19    0.86
  -3  -2   7    9.53    0.83
  -3  -2   7    7.98    0.80
  -3  -2   7    8.75    0.97
  -2  -2   7    1.61    0.55
  -2  -2   7    0.31    0.57
   2   2  -7    0.51    0.52
   2   2  -7    0.44    0.55
   1   2  -7   27.55    1.29
   1   2  -7   28.25    1.55
   1   2  -7   24.20    1.59
  -1  -2   7   25.21    1.40
  -1  -2   7   26.80    1.62
   1   2  -7   27.60    1.11
   0   2  -7  135.02    3.44
   0  -2   7  130.17    4.04
   0   2  -7  145.10    4.01
   0  -2   7  136.05    4.00
   0   2  -7  133.12    3.56
   0  -2   7  137.24    3.66
  -1   2  -7   47.79    2.20
  -1   2  -7   50.41    1.95
   1  -2   7   48.15    1.93
   1  -2   7   45.82    2.17
   1  -2   7   46.93    2.22
   2  -2   7   -0.02    0.81
   2  -2   7    1.19    0.76
  -2   2  -7    0.40    0.46
  -2   2  -7    0.94    0.61
  -2   2  -7    1.05    0.66
   2  -2   7   -0.18    0.51
   3  -2   7   14.66    1.45
  -3   2  -7   11.52    1.10
   3  -2   7   12.66    1.40
  -3   2  -7   11.46    1.32
  -3   2  -7    9.73    1.12
  -4   2  -7   19.81    1.59
  -4   2  -7   20.44    1.60
   4  -2   7   15.00    1.63
   4  -2   7   19.76    1.73
  -4   2  -7   19.28    1.75
  -5   2  -7    9.59    1.46
   5  -2   7    1.19    0.70
  -7   2  -7   11.75    1.74
  -8   2  -7    1.56    1.37
  -9  -1   7    4.89    1.18
  -8  -1   7    0.66    0.84
  -7  -1   7    0.50    0.61
  -7  -1   7    0.61    0.74
  -7  -1   7    0.54    0.71
  -7  -1   7    0.51    0.85
  -6  -1   7   21.43    1.28
  -6  -1   7   21.12    1.61
  -6  -1   7   22.71    1.57
  -6  -1   7   21.82    1.78
  -5  -1   7  129.94    3.26
  -5  -1   7  124.93    3.96
  -5  -1   7  126.32    3.65
  -4  -1   7   21.56    1.13
  -4  -1   7   19.03    1.33
  -4  -1   7   19.86    1.38
   3   1  -7    1.89    0.52
  -3  -1   7    1.31    0.58
  -3  -1   7    1.68    0.59
   3   1  -7    1.81    0.61
  -3  -1   7    0.57    0.44
   2   1  -7  508.83   10.15
   2   1  -7  487.69   11.46
  -2  -1   7  510.19   11.17
   2   1  -7  510.99   11.02
  -2  -1   7  511.17   11.54
  -2  -1   7  504.74   10.48
   1   1  -7 1137.95   21.90
   1   1  -7 1115.24   23.20
  -1  -1   7 1091.18   23.87
  -1  -1   7 1112.38   23.33
   1   1  -7 1130.96   23.98
  -1  -1   7 1112.91   22.08
   0   1  -7   19.36    1.41
   0   1  -7   15.16    1.30
   0   1  -7   18.24    1.17
   0  -1   7   16.92    1.13
   0  -1   7   18.04    1.43
   0  -1   7   19.24    1.56
  -1   1  -7    7.50    0.83
   1  -1   7    7.07    1.03
  -1   1  -7    9.12    1.06
  -1   1  -7    8.42    1.04
   1  -1   7    6.42    0.99
   1  -1   7    7.23    0.86
  -2   1  -7   54.09    2.17
   2  -1   7   52.30    2.47
  -2   1  -7   54.71    2.48
   2  -1   7   54.12    2.16
   2  -1   7   53.07    2.45
  -2   1  -7   52.67    2.39
  -3   1  -7  193.76    5.59
   3  -1   7  186.03    4.86
  -3   1  -7  185.35    5.10
   3  -1   7  185.37    5.51
   3  -1   7  189.74    5.52
   4  -1   7   69.75    3.18
  -4   1  -7   75.15    2.99
  -4   1  -7   77.60    3.46
   4  -1   7   80.09    3.29
   5  -1   7    1.58    1.10
  -5   1  -7    1.90    0.99
  -6   1  -7   19.12    1.96
  -7   1  -7    0.64    1.20
  -8   1  -7    0.99    1.32
  -9   0   7    3.29    0.89
  -8   0   7    1.08    0.71
  -8   0   7   -0.11    1.03
  -7   0   7   35.32    1.69
  -7   0   7   36.15    1.41
  -7   0   7   37.21    1.69
  -7   0   7   35.51    1.76
  -7   0   7   37.33    2.44
  -7   0   7   34.23    1.42
  -6   0   7   70.92    1.96
  -6   0   7   71.40    2.11
  -6   0   7   67.85    3.12
  -6   0   7   69.64    2.37
  -5   0   7    1.55    0.88
  -5   0   7    1.77    0.62
  -5   0   7    2.14    0.46
  -4   0   7   -0.38    0.50
  -4   0   7    0.27    0.42
  -4   0   7   -0.08    0.67
  -3   0   7   21.08    1.53
  -3   0   7   23.33    1.18
   3   0  -7   23.36    1.10
   3   0  -7   27.72    1.71
   3   0  -7   25.28    1.18
  -3   0   7   23.40    1.36
  -3   0   7   21.82    1.74
  -2   0   7  235.88    5.43
   2   0  -7  238.58    5.05
  -2   0   7  234.63    6.26
  -2   0   7  236.08    5.83
   2   0  -7  243.01    5.70
  -2   0   7  235.96    6.23
   2   0  -7  238.66    6.25
  -1   0   7  431.22    9.95
  -1   0   7  437.52   10.36
   1   0  -7  439.42    9.87
  -1   0   7  439.14    9.36
   1   0  -7  446.39   10.42
   0   0  -7    9.88    0.85
   0   0   7   10.08    1.11
   0   0  -7    8.61    1.03
   0   0   7    8.53    0.92
   0   0  -7    8.92    1.00
   0   0   7    8.59    1.14
   0   0  -7    7.80    1.02
   1   0   7   -0.64    0.66
  -1   0  -7   -0.79    0.52
   1   0   7   -0.64    0.50
  -1   0  -7    0.09    0.45
   1   0   7    0.99    0.94
   2   0   7   13.33    1.16
  -2   0  -7   12.12    1.13
   2   0   7   13.32    1.44
   2   0   7   12.61    1.49
  -2   0  -7   11.07    1.28
   3   0   7  144.61    4.88
   3   0   7  148.20    4.24
  -3   0  -7  141.67    4.67
  -3   0  -7  147.13    4.38
  -3   0  -7  159.94    4.94
   3   0   7  149.06    4.78
  -4   0  -7   80.63    3.48
   4   0   7   88.09    3.78
   4   0   7   88.47    3.58
  -4   0  -7   84.60    3.29
   4   0   7   90.03    3.00
  -4   0  -7   85.62    3.75
   5   0   7    0.23    1.04
  -5   0  -7    1.38    1.04
  -6   0  -7    2.41    1.22
  -7   0  -7   13.63    2.06
  -8   0  -7   -0.23    1.38
  -8   1   7    9.14    1.67
  -7   1   7   47.14    1.92
  -7   1   7   51.56    1.82
  -7   1   7   47.39    1.76
  -7   1   7   52.86    3.04
  -6   1   7    1.58    1.01
  -6   1   7    2.97    0.66
  -6   1   7    4.83    0.66
  -5   1   7    7.48    1.26
  -5   1   7    8.24    1.22
  -5   1   7   10.06    0.89
  -4   1   7  106.16    3.75
  -4   1   7  109.04    3.73
  -4   1   7  105.53    3.03
   4  -1  -7  101.71    3.73
  -4   1   7  103.59    2.64
  -3   1   7   16.16    1.31
  -3   1   7   17.81    1.49
   3  -1  -7   15.85    1.04
  -3   1   7   17.25    1.04
  -3   1   7   16.40    1.48
   3  -1  -7   14.87    1.37
   3  -1  -7   14.67    0.94
  -2   1   7   31.83    1.70
   2  -1  -7   34.32    1.91
  -2   1   7   34.04    1.95
   2  -1  -7   34.65    1.62
  -2   1   7   31.46    1.84
  -2   1   7   32.14    1.48
  -1   1   7   66.49    2.74
   1  -1  -7   62.29    2.39
   1  -1  -7   65.41    2.53
  -1   1   7   64.06    2.57
  -1   1   7   63.85    2.73
   1  -1  -7   64.66    2.69
  -1   1   7   65.48    2.29
   0  -1  -7   14.69    1.25
   0   1   7   15.36    1.19
   0  -1  -7   16.29    1.35
   0  -1  -7   13.12    1.26
   0   1   7   14.40    1.44
   0   1   7   14.62    1.36
  -1  -1  -7   72.54    2.86
   1   1   7   65.84    2.86
   1   1   7   66.71    2.94
  -1  -1  -7   66.74    2.72
  -1  -1  -7   71.46    2.93
   1   1   7   72.85    2.58
  -2  -1  -7   21.43    1.72
   2   1   7   16.76    1.68
  -2  -1  -7   19.84    1.66
  -2  -1  -7   20.06    1.69
   2   1   7   18.28    1.42
   2   1   7   16.91    1.71
  -3  -1  -7   12.18    1.49
   3   1   7   12.19    1.56
   3   1   7   13.99    1.80
   3   1   7   10.18    1.18
  -3  -1  -7   14.27    1.64
  -4  -1  -7   -0.39    0.95
   4   1   7    0.10    0.97
   4   1   7    1.07    1.41
  -4  -1  -7    0.06    0.85
   4   1   7   -0.29    0.75
  -5  -1  -7    0.30    1.00
   5   1   7   -1.39    0.96
  -6  -1  -7    2.01    1.22
  -7  -1  -7    1.96    1.51
  -8  -1  -7    8.28    2.15
  -9   2   7    2.64    1.63
  -8   2   7   13.28    1.75
  -8   2   7   11.83    1.93
  -7   2   7   44.80    2.99
  -7   2   7   45.38    2.74
  -6   2   7    5.01    1.26
  -6   2   7    3.25    0.66
  -6   2   7    4.48    1.28
  -6   2   7    3.86    0.68
  -5   2   7    5.13    1.18
  -5   2   7    4.26    0.74
  -5   2   7    4.24    1.19
  -5   2   7    4.27    0.48
  -4   2   7  140.92    3.42
  -4   2   7  138.16    3.81
  -4   2   7  138.62    4.47
  -4   2   7  140.17    4.74
   4  -2  -7  148.06    4.84
   3  -2  -7  164.48    4.01
  -3   2   7  162.63    4.43
  -3   2   7  163.57    4.04
   3  -2  -7  159.59    3.67
  -3   2   7  165.60    4.96
  -3   2   7  172.84    5.22
   3  -2  -7  160.79    5.11
  -2   2   7  107.30    3.12
  -2   2   7  107.17    3.41
   2  -2  -7  110.97    3.93
  -2   2   7  103.58    3.80
  -2   2   7  107.95    3.78
  -1   2   7  583.40   13.44
   1  -2  -7  558.57   12.54
  -1   2   7  553.54   13.13
   1  -2  -7  570.91   13.35
  -1   2   7  562.62   11.98
  -1   2   7  564.04   12.75
   0   2   7   -1.27    0.90
   0   2   7   -0.45    0.75
   0  -2  -7    0.53    0.63
   0   2   7    0.91    0.65
   0  -2  -7    1.68    0.72
  -1  -2  -7   23.38    1.85
   1   2   7   23.31    1.62
   1   2   7   21.76    1.97
  -1  -2  -7   23.61    1.75
   1   2   7   22.59    1.89
  -2  -2  -7  129.33    4.53
  -2  -2  -7  124.79    4.34
   2   2   7  122.65    3.94
   2   2   7  135.75    4.78
   2   2   7  123.60    4.41
   3   2   7   78.31    3.79
   3   2   7   77.69    3.02
  -3  -2  -7   80.92    3.48
   3   2   7   76.23    3.50
  -3  -2  -7   77.39    3.50
   4   2   7   27.61    1.95
  -4  -2  -7   26.41    2.25
   4   2   7   25.65    2.23
  -5  -2  -7    0.63    1.12
  -6  -2  -7    3.23    1.44
  -7  -2  -7    5.11    1.84
  -9   3   7    2.76    1.74
  -8   3   7   19.36    2.45
  -7   3   7   52.67    2.84
  -7   3   7   47.79    3.25
  -6   3   7   31.17    2.22
  -6   3   7   30.56    1.60
  -6   3   7   32.52    2.46
  -5   3   7    3.06    0.83
  -5   3   7    3.85    1.21
  -5   3   7    3.96    0.58
  -5   3   7    5.50    1.28
  -4   3   7   67.87    2.16
   4  -3  -7   67.99    2.08
  -4   3   7   65.00    2.95
  -4   3   7   67.66    2.50
  -4   3   7   64.81    3.12
  -3   3   7    2.14    0.70
  -3   3   7    0.81    1.07
  -3   3   7    1.57    0.99
  -3   3   7    2.01    0.85
   3  -3  -7    1.99    0.58
  -3   3   7    2.25    0.64
   3  -3  -7    3.58    1.03
   3  -3  -7    2.38    0.58
  -2   3   7   41.29    2.52
  -2   3   7   39.35    2.12
  -2   3   7   40.17    2.38
  -2   3   7   41.46    1.87
   2  -3  -7   42.99    2.52
  -2   3   7   43.60    2.12
  -1   3   7  217.42    6.31
  -1   3   7  218.00    5.90
  -1   3   7  217.45    5.96
  -1   3   7  214.21    5.50
   1  -3  -7  211.04    5.70
   1  -3  -7  209.21    6.23
  -1   3   7  207.78    6.29
   0  -3  -7  270.66    7.37
   0  -3  -7  257.21    6.86
   0   3   7  246.43    7.22
   0   3   7  261.40    7.06
   0   3   7  263.61    7.46
   0   3   7  265.62    6.56
  -1  -3  -7    5.02    1.06
   1   3   7    2.50    1.09
  -1  -3  -7    4.04    1.08
   1   3   7    2.91    1.50
   1   3   7    3.85    0.92
  -2  -3  -7   15.35    1.66
   2   3   7    9.97    1.84
  -2  -3  -7   12.92    1.52
   2   3   7   10.27    1.29
   2   3   7    9.86    1.57
  -3  -3  -7    0.94    0.92
   3   3   7   -0.54    0.87
  -3  -3  -7   -1.51    0.80
   3   3   7   -0.79    1.45
   3   3   7   -1.08    1.04
   4   3   7    4.01    1.18
  -4  -3  -7    3.76    1.26
   4   3   7    1.61    1.33
  -5  -3  -7   12.39    1.93
  -6  -3  -7    3.18    1.58
  -7  -3  -7    1.69    1.83
  -9   4   7   -0.17    1.56
  -8   4   7    0.15    1.37
  -7   4   7   20.02    2.37
  -7   4   7   19.94    1.32
  -7   4   7   20.58    1.95
  -6   4   7   31.18    2.68
  -6   4   7   24.51    1.30
  -6   4   7   30.58    1.71
  -6   4   7   29.76    2.32
  -5   4   7   73.69    2.41
  -5   4   7   81.19    3.41
  -5   4   7   79.57    3.82
  -5   4   7   81.96    2.81
  -5   4   7   78.73    2.84
  -4   4   7    6.08    0.95
  -4   4   7    5.78    1.43
  -4   4   7    6.37    0.82
  -4   4   7    5.77    1.33
   4  -4  -7    5.06    0.80
  -4   4   7    5.01    1.04
  -3   4   7   27.54    1.82
   3  -4  -7   27.21    1.49
  -3   4   7   26.66    2.24
  -3   4   7   26.38    2.21
   3  -4  -7   24.41    2.12
   3  -4  -7   27.44    1.52
  -3   4   7   29.28    1.63
  -3   4   7   27.37    1.90
   2  -4  -7   95.59    3.20
  -2   4   7   94.91    3.20
  -2   4   7   91.31    3.48
  -2   4   7   91.34    3.84
  -2   4   7   97.87    3.50
  -2   4   7   94.00    3.86
   2  -4  -7   91.12    3.83
  -1   4   7   48.20    2.63
  -1   4   7   45.68    2.27
  -1   4   7   46.43    2.93
   1  -4  -7   44.61    2.26
  -1   4   7   49.34    2.60
   1  -4  -7   45.80    2.64
  -1   4   7   50.55    2.82
   0   4   7  116.99    3.86
   0   4   7  115.01    4.40
   0   4   7  110.75    4.22
   0   4   7  120.32    4.28
   0  -4  -7  115.69    4.05
   0   4   7  115.18    4.59
   0  -4  -7  114.79    4.31
   1   4   7    4.41    1.28
  -1  -4  -7    5.99    1.23
  -1  -4  -7    4.35    1.09
   1   4   7    3.64    1.65
   1   4   7    5.57    1.07
  -2  -4  -7   53.25    3.01
   2   4   7   52.13    3.11
   2   4   7   60.48    3.61
   2   4   7   57.39    2.79
  -2  -4  -7   64.57    3.20
   3   4   7   16.62    1.70
   3   4   7   16.91    2.10
  -3  -4  -7   16.58    1.93
  -4  -4  -7    9.53    1.76
   4   4   7   10.95    2.03
  -5  -4  -7   -0.26    1.29
  -6  -4  -7    0.70    1.51
  -8   5   7    2.03    1.48
  -7   5   7   -1.04    1.29
  -7   5   7   -1.36    0.58
  -7   5   7   -1.55    0.77
  -7   5   7   -0.82    1.30
  -6   5   7   15.98    1.24
  -6   5   7   17.71    2.22
  -6   5   7   17.55    1.48
  -6   5   7   15.54    1.85
  -5   5   7    1.85    0.87
  -5   5   7    1.86    1.26
  -5   5   7   -0.10    0.68
  -5   5   7   -0.33    1.24
   5  -5  -7    1.80    0.80
  -5   5   7   -0.52    0.85
  -4   5   7    4.01    1.12
  -4   5   7    7.68    1.54
   4  -5  -7    5.61    0.67
   4  -5  -7    4.12    0.89
  -4   5   7    4.51    1.35
  -4   5   7    4.27    0.90
  -4   5   7    4.41    0.96
  -3   5   7   35.80    2.27
  -3   5   7   36.78    2.19
  -3   5   7   32.47    2.46
  -3   5   7   33.59    2.58
   3  -5  -7   36.32    1.87
   3  -5  -7   34.59    1.90
  -3   5   7   35.72    1.98
   2  -5  -7    5.04    0.93
  -2   5   7    2.59    0.98
  -2   5   7    5.83    1.67
   2  -5  -7    5.93    1.04
  -2   5   7    4.41    1.22
  -2   5   7    5.94    1.09
  -2   5   7    3.67    1.33
  -1   5   7  161.30    5.76
   1  -5  -7  160.58    5.08
  -1   5   7  170.16    5.81
  -1   5   7  166.70    4.98
  -1   5   7  159.05    5.37
   1  -5  -7  172.74    5.79
  -1   5   7  183.32    5.59
   0   5   7    5.13    1.29
   0  -5  -7    5.10    1.13
   0   5   7    4.27    1.29
   0   5   7    2.56    1.01
   0  -5  -7    5.44    1.25
   0   5   7    5.07    1.76
  -1  -5  -7    6.73    1.35
   1   5   7    9.32    1.64
   1   5   7    7.50    1.93
   1   5   7    7.82    1.33
   2   5   7   35.55    2.79
   2   5   7   34.23    2.36
  -2  -5  -7   37.59    2.65
   2   5   7   35.25    2.96
   3   5   7   32.47    2.38
   3   5   7   28.53    2.72
  -3  -5  -7   31.28    2.69
   4   5   7   -0.93    1.40
  -4  -5  -7    0.79    1.20
  -5  -5  -7    1.44    1.56
  -6  -5  -7   -0.70    1.57
  -8   6   7    1.08    0.78
  -7   6   7   27.19    1.69
  -7   6   7   26.58    1.98
  -7   6   7   25.69    2.87
  -6   6   7   -1.13    1.34
  -6   6   7   -0.45    0.81
  -6   6   7    0.51    0.99
  -6   6   7   -0.28    1.23
  -5   6   7   35.21    2.63
  -5   6   7   31.72    2.21
  -5   6   7   34.69    1.93
  -5   6   7   30.84    2.71
   5  -6  -7   32.51    2.03
  -4   6   7    0.32    0.82
  -4   6   7   -0.61    0.97
  -4   6   7    0.20    1.42
  -4   6   7   -0.57    1.13
   4  -6  -7   -0.77    0.72
  -3   6   7   30.46    2.30
  -3   6   7   33.53    2.34
  -3   6   7   31.27    2.06
  -3   6   7   29.30    2.48
   3  -6  -7   33.71    1.94
   3  -6  -7   29.03    1.95
  -3   6   7   31.97    2.69
  -2   6   7   44.20    3.14
  -2   6   7   49.84    2.58
  -2   6   7   47.62    2.86
   2  -6  -7   54.03    2.59
  -2   6   7   51.72    2.93
   2  -6  -7   48.00    2.51
  -2   6   7   46.58    3.10
  -1   6   7    4.24    1.39
  -1   6   7    2.84    1.19
  -1   6   7    5.98    1.48
   1  -6  -7    5.34    1.12
  -1   6   7    6.27    1.86
  -1   6   7    2.55    1.13
   0  -6  -7    2.30    1.05
   0   6   7    3.26    1.14
   0   6   7    2.98    1.36
   0   6   7    3.43    1.37
   0   6   7    3.18    1.66
  -1  -6  -7   53.67    3.11
   1   6   7   58.53    3.45
   1   6   7   59.41    3.80
   1   6   7   59.09    3.05
  -2  -6  -7    3.87    1.36
   2   6   7    5.98    1.41
   2   6   7    4.54    1.63
   3   6   7    2.45    1.26
  -3  -6  -7    3.18    1.47
   3   6   7    1.73    1.63
  -4  -6  -7    0.97    1.45
  -5  -6  -7    8.06    2.10
  -8   7   7    1.96    0.98
  -8   7   7    3.12    1.14
  -7   7   7    6.34    1.19
  -7   7   7    9.85    1.50
  -6   7   7    4.85    1.12
  -6   7   7    6.21    1.50
  -6   7   7    8.92    1.76
  -6   7   7    8.03    1.93
  -5   7   7    8.60    1.28
  -5   7   7    9.29    1.60
  -5   7   7    8.97    1.89
  -5   7   7    9.24    1.90
   5  -7  -7   12.44    1.51
  -4   7   7    3.66    1.65
  -4   7   7    2.57    1.05
   4  -7  -7    3.90    1.13
  -4   7   7    6.05    1.43
  -4   7   7    4.99    1.63
  -3   7   7   -0.33    1.51
   3  -7  -7    0.79    0.99
  -3   7   7    0.97    1.23
  -3   7   7   -0.43    1.02
  -3   7   7    0.19    1.32
  -2   7   7   52.65    3.41
   2  -7  -7   43.02    2.64
  -2   7   7   44.59    3.22
  -2   7   7   43.15    2.67
  -2   7   7   42.95    3.02
   2  -7  -7   50.75    2.73
  -1   7   7   16.79    2.15
  -1   7   7   18.64    2.20
   1  -7  -7   20.32    1.94
  -1   7   7   17.50    1.87
  -1   7   7   22.51    2.55
   0   7   7    7.73    2.04
   0  -7  -7    6.95    1.48
   0   7   7    6.37    1.69
   0   7   7    6.31    1.44
   0   7   7    7.76    1.73
   1   7   7   10.41    1.70
   1   7   7   12.30    2.04
  -1  -7  -7    9.75    1.72
   2   7   7   -1.19    1.08
   2   7   7   -0.09    1.43
  -2  -7  -7   -1.38    1.13
  -3  -7  -7   16.21    2.38
   3   7   7   12.78    2.44
  -4  -7  -7    9.58    2.25
  -5  -7  -7   17.94    2.87
  -8   8   7    3.88    1.19
  -8   8   7    2.96    1.39
  -7   8   7   15.29    1.97
  -7   8   7   11.89    1.59
  -6   8   7   24.11    2.00
  -6   8   7   27.06    2.45
   5  -8  -7    2.14    1.21
  -5   8   7    4.34    1.65
  -5   8   7    6.71    1.98
  -5   8   7    4.18    1.21
  -5   8   7    5.12    1.52
  -4   8   7    1.46    1.14
  -4   8   7   -0.17    1.48
  -4   8   7    1.02    1.28
   4  -8  -7   -0.28    1.01
  -4   8   7    1.01    1.54
  -3   8   7   14.19    1.79
  -3   8   7   11.75    2.07
  -3   8   7   14.39    2.04
  -3   8   7   14.74    2.29
   3  -8  -7   16.64    1.89
  -2   8   7   53.95    3.62
  -2   8   7   56.13    3.52
  -2   8   7   56.36    3.14
  -2   8   7   50.83    3.46
   2  -8  -7   52.14    3.02
  -1   8   7   16.10    2.24
  -1   8   7   15.05    1.94
  -1   8   7   14.72    2.15
   1  -8  -7   13.72    1.92
   0  -8  -7   24.82    2.40
   0   8   7   26.25    2.61
   0   8   7   24.55    2.65
   0   8   7   20.44    2.22
   1   8   7    1.13    1.35
  -1  -8  -7    1.13    1.38
   1   8   7    3.05    1.71
   2   8   7   -1.45    1.52
   2   8   7   -0.25    1.26
  -2  -8  -7    1.62    1.48
  -3  -8  -7    2.48    1.71
  -4  -8  -7    2.12    1.90
  -7   9   7    6.74    1.79
  -7   9   7    4.67    1.49
  -6   9   7    2.78    1.50
  -6   9   7    1.98    1.24
  -5   9   7    3.79    1.51
  -5   9   7    1.72    1.24
  -4   9   7    0.20    1.47
  -4   9   7    2.02    1.35
  -4   9   7    2.08    1.37
  -3   9   7   12.02    1.86
  -3   9   7   10.34    2.04
  -3   9   7   10.44    2.22
  -2   9   7    0.96    1.43
  -2   9   7    1.51    1.47
  -2   9   7    2.40    1.64
  -1   9   7    3.77    1.71
  -1   9   7    3.46    1.64
  -1   9   7    6.55    1.89
   0   9   7   -0.67    1.51
   0   9   7   -1.31    1.27
   0   9   7    2.69    1.59
   1   9   7    1.40    1.42
   1   9   7   -0.48    1.61
   2   9   7    4.15    2.17
  -2  -9  -7   11.58    2.32
  -3  -9  -7    6.25    2.19
  -6  10   7   -1.40    1.50
  -6  10   7    2.14    1.45
  -5  10   7    5.28    1.85
  -5  10   7    9.64    1.83
  -4  10   7   -0.51    1.29
  -4  10   7   -0.57    1.44
  -3  10   7   10.26    1.94
  -3  10   7    9.65    2.13
  -2  10   7   -0.67    1.60
  -2  10   7   -0.54    1.38
  -1  10   7    9.80    2.19
  -1  10   7    5.96    2.09
  -1  10   7    8.29    1.94
   0  10   7   -2.42    1.25
   0  10   7    1.57    1.82
   0  10   7    0.72    1.71
   1  10   7    4.02    2.17
   1  10   7    6.13    1.95
  -4  11   7    2.44    1.90
  -4  11   7    2.48    1.71
  -3  11   7    4.91    1.87
  -3  11   7    1.53    1.88
  -2  11   7    1.56    1.75
  -2  11   7    1.80    1.92
  -1  11   7    2.19    1.85
  -1  11   7    0.70    1.98
  -1  14  -8   15.38    2.43
  -2 -13   8   21.09    3.16
  -1 -13   8    2.85    2.04
   0  13  -8   16.84    2.36
  -3  13  -8    0.81    1.68
  -4 -12   8    2.66    2.13
  -3 -12   8   31.06    3.36
  -2 -12   8    6.29    2.06
  -1 -12   8    4.97    1.93
   1  12  -8    7.50    1.74
   0 -12   8    3.43    1.69
  -1  12  -8    0.36    1.29
  -5 -11   8    3.74    2.14
  -4 -11   8    0.35    1.64
  -3 -11   8    8.41    2.14
  -2 -11   8    5.22    1.78
   1  11  -8    7.26    1.59
  -1 -11   8    6.51    1.83
   0 -11   8   16.56    2.28
   0  11  -8   11.93    1.60
   1 -11   8    5.39    1.71
  -6 -10   8    0.17    1.85
  -5 -10   8    0.22    1.67
  -4 -10   8   16.96    2.47
  -3 -10   8   13.21    2.15
  -2 -10   8   -0.64    1.21
   2  10  -8   -0.61    1.10
  -2 -10   8   -0.51    0.99
   1  10  -8   33.13    1.92
  -1 -10   8   29.08    2.43
  -1 -10   8   31.35    2.74
   0 -10   8    9.70    1.62
   0 -10   8   12.47    1.95
   1 -10   8   87.66    4.19
   2 -10   8    1.90    1.25
  -6  -9   8    0.92    1.54
  -5  -9   8   14.22    2.32
  -4  -9   8   27.88    2.33
  -4  -9   8   30.22    2.78
  -3  -9   8   35.70    2.41
  -3  -9   8   34.69    2.85
  -2  -9   8    0.72    1.18
  -2  -9   8    0.83    0.91
   2   9  -8    0.22    0.48
   2   9  -8    0.34    1.01
  -1  -9   8   30.10    2.28
  -1  -9   8   31.04    2.64
   0  -9   8   21.13    2.00
   0  -9   8   20.68    2.22
  -1   9  -8  130.53    4.80
   1  -9   8  138.40    5.07
   1  -9   8  136.83    4.94
   2  -9   8    1.07    1.13
   2  -9   8    0.69    1.00
  -2   9  -8    2.83    1.16
   3  -9   8   75.64    3.58
  -3   9  -8   78.91    3.78
  -7  -8   8    2.96    1.83
  -6  -8   8    2.41    1.68
  -5  -8   8   10.34    1.54
  -5  -8   8    7.67    1.77
  -4  -8   8    3.08    1.38
  -4  -8   8    2.54    1.02
   3   8  -8    4.57    1.13
  -3  -8   8    5.06    1.13
  -3  -8   8    3.04    1.34
  -2  -8   8    9.25    1.35
   2   8  -8    9.19    0.75
  -2  -8   8    9.16    1.62
   2   8  -8    7.84    1.26
  -1  -8   8  235.21    7.24
  -1  -8   8  247.91    6.74
   0   8  -8 1248.67   25.76
   0  -8   8 1246.04   27.58
   0  -8   8 1295.49   25.91
   1  -8   8   42.72    2.71
   1  -8   8   45.10    2.63
  -1   8  -8   37.75    2.46
   2  -8   8    1.61    0.99
  -2   8  -8    2.93    1.12
   2  -8   8    3.86    1.12
  -3   8  -8   31.16    2.34
  -3   8  -8   38.42    2.70
   3  -8   8   35.20    2.44
  -4   8  -8   32.24    2.47
   4  -8   8   30.66    1.81
  -7  -7   8    5.65    1.73
  -6  -7   8   25.02    2.55
  -5  -7   8   31.83    2.63
  -5  -7   8   34.38    2.19
  -4  -7   8    6.50    1.50
  -4  -7   8    7.43    1.23
   3   7  -8   12.50    1.34
  -3  -7   8   12.76    1.80
  -3  -7   8   13.33    1.37
  -3  -7   8   10.24    1.60
  -2  -7   8   32.79    2.37
  -2  -7   8   32.55    1.97
  -1  -7   8  191.46    6.01
  -1  -7   8  195.57    5.49
   0  -7   8  140.61    4.48
   0  -7   8  143.78    4.90
   0   7  -8  145.97    4.52
  -1   7  -8  150.84    4.71
   1  -7   8  144.63    4.89
   1  -7   8  145.34    4.69
   2  -7   8   18.20    1.69
  -2   7  -8   14.16    1.59
  -2   7  -8   19.57    1.81
   3  -7   8    4.08    1.14
   3  -7   8    7.05    1.07
  -3   7  -8    8.20    1.32
  -3   7  -8    7.21    1.31
  -4   7  -8    0.41    0.98
   4  -7   8    0.27    0.79
   4  -7   8   -0.09    0.90
  -8  -6   8    0.51    1.60
  -7  -6   8   -0.15    1.25
  -6  -6   8    0.62    1.15
  -5  -6   8   20.30    1.65
  -5  -6   8   19.61    2.05
  -4  -6   8   -0.42    0.65
  -4  -6   8    1.15    1.06
   4   6  -8    1.04    0.73
  -4  -6   8    1.34    1.04
   3   6  -8   39.45    1.95
  -3  -6   8   41.86    2.02
  -3  -6   8   41.34    2.60
  -3  -6   8   39.44    2.43
  -2  -6   8   22.65    1.51
  -2  -6   8   21.35    1.84
  -2  -6   8   23.15    1.90
   2   6  -8   19.79    1.11
  -1  -6   8  396.70    9.25
  -1  -6   8  396.83   10.19
  -1  -6   8  440.26   10.39
   0   6  -8    1.71    0.81
   0  -6   8    2.30    0.97
   0  -6   8    3.07    0.85
  -1   6  -8   29.26    2.11
   1  -6   8   25.90    1.78
   1  -6   8   25.88    1.97
  -1   6  -8   27.65    1.79
  -2   6  -8   66.67    3.05
  -2   6  -8   63.04    2.83
   2  -6   8   65.53    2.99
   3  -6   8   67.27    3.10
  -3   6  -8   72.27    3.16
  -3   6  -8   73.84    3.28
   3  -6   8   70.08    2.73
  -3   6  -8   73.12    2.95
  -4   6  -8    0.72    0.87
  -4   6  -8   -1.18    0.84
  -4   6  -8   -0.56    0.78
   4  -6   8    0.12    0.96
   4  -6   8    0.36    0.84
  -5   6  -8   25.22    2.27
   5  -6   8   28.17    1.61
  -8  -5   8    5.22    1.72
  -7  -5   8    8.07    1.62
  -6  -5   8   11.13    1.62
  -5  -5   8   61.42    3.18
  -5  -5   8   71.66    2.67
  -4  -5   8    6.49    1.26
  -4  -5   8    8.11    0.99
   4   5  -8    7.05    0.78
  -4  -5   8    6.02    1.24
  -3  -5   8    2.61    1.01
  -3  -5   8    1.96    0.64
   3   5  -8    1.64    0.60
  -3  -5   8    2.87    0.99
   2   5  -8    1.41    0.51
  -2  -5   8    0.88    0.81
  -2  -5   8    2.40    0.67
   1   5  -8  163.01    4.32
  -1  -5   8  168.63    4.36
  -1  -5   8  151.23    4.85
   0   5  -8    0.86    0.62
   0   5  -8   -0.12    0.65
   0  -5   8    0.39    0.54
   0  -5   8   -0.28    0.68
  -1   5  -8   16.88    1.40
  -1   5  -8   16.99    1.50
   1  -5   8   17.13    1.53
  -2   5  -8   52.40    2.65
  -2   5  -8   50.00    2.41
   2  -5   8   58.98    2.67
   2  -5   8   55.86    2.40
  -2   5  -8   53.49    2.36
  -3   5  -8   44.12    2.22
   3  -5   8   44.68    2.48
  -3   5  -8   43.78    2.40
  -3   5  -8   51.46    2.64
   3  -5   8   47.11    2.21
  -4   5  -8   46.91    2.68
  -4   5  -8   50.95    2.49
   4  -5   8   53.04    2.76
   4  -5   8   50.29    2.34
  -4   5  -8   51.81    2.86
  -5   5  -8    0.42    0.98
   5  -5   8    1.01    0.86
  -9  -4   8    1.19    1.43
  -8  -4   8    1.66    1.32
  -7  -4   8    1.46    1.16
  -6  -4   8   48.72    2.70
  -5  -4   8   57.49    2.87
  -5  -4   8   66.55    3.01
  -5  -4   8   60.32    2.24
  -4  -4   8   41.06    1.69
  -4  -4   8   39.96    2.34
  -4  -4   8   40.23    2.27
   3   4  -8   53.80    1.83
  -3  -4   8   54.71    2.55
  -3  -4   8   57.25    1.94
   3   4  -8   58.22    1.99
  -2  -4   8   94.08    3.40
  -2  -4   8   96.02    2.73
   2   4  -8   93.28    2.86
   1   4  -8  275.35    6.22
  -1  -4   8  273.02    7.05
  -1  -4   8  271.33    6.19
   0   4  -8  187.18    4.66
   0  -4   8  170.71    5.11
   0   4  -8  183.36    5.19
   1  -4   8   36.71    2.01
  -1   4  -8   38.75    1.86
   1  -4   8   38.69    2.12
  -1   4  -8   40.93    2.18
   2  -4   8   39.65    2.08
  -2   4  -8   38.94    2.03
  -2   4  -8   45.11    2.36
   2  -4   8   38.83    2.27
  -2   4  -8   39.45    1.97
   3  -4   8  117.96    3.86
  -3   4  -8  124.99    3.87
  -3   4  -8  122.21    4.14
  -3   4  -8  126.80    4.33
   3  -4   8  128.93    4.25
  -4   4  -8    6.51    1.26
   4  -4   8    6.70    1.27
   4  -4   8    7.07    1.43
  -4   4  -8    7.73    1.26
  -4   4  -8    4.23    1.22
  -5   4  -8   71.69    3.55
   5  -4   8   77.17    3.03
  -9  -3   8    2.14    1.33
  -8  -3   8    6.60    1.38
  -7  -3   8   -0.37    0.93
  -6  -3   8    3.03    1.09
  -6  -3   8    2.09    0.72
  -5  -3   8   57.97    1.95
  -5  -3   8   55.83    2.07
  -5  -3   8   59.08    2.68
  -5  -3   8   59.18    2.65
  -4  -3   8    9.06    1.16
  -4  -3   8   12.92    0.84
   3   3  -8   23.63    1.34
   3   3  -8   22.74    1.11
  -3  -3   8   23.40    1.01
  -3  -3   8   23.05    1.65
  -2  -3   8   56.32    2.43
  -2  -3   8   58.20    1.75
   2   3  -8   59.03    2.22
  -2  -3   8   56.05    2.18
  -1  -3   8   48.44    2.00
   1   3  -8   46.89    2.16
   1   3  -8   46.50    2.05
  -1  -3   8   47.88    2.20
   1   3  -8   46.13    1.66
   0   3  -8  109.29    3.14
   0  -3   8  109.46    3.36
   0  -3   8  113.10    3.73
   0   3  -8  116.88    3.71
   1  -3   8   -0.22    0.67
  -1   3  -8    0.49    0.61
   1  -3   8   -0.08    0.76
  -1   3  -8    0.02    0.49
  -1   3  -8   -0.87    0.42
  -2   3  -8  135.60    4.33
  -2   3  -8  130.23    3.89
   2  -3   8  132.53    4.25
   2  -3   8  128.58    4.08
   3  -3   8   22.38    1.89
  -3   3  -8   19.22    1.73
  -3   3  -8   25.17    1.72
   3  -3   8   24.84    2.03
  -4   3  -8  218.20    6.41
   4  -3   8  210.09    6.10
  -4   3  -8  203.92    5.73
   4  -3   8  205.75    5.95
   5  -3   8   36.91    2.35
   5  -3   8   32.53    2.31
  -8   3  -8   16.19    2.18
  -9  -2   8    4.38    1.29
  -8  -2   8    2.16    1.06
  -7  -2   8    3.49    1.02
  -7  -2   8    2.33    0.94
  -6  -2   8   85.91    3.11
  -6  -2   8   86.65    3.19
  -6  -2   8   84.96    3.21
  -5  -2   8  101.63    2.96
  -5  -2   8   91.34    3.16
  -5  -2   8   94.45    3.25
  -5  -2   8   95.48    2.37
  -4  -2   8    3.13    0.84
  -4  -2   8    1.57    0.66
  -4  -2   8    1.68    0.67
  -3  -2   8  172.43    4.83
  -3  -2   8  182.14    4.83
  -3  -2   8  182.27    4.51
   3   2  -8  170.63    4.76
   3   2  -8  179.55    3.77
   2   2  -8  111.85    3.49
  -2  -2   8  114.46    3.27
   2   2  -8  112.91    2.62
  -2  -2   8  113.63    3.55
   1   2  -8  101.94    3.32
  -1  -2   8   98.30    3.02
  -1  -2   8   99.88    3.34
   1   2  -8   95.83    3.27
   1   2  -8  101.19    2.61
   0   2  -8  266.26    6.02
   0  -2   8  270.93    6.37
   0  -2   8  273.78    6.87
   0  -2   8  253.65    6.89
   0   2  -8  273.49    6.85
   1  -2   8    0.82    0.84
   1  -2   8    1.01    0.77
  -1   2  -8    0.67    0.63
  -1   2  -8    1.35    0.55
   1  -2   8    1.35    0.66
  -2   2  -8    0.27    0.67
   2  -2   8   -0.57    0.58
  -2   2  -8    0.23    0.54
   2  -2   8    1.62    0.91
   2  -2   8    0.41    0.95
   3  -2   8  152.07    4.85
  -3   2  -8  151.81    4.50
  -3   2  -8  152.48    4.96
   3  -2   8  161.03    4.98
   4  -2   8   26.16    2.10
  -4   2  -8   25.73    2.05
   4  -2   8   23.88    1.98
  -4   2  -8   26.20    1.89
   5  -2   8    8.97    1.57
   5  -2   8    3.04    1.22
  -7   2  -8    1.54    1.27
  -8   2  -8   -0.62    1.30
  -9  -1   8    1.47    0.99
  -8  -1   8    1.08    0.86
  -7  -1   8    7.03    1.27
  -7  -1   8    4.69    1.00
  -6  -1   8   41.20    2.11
  -6  -1   8   41.48    1.82
  -6  -1   8   41.79    2.35
  -5  -1   8  298.74    6.56
  -5  -1   8  283.65    7.07
  -5  -1   8  297.30    7.60
  -4  -1   8  254.75    5.67
  -4  -1   8  249.82    6.50
   4   1  -8  242.16    6.47
  -4  -1   8  237.00    6.06
   4   1  -8  243.75    5.47
   3   1  -8   36.02    1.92
  -3  -1   8   36.46    1.57
  -3  -1   8   36.29    1.78
  -3  -1   8   34.40    1.81
  -2  -1   8   78.52    3.26
  -2  -1   8   91.27    3.00
   2   1  -8   82.61    3.02
  -2  -1   8   90.09    2.71
   1   1  -8  253.94    6.34
  -1  -1   8  247.80    6.43
  -1  -1   8  247.40    5.96
  -1  -1   8  253.91    6.76
   1   1  -8  256.13    6.68
   0   1  -8  115.27    3.64
   0  -1   8  114.68    3.68
   0   1  -8  106.06    3.74
   0  -1   8  107.01    3.30
   0  -1   8  111.46    3.82
  -1   1  -8   74.25    2.89
   1  -1   8   63.11    2.83
   1  -1   8   70.79    2.88
   1  -1   8   65.49    2.49
   2  -1   8  262.09    6.41
   2  -1   8  260.05    7.00
   2  -1   8  250.33    7.00
  -2   1  -8  271.21    7.04
   3  -1   8   82.23    3.45
  -3   1  -8   87.64    3.21
  -3   1  -8   87.52    3.61
   3  -1   8   82.78    2.99
   3  -1   8   83.99    3.52
   4  -1   8   25.74    2.21
  -4   1  -8   27.52    2.19
  -4   1  -8   27.94    2.06
   4  -1   8   26.28    1.71
   4  -1   8   28.15    2.28
   5  -1   8   22.45    2.10
   5  -1   8   21.59    2.02
  -5   1  -8   17.90    1.85
  -6   1  -8    8.41    1.61
  -7   1  -8    0.37    1.34
  -8   1  -8    2.27    1.63
  -9   0   8    5.33    0.97
  -8   0   8    1.43    0.80
  -8   0   8    4.11    1.25
  -7   0   8   16.30    1.74
  -7   0   8   10.27    1.07
  -7   0   8   12.88    1.12
  -7   0   8   11.60    0.93
  -6   0   8  164.78    4.41
  -6   0   8  165.78    5.38
  -6   0   8  166.58    3.96
  -5   0   8   53.99    2.60
  -5   0   8   55.66    1.83
  -5   0   8   50.20    2.08
  -4   0   8    1.00    0.75
  -4   0   8    0.31    0.60
   4   0  -8    0.93    0.75
  -4   0   8    0.46    0.49
  -3   0   8    5.18    1.05
   3   0  -8    4.74    0.92
  -3   0   8    5.23    0.86
  -3   0   8    4.71    0.70
   3   0  -8    5.03    0.67
  -3   0   8    5.69    0.98
  -2   0   8   73.70    3.02
   2   0  -8   80.50    3.03
  -2   0   8   76.84    2.96
  -2   0   8   74.64    2.47
  -2   0   8   68.57    2.68
  -1   0   8   26.76    1.89
   1   0  -8   28.29    1.86
  -1   0   8   26.59    1.56
  -1   0   8   27.20    1.85
   0   0   8  250.88    6.54
   0   0   8  245.51    6.01
   0   0  -8  243.51    6.73
   0   0   8  237.09    6.64
   0   0  -8  254.74    6.47
   1   0   8    4.72    0.85
  -1   0  -8    4.86    0.97
   1   0   8    5.65    1.28
   1   0   8    5.72    1.10
  -1   0  -8    3.32    0.94
   2   0   8    1.32    1.22
  -2   0  -8    0.66    0.80
   2   0   8    1.82    0.80
   2   0   8    0.57    0.97
  -3   0  -8   40.13    2.64
  -3   0  -8   36.85    2.28
   3   0   8   38.36    2.47
   3   0   8   39.26    2.10
   3   0   8   32.32    2.58
   4   0   8    2.91    1.58
   4   0   8    5.00    1.33
  -4   0  -8    5.21    1.21
  -4   0  -8    5.17    1.30
   4   0   8    5.77    1.10
  -5   0  -8    6.46    1.42
  -6   0  -8    2.86    1.35
  -7   0  -8   14.08    2.14
  -8   1   8   32.73    2.63
  -8   1   8   35.06    2.82
  -7   1   8   21.25    2.03
  -7   1   8   20.51    2.04
  -7   1   8   19.91    1.33
  -6   1   8    1.43    1.07
  -6   1   8    1.78    0.52
  -6   1   8    2.08    0.74
  -6   1   8    3.81    1.31
  -5   1   8   86.86    3.59
  -5   1   8   83.92    2.36
  -5   1   8   87.84    2.76
  -5   1   8   81.87    3.48
   4  -1  -8    1.67    0.90
  -4   1   8    3.00    0.94
  -4   1   8    1.52    0.71
  -4   1   8    0.18    0.95
  -4   1   8    1.39    0.55
   3  -1  -8   29.78    1.40
   3  -1  -8   33.99    2.12
  -3   1   8   32.58    1.50
  -3   1   8   33.51    2.07
  -3   1   8   31.23    1.75
  -3   1   8   31.09    2.13
  -2   1   8   95.75    3.25
  -2   1   8   96.27    3.58
  -2   1   8  101.53    3.73
   2  -1  -8   92.29    3.53
  -2   1   8  100.45    3.01
  -1   1   8 1197.02   25.30
  -1   1   8 1138.21   25.46
  -1   1   8 1161.53   24.58
   1  -1  -8 1158.36   24.40
   1  -1  -8 1151.93   25.45
   0  -1  -8  183.61    5.51
   0   1   8  175.47    5.41
   0   1   8  180.83    5.23
   0  -1  -8  173.88    5.04
   0   1   8  176.51    4.76
  -1  -1  -8    3.60    0.98
  -1  -1  -8    3.04    0.87
   1   1   8    2.95    0.86
   1   1   8    3.62    1.12
   1   1   8    3.24    1.33
   2   1   8    8.15    1.44
   2   1   8    8.65    1.67
  -2  -1  -8    8.06    1.30
  -2  -1  -8    7.44    1.25
   2   1   8    6.25    1.08
  -3  -1  -8   35.99    2.43
   3   1   8   34.05    2.77
   3   1   8   36.13    2.08
   3   1   8   38.96    2.66
   4   1   8    1.01    1.42
   4   1   8    0.67    0.90
  -4  -1  -8   -0.69    0.87
   4   1   8    1.46    1.20
  -5  -1  -8    2.26    1.25
  -6  -1  -8    1.27    1.32
  -7  -1  -8    0.24    1.49
  -9   2   8    0.60    1.58
  -8   2   8    3.28    1.58
  -8   2   8    4.00    1.51
  -7   2   8   44.66    2.82
  -7   2   8   45.43    3.00
  -7   2   8   42.81    1.74
  -6   2   8   19.43    1.39
  -6   2   8   19.87    1.03
  -6   2   8   21.03    2.04
  -6   2   8   21.35    2.03
  -5   2   8   14.37    1.19
  -5   2   8   16.18    1.68
  -5   2   8   14.20    1.63
  -5   2   8   14.42    0.98
  -4   2   8   17.32    1.75
  -4   2   8   13.92    1.54
   4  -2  -8   15.88    1.67
  -4   2   8   19.24    1.19
  -4   2   8   18.65    1.47
   3  -2  -8   31.94    1.21
  -3   2   8   29.89    2.07
  -3   2   8   31.13    2.22
   3  -2  -8   30.97    1.47
   3  -2  -8   33.22    2.17
  -3   2   8   29.41    1.82
  -3   2   8   30.60    1.58
  -2   2   8   12.26    1.32
   2  -2  -8   12.40    1.40
  -2   2   8   11.11    1.53
  -2   2   8   12.27    1.48
   2  -2  -8    9.22    0.93
  -2   2   8   12.23    1.11
  -1   2   8  135.92    4.69
   1  -2  -8  130.02    4.11
  -1   2   8  135.96    4.65
  -1   2   8  144.73    4.05
  -1   2   8  137.08    4.38
   1  -2  -8  135.85    4.65
   0  -2  -8  113.22    4.13
   0   2   8  115.02    3.69
   0   2   8  112.75    4.03
   0   2   8  119.37    4.42
   0  -2  -8  112.17    3.83
   1   2   8  121.37    4.58
   1   2   8  113.41    3.77
  -1  -2  -8  119.38    4.11
   1   2   8  113.44    4.21
  -1  -2  -8  119.66    4.40
   2   2   8    3.63    1.27
   2   2   8    1.53    0.89
  -2  -2  -8    2.97    1.04
  -2  -2  -8    1.41    0.92
   2   2   8    3.41    1.57
  -3  -2  -8    8.54    1.43
   3   2   8    9.42    1.90
   3   2   8   10.11    1.37
   3   2   8   12.55    1.79
   4   2   8   28.27    2.70
   4   2   8   30.97    2.62
  -4  -2  -8   30.37    2.43
   4   2   8   27.42    2.09
  -5  -2  -8    5.98    1.56
  -6  -2  -8    4.27    1.66
  -7  -2  -8    5.80    1.98
  -9   3   8    1.95    1.72
  -8   3   8    1.75    1.58
  -7   3   8    0.61    0.73
  -7   3   8    1.76    1.40
  -7   3   8    2.54    1.49
  -6   3   8   59.65    3.44
  -6   3   8   59.73    3.11
  -6   3   8   60.05    1.98
  -6   3   8   60.29    2.35
  -5   3   8   35.56    1.94
  -5   3   8   39.58    2.49
  -5   3   8   32.32    2.41
  -5   3   8   35.87    1.58
   4  -3  -8    2.19    1.00
   4  -3  -8    1.24    0.53
  -4   3   8    0.57    0.99
  -4   3   8    1.04    0.62
  -4   3   8    1.61    0.85
  -4   3   8    0.43    1.11
  -3   3   8   32.44    2.02
  -3   3   8   30.37    2.32
   3  -3  -8   33.84    2.42
  -3   3   8   26.69    2.15
  -3   3   8   30.03    1.63
   3  -3  -8   29.20    1.52
   3  -3  -8   29.37    1.40
   2  -3  -8   81.21    2.89
  -2   3   8   83.24    3.61
   2  -3  -8   88.88    3.73
  -2   3   8   77.67    3.16
  -2   3   8   70.06    3.38
  -2   3   8   78.41    2.85
  -1   3   8   -1.49    1.27
   1  -3  -8    1.55    0.95
  -1   3   8    0.33    0.77
  -1   3   8    0.35    0.95
   1  -3  -8   -0.35    0.64
  -1   3   8   -2.54    0.77
   0   3   8   42.35    3.00
   0  -3  -8   45.49    2.41
   0  -3  -8   44.71    2.70
   0   3   8   45.05    2.30
   0   3   8   45.33    2.67
  -1  -3  -8   63.61    3.17
   1   3   8   55.22    2.63
  -1  -3  -8   55.63    2.82
   1   3   8   60.35    3.49
   1   3   8   55.95    3.03
   2   3   8   57.49    3.22
   2   3   8   51.96    3.49
  -2  -3  -8   58.99    3.06
   2   3   8   60.60    2.80
  -3  -3  -8   10.14    1.64
   3   3   8    6.17    1.58
   3   3   8    8.20    1.38
   3   3   8    8.95    1.79
   4   3   8   -0.23    1.38
  -4  -3  -8    0.58    1.11
  -5  -3  -8    3.70    1.52
  -6  -3  -8    2.04    1.57
  -8   4   8   -1.40    1.28
  -7   4   8   29.69    2.77
  -7   4   8   25.13    1.61
  -7   4   8   25.31    1.31
  -7   4   8   24.34    2.22
  -6   4   8   11.19    1.82
  -6   4   8   12.77    1.92
  -6   4   8    9.44    1.19
  -6   4   8    7.54    0.89
  -5   4   8   15.83    2.00
  -5   4   8   20.35    2.02
  -5   4   8   20.25    1.70
  -5   4   8   19.51    1.41
   4  -4  -8    1.15    0.48
  -4   4   8    2.36    0.82
  -4   4   8    2.09    1.00
   4  -4  -8    1.82    0.67
  -4   4   8    2.64    0.80
  -4   4   8    3.22    1.48
  -4   4   8    0.03    1.07
  -3   4   8   22.96    2.15
  -3   4   8   23.94    1.86
   3  -4  -8   21.41    1.42
   3  -4  -8   20.92    1.38
  -3   4   8   18.91    1.72
  -3   4   8   20.14    1.57
  -3   4   8   23.12    2.08
   2  -4  -8  322.78    8.16
  -2   4   8  323.95    8.57
  -2   4   8  326.36    9.29
  -2   4   8  327.99    9.05
   2  -4  -8  356.58    9.43
  -2   4   8  349.84    8.66
  -2   4   8  324.94    7.97
  -1   4   8  148.13    4.85
   1  -4  -8  144.57    5.22
   1  -4  -8  135.30    4.50
  -1   4   8  143.84    4.89
  -1   4   8  132.61    5.05
  -1   4   8  145.07    5.26
  -1   4   8  144.08    4.45
   0   4   8   25.45    2.48
   0  -4  -8   23.62    1.95
   0   4   8   25.14    1.90
   0  -4  -8   26.83    2.15
   0   4   8   19.08    1.96
   1   4   8    2.20    1.55
   1   4   8   -0.12    0.88
  -1  -4  -8    0.45    0.87
   1   4   8   -0.89    1.06
   2   4   8   53.05    3.19
   2   4   8   48.66    3.48
  -2  -4  -8   46.67    2.91
   2   4   8   48.72    2.70
   3   4   8   11.77    1.97
  -3  -4  -8    9.11    1.68
   3   4   8   16.38    2.39
   3   4   8    7.79    1.46
   4   4   8    3.09    1.67
  -4  -4  -8    7.33    1.67
  -5  -4  -8    0.05    1.36
  -6  -4  -8    4.99    1.99
  -8   5   8    1.35    0.72
  -8   5   8   -0.18    1.72
  -7   5   8    1.58    0.78
  -7   5   8    5.97    1.79
  -7   5   8    1.92    1.02
  -7   5   8    0.83    1.45
  -6   5   8   10.02    1.95
  -6   5   8    7.48    1.01
  -6   5   8    8.33    1.28
  -6   5   8    7.02    1.74
  -5   5   8    1.04    0.99
  -5   5   8    0.88    0.82
  -5   5   8    0.79    1.22
   5  -5  -8    0.13    0.72
  -5   5   8   -0.34    1.34
  -4   5   8    5.55    1.69
  -4   5   8    7.09    1.21
  -4   5   8    6.37    1.29
  -4   5   8    8.55    1.67
   4  -5  -8    6.75    0.82
   4  -5  -8    6.43    1.01
  -4   5   8    6.92    1.07
  -3   5   8   69.44    3.62
  -3   5   8   67.23    3.56
   3  -5  -8   69.70    2.72
   3  -5  -8   70.27    2.72
  -3   5   8   73.27    3.21
  -3   5   8   62.07    3.10
  -3   5   8   66.58    2.81
  -2   5   8   42.17    2.71
   2  -5  -8   42.53    2.26
  -2   5   8   41.81    3.08
  -2   5   8   45.33    2.74
  -2   5   8   41.69    2.42
  -2   5   8   43.27    2.87
  -1   5   8   29.73    2.70
  -1   5   8   27.15    2.02
  -1   5   8   25.04    2.23
  -1   5   8   29.17    2.46
  -1   5   8   25.94    2.33
   1  -5  -8   24.54    1.90
   0   5   8   -0.83    0.85
   0  -5  -8    0.45    0.84
   0   5   8   -0.19    1.09
   0   5   8   -0.78    0.93
   0   5   8   -0.85    1.38
   1   5   8    5.21    1.54
   1   5   8    4.82    1.73
  -1  -5  -8    3.91    1.25
   1   5   8    2.69    1.18
   2   5   8   34.95    3.14
   2   5   8   37.84    2.98
  -2  -5  -8   34.60    2.71
   2   5   8   38.44    2.54
  -3  -5  -8   -0.83    1.11
   3   5   8    0.24    1.47
   3   5   8    0.71    1.20
  -4  -5  -8    2.48    1.45
  -5  -5  -8   10.69    2.25
  -8   6   8    3.04    0.90
  -8   6   8    3.41    1.04
  -7   6   8    3.01    1.72
  -7   6   8    0.26    1.10
  -7   6   8    0.33    0.86
  -6   6   8   11.59    1.27
  -6   6   8   11.55    1.59
  -6   6   8   11.34    1.97
  -6   6   8   10.05    2.12
  -5   6   8    9.93    1.56
  -5   6   8   11.39    1.38
  -5   6   8   11.44    2.01
   5  -6  -8   11.58    1.38
  -5   6   8    9.81    1.88
  -4   6   8   45.05    2.41
  -4   6   8   42.01    3.09
  -4   6   8   47.43    3.09
   4  -6  -8   43.36    2.28
  -4   6   8   43.92    2.69
  -3   6   8   -0.21    1.55
   3  -6  -8    0.32    0.85
  -3   6   8    1.52    1.02
  -3   6   8   -0.85    1.04
  -3   6   8   -1.12    0.98
  -2   6   8  113.22    4.88
  -2   6   8  105.76    3.99
  -2   6   8  102.58    4.31
   2  -6  -8   99.04    3.76
  -2   6   8   96.72    4.52
   2  -6  -8  100.15    3.86
  -1   6   8    2.69    1.34
  -1   6   8    1.84    1.34
  -1   6   8    3.39    1.61
   1  -6  -8    3.69    1.10
  -1   6   8    1.88    1.13
   0   6   8   11.90    2.21
   0   6   8   14.59    1.99
   0   6   8   11.08    1.83
   0  -6  -8   13.76    1.74
   0   6   8   10.27    1.59
  -1  -6  -8    0.30    1.04
   1   6   8    0.43    1.49
   1   6   8    0.26    1.08
   1   6   8   -1.95    1.14
   2   6   8   -1.72    1.04
  -2  -6  -8    0.67    1.18
   2   6   8   -3.11    1.15
  -3  -6  -8   13.79    2.14
   3   6   8   13.98    2.39
  -4  -6  -8   -0.89    1.41
  -5  -6  -8   -1.86    1.50
  -8   7   8    0.24    0.95
  -8   7   8   -0.01    1.13
  -7   7   8    0.19    1.17
  -7   7   8    3.18    1.12
  -6   7   8   14.00    2.17
  -6   7   8   16.37    1.94
  -6   7   8   11.03    1.52
  -6   7   8   12.02    2.26
  -5   7   8    4.45    1.72
   5  -7  -8    5.45    1.30
  -5   7   8    7.20    1.86
  -5   7   8    5.45    1.51
  -5   7   8    6.26    1.28
   4  -7  -8   -0.26    0.87
  -4   7   8    0.69    1.19
  -4   7   8   -0.11    1.58
  -4   7   8    1.24    1.06
  -4   7   8   -0.44    1.21
   3  -7  -8    0.98    1.02
  -3   7   8    0.00    1.22
  -3   7   8    2.80    1.44
  -3   7   8    3.24    1.80
  -3   7   8    2.06    1.16
  -2   7   8    2.55    1.75
  -2   7   8    2.35    1.42
  -2   7   8    1.32    1.38
  -2   7   8    0.80    1.28
   2  -7  -8    2.04    1.12
  -1   7   8   46.44    2.91
  -1   7   8   52.21    3.38
  -1   7   8   46.65    3.39
   1  -7  -8   48.74    2.92
  -1   7   8   54.24    3.69
   0  -7  -8    0.57    1.13
   0   7   8   -0.11    1.11
   0   7   8   -0.19    1.65
   0   7   8   -0.33    1.20
   0   7   8    1.36    1.42
  -1  -7  -8    7.76    1.73
   1   7   8    9.82    1.71
   1   7   8    5.03    1.82
   2   7   8    5.53    1.87
  -2  -7  -8    3.41    1.59
   2   7   8    3.59    1.52
   3   7   8   -0.76    1.66
  -3  -7  -8    0.10    1.48
  -4  -7  -8   13.32    2.57
  -7   8   8    2.58    1.23
  -7   8   8   -0.47    1.35
  -6   8   8   15.74    2.14
  -6   8   8   18.65    1.91
  -5   8   8    1.10    1.63
  -5   8   8    2.61    1.75
  -5   8   8    2.63    1.39
  -5   8   8    1.81    1.22
  -4   8   8   -1.51    1.25
   4  -8  -8    0.29    1.09
  -4   8   8    2.34    1.67
  -4   8   8   -0.99    1.28
  -4   8   8    0.27    1.09
  -3   8   8   17.17    2.27
  -3   8   8   14.90    2.44
   3  -8  -8   15.07    1.89
  -3   8   8   16.07    1.97
  -3   8   8   16.61    2.36
  -2   8   8    2.59    1.86
  -2   8   8   -0.67    1.32
  -2   8   8   -1.49    1.24
  -2   8   8   -0.74    1.35
   2  -8  -8    0.67    1.10
  -1   8   8    1.08    1.85
  -1   8   8   -1.40    1.15
  -1   8   8   -1.61    1.28
  -1   8   8    1.01    1.27
   0   8   8    2.64    1.65
   0   8   8    2.79    1.45
   1   8   8    4.84    1.91
   1   8   8    3.63    1.55
  -1  -8  -8    2.09    1.43
   2   8   8    0.68    1.82
  -2  -8  -8    0.52    1.52
  -3  -8  -8   18.24    2.76
  -7   9   8    0.14    1.52
  -7   9   8    0.14    1.20
  -6   9   8    4.13    1.73
  -6   9   8    6.32    1.60
  -5   9   8    2.28    1.41
  -5   9   8    0.74    1.43
  -5   9   8    2.22    1.80
  -4   9   8   10.91    2.12
  -4   9   8    6.54    1.62
  -4   9   8    8.34    2.09
  -3   9   8   38.73    3.34
  -3   9   8   45.86    3.61
  -3   9   8   46.08    3.11
  -3   9   8   44.19    3.80
  -2   9   8    1.86    1.75
  -2   9   8    2.66    1.63
  -2   9   8    2.26    1.70
  -1   9   8    0.15    1.51
  -1   9   8    3.19    1.53
  -1   9   8   -0.28    1.50
   0   9   8   -0.05    1.40
   0   9   8   -0.10    1.61
   1   9   8    5.01    1.78
   1   9   8    4.47    2.13
   2   9   8    2.38    2.13
  -5  10   8   -0.04    1.60
  -5  10   8    1.57    1.55
  -4  10   8    0.00    1.52
  -4  10   8    2.16    1.80
  -3  10   8    3.66    1.72
  -3  10   8    3.14    1.89
  -2  10   8   -0.01    1.54
  -2  10   8    0.45    1.64
  -1  10   8    0.48    1.51
  -1  10   8    0.44    1.82
   0  10   8    4.56    1.90
   0  10   8    5.61    2.33
   1  10   8    1.07    2.07
  -2 -13   9   18.65    3.07
  -1 -13   9   -1.01    1.65
   0  13  -9   -0.69    1.38
  -3 -12   9    5.78    2.24
  -2 -12   9    3.35    2.00
  -1 -12   9    5.03    1.96
   0 -12   9   -1.69    1.53
  -1  12  -9   21.23    2.14
  -5 -11   9    0.70    1.98
  -4 -11   9   -0.51    1.64
  -3 -11   9   16.20    2.54
  -2 -11   9    2.95    1.72
   1  11  -9    4.18    1.52
  -1 -11   9    6.18    1.84
   0  11  -9   -0.76    0.89
   0 -11   9   -0.56    1.32
   1 -11   9    0.93    1.44
  -5 -10   9   36.75    3.45
  -4 -10   9   12.88    2.29
  -3 -10   9    8.97    1.97
  -2 -10   9   53.49    3.15
   2  10  -9   47.42    2.87
  -2 -10   9   52.35    3.56
   1  10  -9   51.24    2.43
  -1 -10   9   53.60    3.17
  -1 -10   9   56.99    3.57
   0 -10   9   15.48    2.15
   0 -10   9   11.27    1.72
  -1  10  -9    1.89    1.23
   1 -10   9    1.15    1.31
   2 -10   9    1.28    1.29
  -6  -9   9    0.18    1.57
  -5  -9   9    4.50    1.74
  -4  -9   9   14.47    1.78
  -4  -9   9   13.22    2.11
  -3  -9   9    0.53    0.86
  -3  -9   9    0.00    1.24
   2   9  -9   18.79    1.12
   2   9  -9   17.60    1.81
  -2  -9   9   15.27    2.08
  -2  -9   9   18.79    1.89
  -1  -9   9    0.05    0.95
  -1  -9   9    0.44    1.23
   0  -9   9   21.81    2.00
   0  -9   9   17.42    2.14
   1  -9   9    9.90    1.56
   1  -9   9    7.95    1.64
  -1   9  -9   10.34    1.61
  -2   9  -9    1.10    1.06
   2  -9   9    0.25    1.13
   2  -9   9   -0.75    0.85
   3  -9   9   48.97    3.05
  -7  -8   9    9.29    2.22
  -6  -8   9   18.93    2.49
  -5  -8   9   -0.14    0.89
  -5  -8   9    0.38    1.32
  -4  -8   9    2.01    1.38
  -4  -8   9    1.78    0.95
  -3  -8   9   93.87    3.74
  -3  -8   9   99.04    4.40
   3   8  -9   95.79    3.62
  -2  -8   9    2.25    0.91
  -2  -8   9    0.34    1.09
  -1  -8   9   33.56    2.20
  -1  -8   9   30.99    2.62
   0  -8   9  151.01    4.93
   0   8  -9  144.47    4.83
   0  -8   9  142.79    5.25
   1  -8   9  170.72    5.47
  -1   8  -9  170.07    5.45
   1  -8   9  177.05    5.86
  -2   8  -9   25.32    2.12
   2  -8   9   24.65    2.18
   3  -8   9    6.95    1.24
   3  -8   9    7.37    1.41
  -3   8  -9    6.94    1.44
   4  -8   9    8.97    1.25
  -7  -7   9    3.42    1.65
  -6  -7   9    2.09    1.47
  -5  -7   9    3.76    1.46
  -5  -7   9    4.29    1.06
  -4  -7   9   69.32    3.61
  -4  -7   9   68.62    2.93
   3   7  -9   91.26    3.32
  -3  -7   9   97.21    4.23
  -3  -7   9   90.54    3.37
  -3  -7   9   82.70    3.91
  -2  -7   9   55.00    3.03
  -2  -7   9   55.82    2.56
  -1  -7   9   44.39    2.34
  -1  -7   9   42.30    2.70
   0  -7   9   36.35    2.45
   0   7  -9   31.03    2.06
   0  -7   9   32.51    2.10
   1  -7   9   -0.32    0.79
   1  -7   9    2.86    1.13
  -1   7  -9    0.43    0.86
   2  -7   9   29.27    2.24
  -2   7  -9   31.24    2.12
  -3   7  -9    2.46    1.05
   3  -7   9    0.41    0.98
  -3   7  -9   -0.07    0.83
   3  -7   9    0.99    0.96
   4  -7   9   29.71    1.96
  -4   7  -9   30.02    2.39
   4  -7   9   36.03    2.54
  -8  -6   9   29.49    2.94
  -7  -6   9   -0.19    1.30
  -6  -6   9    1.37    1.25
  -5  -6   9    5.21    1.04
  -5  -6   9    4.91    1.43
   4   6  -9    3.14    0.81
  -4  -6   9    2.25    1.14
  -4  -6   9    3.35    0.85
  -3  -6   9    0.87    0.70
   3   6  -9    2.67    0.83
  -3  -6   9    2.37    1.12
  -3  -6   9    2.89    1.13
  -2  -6   9    0.74    0.66
   2   6  -9    0.20    0.53
  -2  -6   9    1.25    0.86
  -2  -6   9    1.22    0.99
   1   6  -9  127.80    3.90
  -1  -6   9  129.94    3.93
  -1  -6   9  120.47    4.39
   0   6  -9   39.45    2.10
   0  -6   9   40.85    2.44
   0  -6   9   40.77    2.09
  -1   6  -9   83.41    3.17
   1  -6   9   81.28    3.44
  -2   6  -9   73.09    3.10
   2  -6   9   71.53    2.97
   2  -6   9   73.18    3.24
  -2   6  -9   72.93    3.31
  -3   6  -9   11.98    1.60
   3  -6   9   12.99    1.43
  -3   6  -9   13.05    1.56
   3  -6   9   10.92    1.55
   4  -6   9    5.47    1.12
  -4   6  -9    4.92    1.22
   4  -6   9    2.33    1.17
  -8  -5   9    3.00    1.60
  -7  -5   9   11.50    1.80
  -6  -5   9   11.38    1.70
  -5  -5   9  205.64    5.27
  -5  -5   9  204.33    6.32
  -4  -5   9   11.06    1.06
   4   5  -9    9.81    0.90
  -4  -5   9   12.38    1.57
  -4  -5   9   12.38    1.60
  -3  -5   9   15.55    1.19
   3   5  -9   13.06    0.94
  -3  -5   9   12.71    1.51
  -2  -5   9   27.68    1.50
  -2  -5   9   27.83    2.01
   2   5  -9   27.42    1.49
  -1  -5   9   34.20    1.72
  -1  -5   9   32.27    2.17
   1   5  -9   36.59    1.79
   0   5  -9   -0.05    0.63
   0  -5   9   -0.66    0.77
  -1   5  -9   27.76    2.03
   1  -5   9   26.98    2.07
  -1   5  -9   27.43    1.75
  -2   5  -9   72.40    2.96
   2  -5   9   70.50    2.96
  -2   5  -9   71.88    3.22
   2  -5   9   70.37    3.12
  -3   5  -9    7.99    1.33
   3  -5   9    7.56    1.29
   3  -5   9    9.26    1.40
  -3   5  -9    8.71    1.28
   4  -5   9   76.84    3.45
  -4   5  -9   67.86    3.32
   4  -5   9   71.03    2.95
  -4   5  -9   66.88    3.44
   5  -5   9    1.29    1.04
  -9  -4   9    1.10    1.50
  -8  -4   9    0.34    1.21
  -7  -4   9    0.99    1.13
  -6  -4   9   21.61    1.43
  -6  -4   9   22.00    1.97
  -5  -4   9   26.18    2.18
  -5  -4   9   23.75    1.99
  -5  -4   9   21.68    1.32
  -4  -4   9   60.02    2.01
  -4  -4   9   59.32    2.79
  -3  -4   9   20.86    1.13
   3   4  -9   18.77    1.23
   3   4  -9   19.41    1.27
  -3  -4   9   18.85    1.62
  -2  -4   9   29.91    1.96
  -2  -4   9   28.30    1.34
   2   4  -9   25.88    1.54
   1   4  -9  449.96    9.53
  -1  -4   9  447.92   10.73
   0  -4   9  198.37    5.74
   0   4  -9  203.64    5.10
  -1   4  -9   -0.28    0.67
   1  -4   9   -0.17    0.83
  -1   4  -9   -0.73    0.51
   1  -4   9   -0.10    0.81
  -2   4  -9   32.52    1.95
  -2   4  -9   35.05    2.24
   2  -4   9   34.70    2.11
   2  -4   9   38.88    2.36
  -3   4  -9    6.36    1.22
   3  -4   9    6.08    1.29
  -3   4  -9    7.28    1.18
   3  -4   9    7.28    1.26
   4  -4   9   80.07    3.64
   4  -4   9   84.78    3.42
  -4   4  -9   87.37    3.86
  -4   4  -9   79.00    3.30
  -4   4  -9   86.61    3.70
   5  -4   9    2.47    1.19
  -9  -3   9    9.65    1.68
  -8  -3   9   10.42    1.61
  -7  -3   9   12.87    1.61
  -6  -3   9   42.53    2.48
  -6  -3   9   44.33    1.68
  -6  -3   9   42.75    1.95
  -5  -3   9    1.96    1.03
  -5  -3   9    2.35    0.52
  -5  -3   9    2.05    0.77
   4   3  -9  163.06    4.56
  -4  -3   9  171.56    3.74
  -4  -3   9  175.06    5.09
   3   3  -9   24.80    1.21
  -3  -3   9   23.62    0.96
  -3  -3   9   20.53    1.68
  -3  -3   9   24.00    1.56
   3   3  -9   21.71    1.42
   2   3  -9    7.41    0.97
  -2  -3   9    7.02    1.10
   2   3  -9    8.60    0.73
  -2  -3   9   10.00    1.04
  -1  -3   9  109.65    3.71
   1   3  -9  102.68    2.92
  -1  -3   9  106.27    3.36
   1   3  -9  109.05    3.62
   0  -3   9    2.47    0.92
   0  -3   9    1.69    0.76
   0  -3   9    2.13    0.91
   0   3  -9    2.11    0.64
   1  -3   9   55.21    2.71
  -1   3  -9   59.45    2.36
   1  -3   9   54.19    2.66
   1  -3   9   61.11    2.45
  -1   3  -9   61.28    2.81
   2  -3   9   23.48    1.98
   2  -3   9   29.37    2.03
  -2   3  -9   28.40    2.11
   3  -3   9    4.89    1.31
  -3   3  -9    7.05    1.25
   3  -3   9    4.95    1.26
   4  -3   9  166.17    5.35
  -4   3  -9  175.25    5.80
   4  -3   9  177.70    5.60
   5  -3   9    2.99    1.38
  -8   3  -9    2.67    1.55
  -9  -2   9    3.83    1.21
  -8  -2   9    0.94    1.01
  -7  -2   9    1.06    0.94
  -6  -2   9   -0.28    0.77
  -6  -2   9   -0.17    0.82
  -5  -2   9    0.53    0.75
  -5  -2   9    1.15    0.89
  -5  -2   9    1.02    0.77
  -4  -2   9   19.90    1.46
  -4  -2   9   19.00    1.36
  -4  -2   9   17.76    1.52
   4   2  -9   18.21    1.46
  -3  -2   9  522.07   11.17
   3   2  -9  533.67   10.43
  -3  -2   9  502.73   11.85
   3   2  -9  527.32   12.06
   2   2  -9   10.70    0.69
  -2  -2   9   11.20    1.06
   2   2  -9   10.48    1.11
  -2  -2   9    9.08    1.17
  -1  -2   9    0.70    0.78
  -1  -2   9   -0.12    0.91
  -1  -2   9    0.76    0.65
   1   2  -9    1.79    0.50
   1   2  -9    1.18    0.70
   0  -2   9  189.72    5.68
   0  -2   9  198.82    5.13
   0  -2   9  193.18    5.57
   1  -2   9   13.04    1.23
   1  -2   9   11.09    1.44
   1  -2   9   13.47    1.49
  -1   2  -9   14.91    1.41
   2  -2   9    4.02    1.20
   2  -2   9    4.36    1.33
   2  -2   9    3.80    0.96
  -2   2  -9    4.31    1.06
  -3   2  -9   -0.56    0.76
   3  -2   9    0.17    1.00
   3  -2   9   -0.81    1.07
   3  -2   9    0.34    0.77
  -4   2  -9   18.10    1.94
   4  -2   9   22.20    2.11
   4  -2   9   22.13    2.03
   5  -2   9    4.27    1.44
  -6   2  -9    1.16    1.16
  -7   2  -9    4.60    1.61
  -8   2  -9   -2.17    1.33
  -9  -1   9    0.29    0.93
  -8  -1   9    0.33    0.86
  -7  -1   9   18.40    1.50
  -7  -1   9   16.99    1.30
  -7  -1   9   18.25    1.75
  -6  -1   9  103.25    3.09
  -6  -1   9  102.09    3.79
  -6  -1   9   92.83    3.31
  -5  -1   9   64.89    2.33
  -5  -1   9   57.98    2.75
  -5  -1   9   67.38    2.60
   4   1  -9   71.31    2.18
  -4  -1   9   69.92    2.68
  -4  -1   9   74.39    2.47
  -4  -1   9   69.33    2.87
   4   1  -9   71.12    2.96
  -3  -1   9  141.63    4.23
   3   1  -9  142.76    4.46
  -3  -1   9  145.42    3.91
  -3  -1   9  139.34    4.41
  -2  -1   9  129.38    3.65
   2   1  -9  125.98    2.84
   2   1  -9  127.95    4.16
  -2  -1   9  126.31    4.39
  -2  -1   9  123.12    3.97
   1   1  -9   81.30    3.18
  -1  -1   9   78.09    2.78
  -1  -1   9   78.33    3.24
  -1  -1   9   77.91    3.07
   0  -1   9   18.28    1.37
   0   1  -9   17.98    1.56
   0  -1   9   18.11    1.62
   0  -1   9   23.08    1.99
   1  -1   9   64.31    3.05
   1  -1   9   67.51    2.62
   1  -1   9   61.64    2.88
   2  -1   9  222.84    6.51
  -2   1  -9  231.59    6.58
   2  -1   9  233.26    6.70
   2  -1   9  221.95    5.91
   3  -1   9    1.21    0.88
  -3   1  -9   -0.12    0.86
   3  -1   9   -0.57    1.03
   3  -1   9   -0.08    1.32
   4  -1   9   75.27    3.74
   4  -1   9   74.49    2.98
   4  -1   9   74.35    3.54
  -4   1  -9   77.94    3.77
  -5   1  -9   15.84    1.89
   5  -1   9   20.87    2.20
  -6   1  -9    0.19    1.14
  -7   1  -9   -0.88    1.20
  -9   0   9    2.53    0.86
  -8   0   9    2.79    0.75
  -8   0   9    2.48    0.86
  -8   0   9    2.66    1.30
  -7   0   9    8.76    0.96
  -7   0   9    9.24    1.52
  -7   0   9    8.53    1.08
  -6   0   9  142.22    3.70
  -6   0   9  137.48    4.05
  -6   0   9  138.05    4.92
  -5   0   9   17.95    1.69
  -5   0   9   19.32    1.96
  -5   0   9   20.77    1.29
  -5   0   9   19.24    1.50
  -4   0   9   31.01    2.01
  -4   0   9   32.93    1.56
   4   0  -9   30.52    1.25
   4   0  -9   30.99    2.07
  -4   0   9   31.27    2.25
  -4   0   9   30.36    1.75
  -3   0   9   30.80    1.58
  -3   0   9   29.74    2.21
  -3   0   9   32.00    1.87
   3   0  -9   33.63    1.58
   3   0  -9   30.08    2.04
  -3   0   9   29.96    1.95
  -2   0   9    8.97    0.97
   2   0  -9    9.93    1.01
  -2   0   9    8.02    1.17
  -2   0   9   10.79    1.49
   2   0  -9    7.91    1.19
  -2   0   9    9.12    1.25
  -1   0   9  226.96    6.22
  -1   0   9  230.04    5.79
  -1   0   9  227.98    6.59
   1   0  -9  233.55    6.59
   0   0   9  187.33    4.98
   0   0  -9  177.35    5.55
   0   0   9  180.60    5.54
   0   0   9  181.21    5.40
   1   0   9    5.44    1.22
  -1   0  -9    8.72    1.24
   1   0   9    7.64    1.09
   1   0   9   10.90    1.64
  -2   0  -9   -0.53    0.70
   2   0   9   -1.00    1.18
   2   0   9   -0.79    0.98
   2   0   9   -0.37    0.77
   3   0   9    0.23    0.79
   3   0   9    0.34    1.40
  -3   0  -9   -0.25    0.81
   3   0   9    0.09    1.15
  -4   0  -9    0.03    0.94
   4   0   9    0.68    1.17
   4   0   9   -1.76    1.39
   4   0   9   -0.61    0.85
   5   0   9    0.20    1.50
  -5   0  -9    0.13    1.21
  -6   0  -9    2.35    1.40
  -7   0  -9    4.40    1.75
  -9   1   9    2.59    0.70
  -8   1   9   12.09    1.96
  -8   1   9   11.93    1.08
  -8   1   9   10.70    0.97
  -8   1   9   10.01    1.87
  -7   1   9    0.32    1.21
  -7   1   9    0.87    1.15
  -7   1   9    0.62    0.61
  -7   1   9    1.59    0.78
  -6   1   9   36.12    2.51
  -6   1   9   39.88    2.77
  -6   1   9   38.18    1.64
  -6   1   9   33.85    1.86
  -5   1   9   55.94    3.05
  -5   1   9   56.47    2.37
  -5   1   9   61.84    2.11
  -5   1   9   54.75    2.90
  -4   1   9   -0.58    1.05
  -4   1   9    0.14    0.72
   4  -1  -9    1.13    0.93
  -4   1   9    0.29    0.88
   4  -1  -9    1.22    0.39
  -4   1   9    0.59    0.59
  -3   1   9   -1.11    0.96
  -3   1   9   -0.77    0.67
  -3   1   9    0.14    0.73
   3  -1  -9    0.36    0.49
  -3   1   9   -0.66    0.59
   3  -1  -9   -0.29    0.76
   2  -1  -9   82.12    2.92
   2  -1  -9   87.19    3.56
  -2   1   9   82.72    3.21
  -2   1   9   88.48    3.66
  -2   1   9   92.60    2.99
  -2   1   9   87.80    3.56
  -1   1   9  173.38    4.82
  -1   1   9  172.73    5.23
   1  -1  -9  169.65    5.01
   1  -1  -9  184.53    5.68
  -1   1   9  179.58    5.62
   0  -1  -9   17.30    1.62
   0  -1  -9   14.62    1.44
   0   1   9   17.69    1.44
   0   1   9   16.17    1.88
   0   1   9   13.65    1.58
   1   1   9    1.25    0.82
  -1  -1  -9    2.47    0.93
   1   1   9    0.31    1.17
  -1  -1  -9    0.47    0.77
   1   1   9    1.32    1.08
   2   1   9   77.11    3.52
   2   1   9   75.87    3.12
   2   1   9   78.92    3.85
  -2  -1  -9   73.18    3.38
   3   1   9   36.44    2.94
   3   1   9   34.81    2.61
   3   1   9   35.21    2.26
  -3  -1  -9   33.17    2.40
   4   1   9   -1.24    1.21
   4   1   9    0.22    1.44
   4   1   9   -1.23    0.89
  -4  -1  -9    0.69    1.07
  -5  -1  -9   12.08    1.89
  -6  -1  -9    3.61    1.58
  -7  -1  -9    1.32    1.60
  -8   2   9    1.76    1.58
  -8   2   9    4.58    1.70
  -8   2   9    3.71    0.69
  -7   2   9    2.82    1.47
  -7   2   9    4.25    0.89
  -7   2   9    4.56    1.48
  -7   2   9    3.06    0.70
  -6   2   9   33.06    1.84
  -6   2   9   36.71    2.68
  -6   2   9   37.55    2.61
  -6   2   9   36.36    1.60
  -5   2   9    8.65    1.57
  -5   2   9    8.25    1.47
  -5   2   9    7.48    1.12
  -5   2   9    7.75    0.89
  -4   2   9   32.11    2.41
  -4   2   9   30.43    1.59
   4  -2  -9   33.81    2.47
   4  -2  -9   31.18    1.21
  -4   2   9   31.47    2.19
  -4   2   9   29.63    1.90
  -3   2   9    2.59    0.98
  -3   2   9    2.21    0.75
   3  -2  -9    3.23    0.73
   3  -2  -9    5.75    1.23
   3  -2  -9    4.44    0.58
  -3   2   9    1.95    1.24
  -3   2   9    2.96    1.12
   2  -2  -9   46.31    2.72
  -2   2   9   40.44    2.53
  -2   2   9   40.35    2.05
   2  -2  -9   39.32    2.01
  -2   2   9   38.42    2.31
  -2   2   9   42.51    2.75
   1  -2  -9  180.33    5.21
   1  -2  -9  183.57    5.83
  -1   2   9  176.81    5.44
  -1   2   9  181.22    5.82
  -1   2   9  179.92    5.89
  -1   2   9  176.32    5.00
   0  -2  -9  146.79    5.12
   0   2   9  148.81    4.99
   0  -2  -9  148.36    4.75
   0   2   9  152.73    4.60
   0   2   9  151.32    5.37
   1   2   9   25.92    1.89
   1   2   9   25.04    2.41
  -1  -2  -9   25.63    2.01
  -1  -2  -9   25.88    2.18
   1   2   9   25.35    2.15
   2   2   9   57.33    2.76
  -2  -2  -9   55.20    3.00
   2   2   9   57.60    3.22
   2   2   9   50.52    3.26
   3   2   9    7.12    1.66
   3   2   9    6.39    1.85
   3   2   9    6.92    1.31
  -3  -2  -9    5.06    1.33
   4   2   9   17.69    2.20
  -4  -2  -9   15.74    2.00
   4   2   9   14.85    2.31
  -5  -2  -9   -0.35    1.17
  -6  -2  -9    0.92    1.51
  -9   3   9   -0.98    1.60
  -8   3   9    1.36    1.51
  -8   3   9    1.77    0.63
  -7   3   9   66.49    2.62
  -7   3   9   71.48    2.28
  -7   3   9   68.99    4.09
  -7   3   9   68.76    3.57
  -6   3   9    1.06    1.22
  -6   3   9   -1.02    1.26
  -6   3   9    0.76    0.86
  -6   3   9   -1.32    0.59
  -5   3   9   34.72    2.62
  -5   3   9   31.30    1.65
  -5   3   9   33.42    2.01
  -5   3   9   32.16    2.52
  -4   3   9   -0.53    0.82
   4  -3  -9   -0.28    0.43
  -4   3   9    0.30    1.33
  -4   3   9    0.98    0.71
  -4   3   9    0.55    0.95
   4  -3  -9   -0.02    0.46
  -3   3   9   66.60    2.94
  -3   3   9   68.24    2.63
  -3   3   9   68.73    3.45
   3  -3  -9   68.42    2.24
  -3   3   9   66.92    3.39
   3  -3  -9   62.63    2.42
   2  -3  -9   28.77    2.47
  -2   3   9   33.09    2.68
  -2   3   9   24.84    1.79
   2  -3  -9   30.32    1.87
  -2   3   9   22.11    2.04
  -2   3   9   27.81    2.18
   1  -3  -9   69.79    3.47
  -1   3   9   75.61    3.80
   1  -3  -9   69.65    3.00
  -1   3   9   75.07    3.06
  -1   3   9   78.19    3.73
  -1   3   9   70.58    3.31
   0   3   9  296.27    8.50
   0  -3  -9  281.35    7.74
   0   3   9  286.86    7.42
   0   3   9  286.45    8.02
   1   3   9   71.87    3.11
   1   3   9   71.53    3.56
  -1  -3  -9   65.13    3.21
   2   3   9   31.47    2.21
   2   3   9   33.74    2.74
  -2  -3  -9   27.92    2.35
   2   3   9   37.12    3.15
  -3  -3  -9    2.42    1.24
   3   3   9    2.13    1.22
   3   3   9    2.07    1.50
   3   3   9   -0.37    1.63
  -4  -3  -9   11.42    1.85
   4   3   9   11.86    2.09
  -5  -3  -9    0.48    1.33
  -6  -3  -9   -0.02    1.52
  -8   4   9   12.42    1.09
  -8   4   9   14.46    2.45
  -7   4   9    0.08    1.41
  -7   4   9   -0.19    0.71
  -7   4   9   -0.14    0.89
  -7   4   9   -0.69    1.49
  -6   4   9    2.69    0.83
  -6   4   9    2.49    1.54
  -6   4   9    3.79    1.08
  -6   4   9    3.65    1.46
  -5   4   9    2.75    1.50
   5  -4  -9    3.79    0.75
  -5   4   9    1.78    0.79
  -5   4   9    2.94    1.36
  -5   4   9    4.12    1.09
  -4   4   9    2.97    1.36
  -4   4   9    3.59    1.14
   4  -4  -9    4.42    0.70
  -4   4   9    3.52    0.91
   4  -4  -9    3.26    0.76
  -4   4   9    1.66    1.42
  -3   4   9   -0.04    0.82
   3  -4  -9    0.96    0.67
  -3   4   9    1.10    1.20
   3  -4  -9    0.41    0.68
  -3   4   9   -0.03    1.00
  -3   4   9    0.43    1.44
   2  -4  -9   81.54    3.20
  -2   4   9   89.70    4.15
  -2   4   9   85.72    3.29
  -2   4   9   84.79    3.98
  -2   4   9   81.86    3.63
  -1   4   9  117.64    4.12
  -1   4   9  115.49    4.52
   1  -4  -9  121.86    4.28
  -1   4   9  122.54    4.98
  -1   4   9  128.27    5.08
   0   4   9    5.11    1.43
   0  -4  -9    6.59    1.27
   0   4   9    6.18    1.97
   0   4   9    4.34    1.15
   1   4   9    0.30    1.25
  -1  -4  -9    1.55    1.06
   1   4   9    1.09    1.71
   1   4   9    0.11    0.94
  -2  -4  -9   29.29    2.50
   2   4   9   32.71    2.36
   2   4   9   32.61    2.74
   2   4   9   28.93    2.91
  -3  -4  -9   12.62    1.98
   3   4   9   18.99    1.92
   3   4   9   18.16    2.62
   3   4   9   13.89    2.22
  -4  -4  -9    6.53    1.76
  -5  -4  -9    1.61    1.63
  -6  -4  -9    1.35    1.85
  -9   5   9    1.33    0.84
  -8   5   9    2.89    1.01
  -8   5   9    4.59    0.98
  -7   5   9    6.17    2.00
  -7   5   9    4.66    1.09
  -7   5   9    1.01    1.63
  -7   5   9    5.60    1.23
  -6   5   9    4.38    1.24
  -6   5   9    5.35    1.75
  -6   5   9    6.60    1.75
  -6   5   9    5.51    1.05
  -5   5   9   12.62    1.60
  -5   5   9    9.47    1.87
  -5   5   9    9.11    1.25
   5  -5  -9   12.32    1.23
  -5   5   9   12.75    2.03
  -4   5   9    4.66    1.46
  -4   5   9    4.11    1.63
  -4   5   9    4.67    1.30
  -4   5   9    4.21    1.08
   4  -5  -9    6.17    1.03
  -3   5   9   16.54    2.06
   3  -5  -9   18.30    1.54
  -3   5   9   19.05    1.63
   3  -5  -9   18.86    1.52
  -3   5   9   17.50    1.87
  -3   5   9   19.17    2.37
  -2   5   9    1.20    1.31
  -2   5   9   -1.16    0.91
   2  -5  -9   -1.18    0.71
  -2   5   9   -0.52    1.16
  -2   5   9    0.98    1.64
  -1   5   9   22.48    1.94
  -1   5   9   24.04    2.45
  -1   5   9   26.34    2.53
  -1   5   9   31.22    2.56
   1  -5  -9   27.56    2.05
   0   5   9    0.89    1.28
   0   5   9   -1.02    0.98
   0   5   9    3.94    1.80
   0  -5  -9    0.81    0.98
   1   5   9   -0.76    1.27
   1   5   9    0.10    1.06
  -1  -5  -9    1.11    1.03
   1   5   9    1.98    1.64
   2   5   9   10.76    1.64
   2   5   9    4.59    1.71
  -2  -5  -9    5.50    1.58
   2   5   9    5.16    1.99
   3   5   9    5.67    1.92
  -3  -5  -9    9.39    1.94
  -4  -5  -9   -1.12    1.27
  -5  -5  -9   -0.91    1.48
  -8   6   9    5.12    1.17
  -8   6   9    2.69    1.18
  -7   6   9   21.85    2.01
  -7   6   9   20.98    1.71
  -6   6   9    2.90    1.73
  -6   6   9    3.53    1.17
  -6   6   9   -1.26    1.14
  -6   6   9    3.86    1.77
  -5   6   9    0.26    1.31
  -5   6   9    0.29    1.61
  -5   6   9    3.22    1.26
  -5   6   9    2.38    1.06
   5  -6  -9    1.44    0.93
   4  -6  -9    2.44    0.97
  -4   6   9    1.26    1.00
  -4   6   9    4.12    1.79
  -4   6   9    0.22    1.18
  -4   6   9    1.56    1.36
   3  -6  -9    0.12    0.88
  -3   6   9    1.56    1.63
  -3   6   9    0.41    1.25
  -3   6   9    0.44    1.02
  -3   6   9    0.00    1.18
  -2   6   9   50.95    3.57
  -2   6   9   52.93    3.51
  -2   6   9   53.09    2.92
  -2   6   9   51.95    3.21
   2  -6  -9   47.76    2.68
  -1   6   9   -0.73    1.03
  -1   6   9    0.86    1.34
  -1   6   9   -0.21    1.19
  -1   6   9   -1.82    1.58
   1  -6  -9   -1.46    0.79
   0   6   9   -0.73    1.00
   0   6   9    0.66    1.84
   0  -6  -9    1.53    1.14
   0   6   9    0.83    1.26
   1   6   9    0.95    1.17
   1   6   9    1.48    1.53
  -1  -6  -9    1.67    1.28
   1   6   9    1.38    1.76
  -2  -6  -9   13.39    2.06
   2   6   9   13.28    2.25
   2   6   9    9.07    1.73
   3   6   9    4.32    1.94
  -3  -6  -9    3.00    1.64
  -4  -6  -9    2.10    1.73
  -8   7   9    1.99    1.19
  -8   7   9    0.44    1.27
  -7   7   9    1.81    1.29
  -7   7   9    2.38    1.45
  -6   7   9    4.84    1.42
  -6   7   9    6.46    2.06
  -6   7   9    2.88    1.53
  -5   7   9    3.08    1.28
  -5   7   9    7.12    1.92
  -5   7   9    2.35    1.81
  -5   7   9    3.86    1.51
  -4   7   9    0.64    1.64
  -4   7   9   -0.47    1.15
   4  -7  -9   -0.70    0.90
  -4   7   9   -0.39    1.01
  -4   7   9   -2.78    1.07
  -3   7   9   -1.52    1.20
  -3   7   9    1.05    1.87
  -3   7   9    2.58    1.69
   3  -7  -9    2.16    1.16
  -3   7   9    0.52    1.34
  -2   7   9    5.33    1.51
  -2   7   9    7.11    1.82
  -2   7   9    9.36    1.92
   2  -7  -9    6.82    1.50
  -2   7   9    6.90    2.12
  -1   7   9   -0.79    1.14
  -1   7   9    0.33    1.36
  -1   7   9   -0.41    1.41
  -1   7   9    0.52    1.82
   0   7   9    1.06    1.47
   0   7   9    0.67    1.22
   0   7   9   -0.66    1.78
   0  -7  -9    1.08    1.26
  -1  -7  -9   -0.51    1.25
   1   7   9   -0.77    1.13
   1   7   9   -2.38    1.36
   2   7   9    4.75    2.04
  -2  -7  -9    4.45    1.73
   2   7   9    4.26    1.62
  -3  -7  -9    1.28    1.69
  -7   8   9    3.11    1.65
  -7   8   9    4.42    1.49
  -6   8   9   -1.14    1.13
  -6   8   9    1.51    1.52
  -5   8   9   13.39    2.36
  -5   8   9   12.88    2.08
  -5   8   9   12.06    1.80
  -4   8   9   -1.49    1.06
  -4   8   9    1.50    1.39
  -4   8   9    0.46    1.81
  -4   8   9   -1.77    1.51
  -3   8   9   17.14    2.62
  -3   8   9   16.38    2.50
   3  -8  -9   16.38    2.05
  -3   8   9   16.26    2.36
  -3   8   9   16.59    2.20
  -2   8   9   22.22    2.34
  -2   8   9   18.17    2.51
  -2   8   9   20.40    2.75
  -2   8   9   21.65    2.76
  -1   8   9    0.62    1.53
  -1   8   9    0.68    1.53
  -1   8   9    3.95    2.14
  -1   8   9    0.79    1.35
   0   8   9   -0.11    1.28
   0   8   9    0.06    1.58
   1   8   9    1.40    1.48
   1   8   9   -0.90    1.61
   2   8   9    0.86    1.96
  -6   9   9    5.79    1.86
  -6   9   9    1.56    1.48
  -5   9   9    6.12    1.90
  -5   9   9    8.02    1.84
  -5   9   9    7.77    2.27
  -4   9   9    1.41    1.46
  -4   9   9   -0.57    1.58
  -4   9   9    2.73    1.96
  -3   9   9    2.25    1.77
  -3   9   9    7.96    2.32
  -3   9   9    4.97    1.80
  -2   9   9    2.77    1.61
  -2   9   9    0.59    1.75
  -1   9   9   -0.98    1.36
  -1   9   9   -1.42    1.55
   0   9   9   -0.57    1.43
   0   9   9    1.10    1.79
   1   9   9    3.06    2.24
   1   9   9    7.11    1.96
  -4  10   9    0.71    1.59
  -4  10   9   -0.46    1.67
  -3  10   9    4.65    2.12
  -3  10   9    2.74    1.81
  -2  10   9   -2.47    1.59
  -2  10   9    2.90    1.71
  -1  10   9    0.45    1.59
  -1  10   9    1.04    1.95
  -2 -13  10    0.91    2.01
  -1 -13  10   -1.77    1.78
  -3 -12  10    4.85    2.24
  -2 -12  10   -0.11    1.72
  -1 -12  10    6.54    2.11
   0 -12  10    7.20    2.10
  -4 -11  10   -1.11    1.62
  -3 -11  10    1.15    1.76
  -2 -11  10    0.77    1.58
  -1 -11  10   23.56    2.80
   0 -11  10   -0.41    1.40
   1 -11  10    5.46    1.71
  -5 -10  10    9.28    2.28
  -4 -10  10    3.62    1.83
  -3 -10  10   14.86    2.41
  -2 -10  10   22.62    2.23
  -2 -10  10   26.40    2.73
  -1 -10  10   26.65    2.75
  -1 -10  10   29.89    2.44
   0 -10  10   -0.53    1.29
   1 -10  10   38.95    3.07
   2 -10  10   37.15    3.00
  -6  -9  10    4.14    1.95
  -5  -9  10    5.52    1.89
  -4  -9  10    1.12    1.46
  -4  -9  10   -0.33    0.97
  -3  -9  10   12.30    2.05
  -3  -9  10   10.81    1.62
   2   9 -10    9.06    1.49
  -2  -9  10   12.43    1.96
  -2  -9  10   11.58    1.60
  -1  -9  10   22.64    2.05
  -1  -9  10   22.61    2.38
   0  -9  10   94.72    3.99
   0   9 -10   95.98    4.02
   0  -9  10   95.10    4.40
  -1   9 -10   -1.54    0.82
   1  -9  10   -0.82    1.08
   1  -9  10    0.12    0.95
  -2   9 -10    4.70    1.38
   2  -9  10    3.75    1.46
   3  -9  10   40.15    2.46
  -7  -8  10    1.25    1.71
  -6  -8  10    2.31    1.67
  -5  -8  10   18.15    2.33
  -4  -8  10   12.99    2.04
  -4  -8  10   16.25    1.73
  -3  -8  10   16.98    1.71
  -3  -8  10   14.87    2.07
  -2  -8  10    2.10    1.29
  -2  -8  10    2.34    0.94
  -1  -8  10   72.54    3.17
  -1  -8  10   66.54    3.61
   0  -8  10   37.07    2.72
   0  -8  10   38.01    2.39
   0   8 -10   34.72    2.31
  -1   8 -10   23.56    2.05
   1  -8  10   19.98    1.89
   1  -8  10   24.40    2.26
   2  -8  10   14.12    1.89
  -2   8 -10   19.92    1.94
  -3   8 -10    3.70    1.28
   3  -8  10    1.59    1.23
   3  -8  10    2.70    1.14
   4  -8  10   -1.50    1.02
  -7  -7  10    3.18    1.70
  -6  -7  10   13.12    2.10
  -5  -7  10    1.02    0.83
  -5  -7  10    0.79    1.27
  -4  -7  10   68.70    3.69
  -4  -7  10   68.81    2.94
  -3  -7  10    9.97    1.28
   3   7 -10    8.49    1.23
  -3  -7  10    7.92    1.56
  -2  -7  10    0.33    0.72
  -2  -7  10   -0.13    1.15
   2   7 -10    0.52    0.60
   1   7 -10   10.34    1.36
  -1  -7  10    8.36    1.57
  -1  -7  10    8.36    1.23
   0   7 -10   77.10    3.14
   0  -7  10   71.07    3.05
   0  -7  10   73.71    3.51
  -1   7 -10    0.86    0.95
   1  -7  10    2.04    1.15
   2  -7  10   26.39    2.24
  -2   7 -10   26.93    2.06
   3  -7  10   36.49    2.40
   3  -7  10   38.63    2.71
  -3   7 -10   40.71    2.61
   4  -7  10   76.40    3.17
  -8  -6  10    8.55    2.12
  -7  -6  10   44.05    3.18
  -6  -6  10   -0.69    1.14
  -5  -6  10   25.63    1.66
  -5  -6  10   23.69    2.30
  -4  -6  10   16.39    1.89
  -4  -6  10   17.47    1.41
  -3  -6  10   26.38    2.27
  -3  -6  10   34.16    2.61
  -3  -6  10   30.51    1.75
   3   6 -10   29.76    1.80
   3   6 -10   27.86    1.34
  -2  -6  10   20.35    1.93
  -2  -6  10   20.56    1.49
   2   6 -10   18.32    1.39
   1   6 -10    4.08    0.91
  -1  -6  10    3.50    1.13
  -1  -6  10    5.29    0.94
   0  -6  10   24.62    2.03
   0   6 -10   19.80    1.60
  -1   6 -10   43.80    2.30
   1  -6  10   40.66    2.61
  -2   6 -10    7.85    1.28
   2  -6  10    4.70    1.31
   2  -6  10    7.44    1.26
  -3   6 -10   26.76    2.08
   3  -6  10   21.73    1.86
   3  -6  10   26.39    2.19
  -4   6 -10   -0.33    0.90
   4  -6  10   -0.56    1.03
   4  -6  10    0.15    1.09
  -8  -5  10    2.59    1.53
  -7  -5  10   12.11    1.90
  -6  -5  10    1.64    1.20
  -5  -5  10   62.52    3.22
  -5  -5  10   62.10    2.32
  -4  -5  10   19.35    1.85
  -4  -5  10   17.22    1.78
   4   5 -10   18.83    1.27
  -4  -5  10   17.05    1.27
   3   5 -10   49.00    1.98
  -3  -5  10   49.86    1.96
  -3  -5  10   46.22    2.68
  -2  -5  10   79.69    2.64
  -2  -5  10   75.84    3.34
   2   5 -10   79.59    2.83
   1   5 -10    0.50    0.62
  -1  -5  10    0.16    0.85
   0   5 -10   -0.45    0.60
   0  -5  10    0.98    0.92
  -1   5 -10  234.09    6.18
   1  -5  10  231.52    6.61
   1  -5  10  235.43    6.77
   2  -5  10    2.61    1.12
  -2   5 -10    4.37    1.01
   2  -5  10    1.27    1.10
  -3   5 -10    5.60    1.17
   3  -5  10    4.48    1.31
  -3   5 -10    3.45    1.22
   3  -5  10    2.69    1.21
   4  -5  10    3.14    1.27
   4  -5  10    0.88    1.14
  -4   5 -10    0.24    0.94
   5  -5  10   34.62    2.47
  -8  -4  10    9.19    1.80
  -7  -4  10    5.19    1.46
  -6  -4  10   12.73    1.66
  -5  -4  10    2.62    0.65
  -5  -4  10    2.52    1.15
   4   4 -10    2.80    0.73
  -4  -4  10    4.90    1.13
  -4  -4  10    2.35    0.58
  -3  -4  10   28.30    1.28
   3   4 -10   28.05    1.69
  -3  -4  10   26.78    2.01
  -2  -4  10   47.23    2.57
   2   4 -10   54.74    1.93
   2   4 -10   52.19    2.29
   1   4 -10   78.27    2.61
   1   4 -10   82.99    3.11
  -1  -4  10   80.63    3.32
   0  -4  10   65.92    3.03
   0  -4  10   67.72    3.09
   0   4 -10   66.37    2.50
   1  -4  10   48.50    2.68
  -1   4 -10   46.65    2.21
   1  -4  10   48.54    2.67
   2  -4  10   29.32    2.32
  -2   4 -10   31.73    1.97
   2  -4  10   30.65    2.27
  -3   4 -10  127.59    4.75
   3  -4  10  123.25    4.39
  -3   4 -10  117.38    4.31
   3  -4  10  126.18    4.62
  -4   4 -10    2.78    1.10
   4  -4  10    2.77    1.29
   4  -4  10    3.72    1.38
   5  -4  10    7.31    1.59
  -9  -3  10    6.14    1.54
  -8  -3  10    7.84    1.51
  -7  -3  10    0.40    1.03
  -6  -3  10    5.03    0.97
  -6  -3  10    3.45    1.22
  -5  -3  10  414.37   10.22
   4   3 -10    0.37    0.70
  -4  -3  10    1.12    0.88
  -4  -3  10    0.08    0.74
   3   3 -10    2.54    0.79
  -3  -3  10    4.33    1.04
  -3  -3  10    3.53    0.86
  -2  -3  10    1.73    0.91
   2   3 -10    2.35    0.54
   2   3 -10    1.45    0.72
  -2  -3  10    2.04    0.78
   1   3 -10   90.00    3.36
  -1  -3  10   88.98    3.65
  -1  -3  10   83.73    3.39
  -1  -3  10   93.55    3.17
   1   3 -10   85.59    2.64
   0  -3  10   -1.33    0.94
   0  -3  10   -0.40    0.73
   0  -3  10   -0.40    0.88
   0   3 -10    0.62    0.58
   1  -3  10    4.04    1.23
  -1   3 -10    2.86    0.81
   1  -3  10    4.51    1.20
   1  -3  10    6.38    1.06
   2  -3  10    5.93    1.31
   2  -3  10    6.33    1.37
   3  -3  10   30.05    2.51
   3  -3  10   32.57    2.53
   4  -3  10    6.10    1.45
   4  -3  10    4.41    1.58
   5  -3  10   36.03    2.83
  -7   3 -10   21.31    2.42
  -9  -2  10    5.65    1.34
  -8  -2  10    0.52    1.00
  -7  -2  10    0.95    1.02
  -6  -2  10    9.38    1.23
  -6  -2  10    5.99    1.10
  -6  -2  10    6.82    1.22
  -5  -2  10  130.98    4.24
  -5  -2  10  131.16    3.90
  -5  -2  10  124.38    4.17
  -4  -2  10   66.65    2.85
   4   2 -10   66.72    2.82
  -4  -2  10   66.18    2.79
  -4  -2  10   72.03    2.65
   3   2 -10  267.63    7.08
  -3  -2  10  261.32    6.97
  -3  -2  10  271.80    6.57
  -2  -2  10   41.59    2.62
  -2  -2  10   47.53    2.18
  -2  -2  10   44.17    2.37
   2   2 -10   45.92    2.33
   2   2 -10   43.82    1.44
  -1  -2  10   46.47    2.46
  -1  -2  10   47.45    2.18
  -1  -2  10   41.85    2.59
   1   2 -10   44.26    1.70
   1   2 -10   47.52    2.45
   0   2 -10  304.74    8.21
   0  -2  10  321.12    7.52
   0  -2  10  302.26    8.23
   0  -2  10  301.06    8.05
   1  -2  10   -0.70    0.70
   1  -2  10    0.12    0.88
   1  -2  10    0.98    0.99
   2  -2  10    5.09    1.06
   2  -2  10    4.72    1.39
   2  -2  10    3.67    1.29
   3  -2  10  155.92    5.35
   3  -2  10  160.82    4.79
   3  -2  10  157.35    5.39
   4  -2  10    0.25    1.14
   4  -2  10   -1.60    1.29
   5  -2  10    2.32    1.50
  -6   2 -10    0.84    1.16
  -7   2 -10   15.50    2.25
  -9  -1  10    2.10    1.02
  -8  -1  10    5.28    1.13
  -7  -1  10   40.91    2.53
  -7  -1  10   43.17    2.08
  -7  -1  10   40.53    2.22
  -6  -1  10    1.89    0.83
  -6  -1  10    3.15    0.97
  -6  -1  10    1.14    1.01
  -5  -1  10  133.56    4.56
  -5  -1  10  132.36    4.19
  -5  -1  10  138.24    3.91
  -4  -1  10   57.91    2.28
  -4  -1  10   55.43    2.52
   4   1 -10   56.23    2.02
  -4  -1  10   55.03    2.63
   4   1 -10   57.27    2.73
  -3  -1  10   33.27    2.09
  -3  -1  10   32.07    2.31
  -3  -1  10   36.82    1.85
   3   1 -10   36.63    2.31
  -3  -1  10   32.15    2.03
   2   1 -10   94.34    3.63
   2   1 -10   94.19    2.35
  -2  -1  10   86.54    3.70
  -2  -1  10  102.92    3.25
  -2  -1  10   92.69    3.49
  -1  -1  10   -1.06    0.79
  -1  -1  10   -1.77    0.99
  -1  -1  10    1.00    0.73
   1   1 -10   -0.80    0.70
   0   1 -10    8.29    1.27
   0  -1  10   11.11    1.22
   0  -1  10    8.24    1.41
   0  -1  10    7.32    1.28
  -1   1 -10    0.93    0.84
   1  -1  10   -0.27    1.18
   1  -1  10   -0.84    0.68
   1  -1  10   -0.66    0.92
   2  -1  10   13.61    1.76
   2  -1  10   11.66    1.38
   2  -1  10   13.86    1.82
   3  -1  10   44.91    2.99
   3  -1  10   48.24    2.48
   3  -1  10   46.85    3.11
   4  -1  10   19.84    2.30
   4  -1  10   17.80    1.66
   4  -1  10   18.68    2.09
  -4   1 -10   15.98    1.85
  -5   1 -10    9.31    1.66
   5  -1  10   12.24    2.05
  -6   1 -10    1.39    1.30
  -7   1 -10    0.98    1.50
  -9   0  10    0.71    0.87
  -8   0  10    2.59    1.49
  -8   0  10   -0.51    0.76
  -8   0  10    0.42    0.80
  -7   0  10    1.32    0.85
  -7   0  10    1.91    1.17
  -7   0  10    2.76    1.44
  -7   0  10    0.07    0.76
  -6   0  10    2.32    1.10
  -6   0  10    3.89    0.89
  -6   0  10    3.45    0.98
  -6   0  10    6.50    1.53
  -5   0  10    0.44    0.67
  -5   0  10    1.33    1.27
  -5   0  10    1.90    0.89
  -5   0  10    1.23    0.91
  -4   0  10   -0.58    1.10
   4   0 -10   -0.23    0.79
  -4   0  10   -0.10    0.59
  -4   0  10    0.60    0.79
   4   0 -10   -0.13    0.45
  -4   0  10    2.57    0.99
  -3   0  10  181.75    4.74
  -3   0  10  172.65    5.69
   3   0 -10  168.53    4.67
  -3   0  10  175.57    5.12
  -3   0  10  172.55    5.48
   3   0 -10  174.05    5.54
   2   0 -10   55.12    2.37
  -2   0  10   59.60    3.01
   2   0 -10   56.54    2.87
  -2   0  10   54.31    2.66
  -2   0  10   55.73    2.36
  -1   0  10   25.13    2.14
  -1   0  10   21.93    1.64
   1   0 -10   19.01    1.60
  -1   0  10   21.83    1.84
   1   0 -10   23.39    1.99
   0   0  10    8.34    1.13
   0   0 -10    5.40    1.05
   0   0  10    6.64    1.34
   0   0  10    7.22    1.45
   0   0 -10    9.23    1.33
  -1   0 -10   23.76    2.04
   1   0  10   31.60    1.95
  -1   0 -10   29.14    2.04
   1   0  10   28.33    2.25
   1   0  10   27.80    2.37
   2   0  10   -0.01    0.91
  -2   0 -10    0.00    0.86
   2   0  10    0.45    1.39
   2   0  10   -0.72    1.16
   3   0  10   10.75    1.76
   3   0  10   11.80    2.01
   3   0  10   13.06    1.50
  -3   0 -10   11.42    1.59
   4   0  10    0.47    1.54
   4   0  10   -1.92    1.25
  -4   0 -10    0.67    1.07
   5   0  10    0.71    1.68
  -5   0 -10   -0.21    1.19
  -6   0 -10   -1.41    1.14
  -7   0 -10    1.70    1.71
  -9   1  10    0.33    0.80
  -8   1  10    8.16    1.01
  -8   1  10    5.44    1.67
  -8   1  10    4.81    1.01
  -8   1  10    8.86    1.89
  -7   1  10    8.71    1.00
  -7   1  10    5.71    1.55
  -7   1  10    8.42    1.73
  -7   1  10    5.32    1.06
  -6   1  10   42.18    2.23
  -6   1  10   56.54    3.30
  -6   1  10   42.96    2.83
  -6   1  10   48.61    2.05
  -5   1  10   -0.45    0.92
  -5   1  10   -0.25    0.67
  -5   1  10   -0.69    1.24
  -5   1  10   -0.11    0.86
  -4   1  10   -0.95    0.83
  -4   1  10   -0.07    0.76
  -4   1  10   -0.35    1.15
   4  -1 -10   -0.22    0.44
   4  -1 -10    0.03    0.83
  -4   1  10   -1.15    0.54
  -3   1  10    3.17    1.14
  -3   1  10    1.63    1.18
  -3   1  10    3.37    0.84
   3  -1 -10    3.17    1.08
   3  -1 -10    3.65    0.78
  -3   1  10    3.76    1.05
  -2   1  10   90.67    3.80
  -2   1  10   84.65    3.08
  -2   1  10   87.72    3.88
  -2   1  10   86.40    3.45
   2  -1 -10   92.23    3.88
   2  -1 -10   83.00    3.08
  -1   1  10    3.76    1.00
  -1   1  10    5.77    1.32
   1  -1 -10    7.31    1.27
  -1   1  10    7.10    1.59
   1  -1 -10    5.46    1.08
   0   1  10   81.17    3.55
   0   1  10   77.08    3.10
   0   1  10   79.15    3.73
   0  -1 -10   76.01    3.29
   0  -1 -10   84.82    3.69
  -1  -1 -10   -1.30    0.71
   1   1  10   -2.59    1.26
   1   1  10   -1.31    0.68
   1   1  10   -0.30    1.12
   2   1  10  100.35    4.51
  -2  -1 -10   97.42    4.07
   2   1  10   95.19    4.16
   2   1  10   99.45    3.73
   3   1  10   15.33    1.66
   3   1  10   10.23    2.06
   3   1  10   15.90    2.06
  -3  -1 -10   13.15    1.76
   4   1  10    0.44    1.58
  -4  -1 -10    0.58    1.10
   4   1  10    0.17    1.37
  -5  -1 -10    1.71    1.39
  -6  -1 -10    4.20    1.75
  -9   2  10    0.82    0.81
  -8   2  10    0.92    1.42
  -8   2  10    3.47    0.85
  -8   2  10    2.48    1.57
  -8   2  10    3.69    0.91
  -7   2  10   -0.46    1.41
  -7   2  10    0.56    0.87
  -7   2  10   -0.07    0.75
  -7   2  10    0.73    1.27
  -6   2  10   16.47    1.34
  -6   2  10   17.38    2.02
  -6   2  10   13.23    1.37
  -6   2  10   15.76    2.11
  -5   2  10   57.26    3.24
  -5   2  10   58.48    3.24
  -5   2  10   51.37    2.54
  -5   2  10   60.08    2.34
   4  -2 -10    4.85    0.70
  -4   2  10    6.54    0.99
  -4   2  10    4.67    1.31
  -4   2  10    7.30    1.59
  -4   2  10    4.78    1.14
   3  -2 -10    6.12    0.67
   3  -2 -10    3.79    1.22
  -3   2  10    5.75    1.21
  -3   2  10    6.09    0.95
   3  -2 -10    4.03    0.83
  -3   2  10    5.28    1.45
  -3   2  10    6.45    1.33
   2  -2 -10    2.58    1.14
  -2   2  10    1.04    1.07
   2  -2 -10    1.85    0.82
  -2   2  10    1.42    1.28
  -2   2  10    0.55    0.83
  -2   2  10    0.94    1.08
  -1   2  10   13.25    1.45
  -1   2  10   17.05    1.86
   1  -2 -10   17.49    1.82
   1  -2 -10   16.53    1.56
  -1   2  10   14.86    2.10
   0   2  10   53.73    2.65
   0  -2 -10   54.23    2.77
   0   2  10   48.48    3.17
   0   2  10   53.87    3.02
   1   2  10    2.13    1.32
   1   2  10    0.52    1.61
  -1  -2 -10    1.07    0.95
   1   2  10    2.41    1.00
   2   2  10   -1.32    1.19
  -2  -2 -10    2.01    1.13
   2   2  10   -1.24    1.39
   2   2  10   -1.43    0.84
  -3  -2 -10    0.46    1.10
   3   2  10    1.38    1.46
   3   2  10   -0.36    1.42
   3   2  10    0.17    1.12
  -4  -2 -10    1.01    1.22
   4   2  10    3.25    1.89
   4   2  10    0.74    1.54
  -5  -2 -10    0.85    1.39
  -6  -2 -10    0.70    1.56
  -9   3  10    3.06    1.96
  -9   3  10    2.52    0.88
  -8   3  10   -2.65    1.16
  -8   3  10    0.04    0.72
  -7   3  10   24.49    2.61
  -7   3  10   27.28    1.98
  -7   3  10   23.72    2.48
  -7   3  10   25.44    1.62
  -6   3  10    7.94    1.67
  -6   3  10    7.90    1.86
  -6   3  10    8.53    1.10
  -6   3  10   11.61    1.36
  -5   3  10    6.72    1.61
  -5   3  10    6.61    1.23
  -5   3  10    5.37    0.99
  -5   3  10    6.06    1.45
  -4   3  10   31.79    2.66
   4  -3 -10   31.04    1.53
  -4   3  10   30.95    2.19
  -4   3  10   27.21    2.39
   4  -3 -10   31.73    1.33
  -4   3  10   32.32    1.86
   3  -3 -10    3.06    0.84
  -3   3  10    3.65    1.00
  -3   3  10    4.56    1.62
   3  -3 -10    5.45    0.82
  -3   3  10    5.58    1.42
  -3   3  10    5.20    1.31
  -2   3  10    5.82    1.19
  -2   3  10    6.18    1.82
  -2   3  10    7.03    1.48
  -2   3  10    8.68    1.63
   2  -3 -10    6.47    1.12
   1  -3 -10   97.49    3.76
  -1   3  10   95.74    3.68
  -1   3  10  100.65    4.44
  -1   3  10  102.51    4.15
   0   3  10   67.81    3.54
   0  -3 -10   79.38    3.44
   0   3  10   74.14    3.23
   0   3  10   74.54    4.11
   1   3  10    0.83    0.97
   1   3  10    1.72    1.77
  -1  -3 -10    0.60    1.02
   1   3  10    0.36    1.29
  -2  -3 -10   27.05    2.38
   2   3  10   30.32    2.68
   2   3  10   36.46    3.17
   2   3  10   28.78    2.26
   3   3  10    3.32    1.65
  -3  -3 -10    2.63    1.37
   3   3  10    4.39    1.81
   3   3  10    2.93    1.27
   4   3  10    2.19    1.96
  -4  -3 -10   -0.31    1.20
  -5  -3 -10   -0.23    1.31
  -6  -3 -10    0.91    1.76
  -9   4  10   12.67    1.23
  -8   4  10    0.04    0.87
  -8   4  10    1.40    0.85
  -8   4  10    0.31    1.70
  -7   4  10   15.41    1.59
  -7   4  10   14.07    2.33
  -7   4  10   14.93    1.37
  -7   4  10   18.42    2.39
  -6   4  10    1.30    1.08
  -6   4  10    1.24    1.43
  -6   4  10    0.84    0.81
  -6   4  10    1.14    1.53
  -5   4  10    0.31    0.84
  -5   4  10    1.02    1.44
   5  -4 -10    0.07    0.61
  -5   4  10    2.97    1.44
  -5   4  10    0.64    1.03
  -4   4  10    0.57    1.11
   4  -4 -10    0.24    0.62
  -4   4  10   -0.48    1.50
  -4   4  10    0.09    1.02
  -4   4  10    0.09    0.88
  -3   4  10    2.23    1.35
  -3   4  10    1.57    1.56
  -3   4  10    2.38    0.99
   3  -4 -10    2.25    0.84
  -3   4  10    3.67    1.26
   3  -4 -10    2.64    0.83
  -2   4  10   18.58    2.35
  -2   4  10   14.66    1.61
  -2   4  10   15.17    1.90
  -2   4  10   17.10    2.13
   2  -4 -10   15.93    1.56
  -1   4  10   14.19    2.26
  -1   4  10   16.88    2.07
  -1   4  10   14.72    1.64
   1  -4 -10   14.91    1.60
  -1   4  10   17.86    2.02
   0   4  10   22.05    2.59
   0   4  10   19.40    2.16
   0  -4 -10   21.33    1.96
   0   4  10   20.26    1.90
   1   4  10   33.06    2.40
   1   4  10   29.68    3.01
   1   4  10   37.24    2.97
  -1  -4 -10   30.29    2.49
   2   4  10    0.03    1.05
  -2  -4 -10    0.83    1.20
   2   4  10   -1.80    1.73
   2   4  10    0.56    1.48
   3   4  10    9.80    2.47
   3   4  10    5.57    1.88
  -3  -4 -10   11.28    1.95
   3   4  10    9.28    1.65
  -4  -4 -10    3.81    1.64
  -5  -4 -10   -0.65    1.54
  -8   5  10   -0.24    1.00
  -8   5  10    0.90    0.96
  -7   5  10   21.61    2.63
  -7   5  10   24.60    1.93
  -7   5  10   23.88    1.96
  -7   5  10   21.85    2.82
  -6   5  10   -0.21    1.11
  -6   5  10    2.04    1.07
  -6   5  10   -0.62    1.62
  -6   5  10    2.61    1.58
  -5   5  10    0.21    1.36
  -5   5  10    4.16    1.13
  -5   5  10    2.77    1.75
  -5   5  10    4.47    1.36
  -4   5  10   -0.70    1.54
  -4   5  10   -1.46    1.10
  -4   5  10    0.17    1.10
   4  -5 -10    0.76    0.79
  -4   5  10   -0.72    0.90
  -3   5  10    4.75    1.60
   3  -5 -10    7.15    1.19
  -3   5  10    4.25    1.19
  -3   5  10    4.47    1.44
  -3   5  10    4.16    1.81
  -2   5  10   13.22    1.67
   2  -5 -10   11.68    1.50
  -2   5  10   14.32    2.14
  -2   5  10    9.81    1.79
  -2   5  10   13.34    2.13
   1  -5 -10    4.63    1.22
  -1   5  10    2.62    1.58
  -1   5  10    5.31    1.34
  -1   5  10    3.13    1.49
  -1   5  10    4.36    1.90
   0   5  10    1.34    1.35
   0   5  10    0.85    1.10
   0   5  10    0.87    1.78
   0  -5 -10    0.67    1.05
   1   5  10   16.50    1.93
   1   5  10   15.16    2.21
  -1  -5 -10   17.86    2.07
   1   5  10   16.30    2.63
   2   5  10    2.70    1.36
   2   5  10    2.29    2.14
   2   5  10    2.55    1.63
  -2  -5 -10    1.69    1.36
  -3  -5 -10    2.74    1.58
   3   5  10    4.02    1.96
  -4  -5 -10   -1.68    1.39
  -8   6  10   -0.78    1.07
  -8   6  10   -2.15    1.04
  -7   6  10   -1.31    1.19
  -7   6  10    0.01    1.10
  -6   6  10   -1.27    1.19
  -6   6  10   -2.22    1.65
  -6   6  10   -0.79    1.05
  -6   6  10    0.48    1.54
  -5   6  10   -0.22    1.08
  -5   6  10   -2.67    1.05
  -5   6  10   -1.13    1.40
  -5   6  10   -3.32    1.51
   4  -6 -10    5.13    1.17
  -4   6  10    4.75    1.28
  -4   6  10    3.33    1.42
  -4   6  10    2.22    1.69
  -4   6  10    3.82    1.89
  -3   6  10   -0.39    1.19
   3  -6 -10    0.63    0.94
  -3   6  10    0.79    1.18
  -3   6  10    2.20    1.80
  -3   6  10    1.48    1.57
   2  -6 -10   37.35    2.48
  -2   6  10   41.47    3.30
  -2   6  10   36.38    3.19
  -2   6  10   33.45    2.52
  -2   6  10   36.73    2.95
  -1   6  10    7.74    1.85
  -1   6  10    9.27    1.92
  -1   6  10    6.30    1.53
  -1   6  10    8.11    2.07
   0   6  10    0.30    1.42
   0  -6 -10   -0.45    1.10
   0   6  10    0.51    1.13
   0   6  10   -0.42    1.56
  -1  -6 -10    3.59    1.53
   1   6  10    4.78    1.49
   1   6  10    2.36    2.18
   1   6  10    3.29    1.79
   2   6  10    6.76    1.65
  -2  -6 -10   12.53    2.14
   2   6  10    7.52    2.58
   2   6  10    9.70    2.26
  -3  -6 -10    2.14    1.67
  -4  -6 -10    2.57    1.88
  -7   7  10   -1.17    1.29
  -7   7  10   -0.15    1.16
  -6   7  10    6.47    2.09
  -6   7  10    5.28    1.75
  -6   7  10    5.76    1.51
  -5   7  10    7.72    1.58
  -5   7  10    6.65    1.74
  -5   7  10    8.49    2.26
  -4   7  10    4.77    1.45
  -4   7  10    3.86    1.58
  -4   7  10    7.28    2.09
  -4   7  10    1.82    1.64
  -3   7  10   -0.68    1.80
  -3   7  10   -0.55    1.26
   3  -7 -10    1.72    1.18
  -3   7  10   -0.26    1.39
  -3   7  10    0.92    1.67
   2  -7 -10   -0.46    1.04
  -2   7  10   -1.49    1.80
  -2   7  10   -1.55    1.33
  -2   7  10    1.25    1.30
  -2   7  10   -2.91    1.34
  -1   7  10    2.03    1.70
  -1   7  10    4.26    2.20
  -1   7  10    2.03    1.36
  -1   7  10    1.87    1.53
   0   7  10   -0.25    1.51
   0   7  10   -1.66    1.09
   0   7  10   -0.09    1.93
   1   7  10    1.14    1.86
   1   7  10    4.51    1.93
   1   7  10    3.64    1.52
  -2  -7 -10    0.37    1.57
   2   7  10    2.88    1.98
  -3  -7 -10    4.68    2.09
  -6   8  10    5.15    1.65
  -6   8  10    5.61    1.88
  -5   8  10   13.25    2.25
  -5   8  10   12.93    2.54
  -5   8  10   12.76    1.99
  -4   8  10    7.01    2.23
  -4   8  10    6.76    1.96
  -4   8  10   10.02    1.92
  -3   8  10    5.49    1.95
  -3   8  10   11.00    1.94
  -3   8  10    7.88    2.31
  -2   8  10   10.08    1.92
  -2   8  10    8.62    2.16
  -2   8  10   11.16    2.55
  -1   8  10    1.76    1.51
  -1   8  10   -0.90    1.56
  -1   8  10   -0.13    1.96
   0   8  10   -2.27    1.24
   0   8  10    2.24    1.80
   1   8  10   -1.25    1.68
   1   8  10   -0.56    1.43
   2   8  10    3.15    2.29
  -5   9  10    2.32    1.76
  -5   9  10    0.11    2.11
  -5   9  10    2.10    1.72
  -4   9  10   22.72    2.63
  -4   9  10   25.25    3.00
  -4   9  10   27.97    3.21
  -3   9  10   11.43    2.18
  -3   9  10   13.71    2.78
  -3   9  10   15.04    2.61
  -2   9  10    4.94    2.35
  -2   9  10    0.94    1.57
  -2   9  10   -1.79    1.53
  -1   9  10   -0.67    1.69
  -1   9  10    0.51    1.50
   0   9  10    4.14    2.23
   0   9  10    3.00    1.78
  -3 -12  11   17.76    2.96
  -2 -12  11   15.05    2.80
  -1 -12  11    2.54    1.99
   0 -12  11    1.35    1.77
  -4 -11  11    3.61    1.96
  -3 -11  11   -0.23    1.66
  -2 -11  11   48.74    3.94
  -1 -11  11    1.18    1.63
   0 -11  11   16.33    2.42
   1 -11  11    1.60    1.58
  -5 -10  11    2.80    1.96
  -4 -10  11    1.16    1.67
  -3 -10  11   30.82    3.08
  -2 -10  11    3.04    1.72
  -2 -10  11    5.17    1.46
  -1 -10  11   -0.36    1.32
  -1 -10  11    2.26    1.21
   0 -10  11    1.94    1.46
   1 -10  11   49.63    3.47
   2 -10  11   13.78    2.12
   3 -10  11    4.86    1.34
  -6  -9  11    6.22    2.17
  -5  -9  11    5.05    1.94
  -4  -9  11    1.09    1.48
  -3  -9  11    1.67    1.47
  -3  -9  11    0.61    1.02
  -2  -9  11   -0.12    1.34
  -2  -9  11    2.14    1.06
  -1  -9  11   13.55    1.72
  -1  -9  11   11.11    1.94
   0   9 -11   10.83    1.68
   0  -9  11   13.73    2.00
   0  -9  11   12.56    1.72
  -1   9 -11   10.00    1.68
   1  -9  11   10.02    1.84
   1  -9  11    8.98    1.61
   2  -9  11    0.81    1.22
   3  -9  11   18.58    1.90
  -7  -8  11   -0.25    1.76
  -6  -8  11    4.53    1.90
  -5  -8  11   17.12    2.40
  -4  -8  11   21.95    2.45
  -4  -8  11   25.26    2.00
  -3  -8  11   -0.20    1.21
  -3  -8  11   -0.42    0.87
  -2  -8  11   -0.45    1.21
   2   8 -11    2.23    0.81
  -2  -8  11    2.22    1.00
  -1  -8  11  127.80    4.47
  -1  -8  11  128.22    5.14
   0   8 -11  109.31    4.09
   0  -8  11  102.38    4.56
   0  -8  11  104.33    4.04
  -1   8 -11   32.43    2.38
   1  -8  11   28.15    2.50
   2  -8  11  105.53    4.53
  -2   8 -11  105.42    4.29
   3  -8  11    9.36    1.83
   3  -8  11   11.16    1.70
   4  -8  11    1.26    1.26
  -7  -7  11    1.17    1.63
  -6  -7  11    0.71    1.48
  -5  -7  11    2.04    1.38
  -4  -7  11    3.74    1.04
  -4  -7  11    2.87    1.37
  -3  -7  11    7.33    1.61
  -3  -7  11    9.79    1.27
   3   7 -11    9.55    0.84
   2   7 -11    6.66    1.00
  -2  -7  11    8.78    1.68
  -2  -7  11    6.84    1.19
  -1  -7  11   73.96    3.71
  -1  -7  11   69.79    3.01
   1   7 -11   72.43    3.07
   0  -7  11    0.35    1.13
   0   7 -11   -0.02    0.85
  -1   7 -11    3.26    1.10
   1  -7  11    3.91    1.40
  -2   7 -11   71.80    3.37
   2  -7  11   72.09    3.41
   2  -7  11   78.77    3.78
   3  -7  11  123.64    4.49
  -3   7 -11  122.01    4.75
   3  -7  11  131.32    5.10
   4  -7  11   22.49    1.99
  -8  -6  11   16.15    2.45
  -7  -6  11   25.71    2.75
  -6  -6  11    8.99    1.77
  -5  -6  11    6.42    1.58
  -4  -6  11    9.23    1.11
  -4  -6  11   10.53    1.70
  -3  -6  11    0.53    0.66
  -3  -6  11    0.59    1.09
   3   6 -11   -0.20    0.60
  -2  -6  11  293.29    8.43
   2   6 -11  299.67    7.64
  -2  -6  11  317.73    7.33
  -1  -6  11  229.97    6.98
   1   6 -11  235.05    6.09
   0  -6  11   14.20    1.74
   0   6 -11   13.37    1.42
   1  -6  11   17.68    1.94
  -1   6 -11   15.62    1.57
   1  -6  11   19.93    1.90
   2  -6  11    8.62    1.61
   2  -6  11    9.73    1.59
  -2   6 -11   12.80    1.54
  -3   6 -11   10.45    1.54
   3  -6  11    8.43    1.55
   3  -6  11   12.42    1.84
   4  -6  11    0.80    1.28
  -8  -5  11    3.47    1.67
  -7  -5  11    2.88    1.46
  -6  -5  11    4.32    1.45
  -5  -5  11    0.88    1.11
  -4  -5  11   22.15    1.31
   4   5 -11   19.37    1.35
  -4  -5  11   22.34    2.08
   3   5 -11   73.46    2.74
  -3  -5  11   71.93    3.39
  -3  -5  11   72.52    2.44
  -2  -5  11   26.95    2.19
   2   5 -11   25.23    1.72
  -1  -5  11    0.32    0.90
   1   5 -11    0.95    0.66
   0  -5  11    6.41    1.38
   0   5 -11    7.63    1.07
  -1   5 -11   23.29    1.73
   1  -5  11   23.85    2.11
   1  -5  11   28.65    2.21
   2  -5  11   46.39    2.91
   2  -5  11   42.03    2.61
  -2   5 -11   42.55    2.41
   3  -5  11    0.19    1.13
   3  -5  11   -0.71    1.08
  -3   5 -11    1.19    0.92
   4  -5  11   24.36    2.31
   4  -5  11   21.89    2.11
   5  -5  11   13.05    1.83
  -8  -4  11    7.86    1.68
  -7  -4  11    3.60    1.40
  -6  -4  11    0.23    1.12
  -5  -4  11    0.86    1.06
  -4  -4  11    6.56    1.33
   4   4 -11    7.47    1.04
   3   4 -11   10.25    1.19
  -3  -4  11   10.09    1.43
  -2  -4  11   34.50    2.26
   2   4 -11   35.48    1.58
   2   4 -11   32.89    1.98
  -1  -4  11    5.03    1.21
   1   4 -11    5.59    1.12
   1   4 -11    5.08    0.81
   0  -4  11    1.55    1.17
   0   4 -11    3.84    0.85
   0  -4  11    4.37    1.19
   1  -4  11    2.40    1.23
  -1   4 -11    4.11    0.92
   1  -4  11    1.88    1.17
   2  -4  11   46.13    2.77
   2  -4  11   46.75    2.95
  -2   4 -11   48.67    2.50
   3  -4  11   27.21    2.22
   3  -4  11   21.10    2.22
  -3   4 -11   22.83    1.96
   4  -4  11   12.98    1.84
   4  -4  11   19.30    2.11
  -4   4 -11   16.06    1.91
   5  -4  11    4.40    1.62
  -8  -3  11   -0.21    1.08
  -7  -3  11   -0.89    0.95
  -6  -3  11   60.28    3.01
  -5  -3  11   90.13    3.65
  -4  -3  11    5.05    1.06
   4   3 -11    5.83    1.03
  -4  -3  11    5.00    1.17
   3   3 -11   14.36    1.39
  -3  -3  11   14.60    1.41
  -3  -3  11   11.34    1.45
   2   3 -11  121.53    3.12
  -2  -3  11  115.36    4.19
  -2  -3  11  119.11    3.89
   2   3 -11  124.73    4.19
   1   3 -11   13.31    1.06
  -1  -3  11   11.32    1.65
  -1  -3  11   13.15    1.38
  -1  -3  11   12.38    1.56
   1   3 -11   13.67    1.42
   0   3 -11    0.31    0.58
   0  -3  11    0.81    1.13
   0  -3  11    0.40    0.78
   0  -3  11   -0.55    0.92
   1  -3  11   48.69    2.43
  -1   3 -11   49.81    2.31
   1  -3  11   46.89    2.83
   1  -3  11   51.57    2.92
   2  -3  11  111.69    4.31
   2  -3  11  107.96    4.36
   2  -3  11  104.56    3.79
   3  -3  11    9.83    1.69
   3  -3  11    5.99    1.62
   4  -3  11    4.06    1.60
   4  -3  11    6.07    1.58
   5  -3  11   39.44    3.09
  -7   3 -11    9.30    1.95
  -9  -2  11    0.48    1.13
  -8  -2  11   -1.58    0.93
  -7  -2  11   -0.26    0.97
  -6  -2  11   21.86    1.67
  -6  -2  11   20.95    1.82
  -6  -2  11   23.86    1.89
  -5  -2  11    1.04    0.96
  -5  -2  11    0.91    0.97
  -5  -2  11    1.36    1.04
   4   2 -11   28.74    2.00
  -4  -2  11   28.78    2.08
  -4  -2  11   29.10    1.85
  -3  -2  11    2.59    1.02
  -3  -2  11    1.78    1.30
  -3  -2  11    4.29    0.98
   3   2 -11    4.39    1.08
  -2  -2  11   24.85    2.17
   2   2 -11   24.42    1.89
  -2  -2  11   25.03    1.73
  -2  -2  11   20.14    1.82
   2   2 -11   23.74    1.08
  -1  -2  11   74.49    2.99
  -1  -2  11   79.95    3.65
   1   2 -11   78.63    3.38
  -1  -2  11   76.97    3.36
   1   2 -11   78.78    2.48
   0  -2  11   49.29    2.39
   0  -2  11   51.10    2.77
   0  -2  11   51.34    2.99
   0   2 -11   47.27    2.77
   1  -2  11   15.67    1.51
   1  -2  11   17.09    1.95
   1  -2  11   16.52    1.82
   2  -2  11    9.56    1.69
   2  -2  11   11.09    1.46
   2  -2  11    8.94    1.71
   3  -2  11  217.34    6.08
   3  -2  11  209.39    6.74
   3  -2  11  209.67    6.72
   4  -2  11   14.68    2.05
   4  -2  11   11.24    2.03
   5  -2  11   24.70    2.58
  -6   2 -11   22.93    2.50
  -7   2 -11   11.01    2.15
  -9  -1  11    3.28    1.17
  -8  -1  11    4.22    1.17
  -7  -1  11   23.72    1.95
  -7  -1  11   26.35    1.85
  -7  -1  11   27.10    2.19
  -6  -1  11    8.78    1.32
  -6  -1  11    9.04    1.19
  -6  -1  11    9.44    1.48
  -5  -1  11   31.42    2.07
  -5  -1  11   28.49    1.84
  -5  -1  11   27.79    2.48
   5   1 -11   24.90    2.19
  -5  -1  11   31.53    2.24
   4   1 -11  100.63    4.04
   4   1 -11   96.70    3.08
  -4  -1  11  103.45    3.45
  -4  -1  11  103.25    3.97
  -4  -1  11  111.52    3.81
  -4  -1  11  103.95    4.39
  -3  -1  11    1.48    1.29
   3   1 -11    3.10    1.00
  -3  -1  11    0.23    0.96
  -3  -1  11    1.09    0.79
  -2  -1  11   14.94    1.91
  -2  -1  11   14.75    1.40
  -2  -1  11   14.01    1.64
   2   1 -11   13.84    0.87
   2   1 -11   17.23    1.69
  -1  -1  11   61.83    3.22
  -1  -1  11   63.69    2.74
   1   1 -11   63.44    3.14
  -1  -1  11   66.63    3.09
   0   1 -11    4.38    1.11
   0  -1  11    2.06    1.13
   0  -1  11    4.16    1.47
   0  -1  11    4.20    1.01
   1  -1  11   25.52    2.30
   1  -1  11   18.76    1.98
   1  -1  11   17.42    1.56
   2  -1  11    0.76    0.99
   2  -1  11    0.20    1.46
   2  -1  11   -1.38    1.19
   3  -1  11    8.44    1.45
   3  -1  11   12.03    2.03
   3  -1  11   10.40    1.86
   4  -1  11   26.79    2.52
  -4   1 -11   17.33    1.97
   4  -1  11   19.24    2.43
   5  -1  11    1.96    1.62
  -5   1 -11    4.05    1.44
  -6   1 -11    5.34    1.76
  -7   1 -11    2.53    1.73
  -9   0  11    1.92    0.97
  -8   0  11    3.60    0.98
  -8   0  11    3.67    1.76
  -8   0  11    3.50    1.05
  -7   0  11    1.23    0.99
  -7   0  11   -1.68    0.82
  -7   0  11   -1.46    1.39
  -7   0  11   -0.79    1.04
  -6   0  11    4.51    1.00
  -6   0  11    3.36    1.50
  -6   0  11    2.53    1.23
  -6   0  11    4.78    1.13
  -5   0  11    3.65    1.22
  -5   0  11    3.04    1.46
  -5   0  11    5.21    0.97
  -5   0  11    3.32    1.08
   5   0 -11    1.93    1.21
   4   0 -11    8.62    0.94
  -4   0  11    7.22    1.06
  -4   0  11    7.40    1.28
  -4   0  11   11.33    1.51
   4   0 -11   10.19    1.51
  -4   0  11    9.27    1.75
  -3   0  11   91.87    3.59
  -3   0  11   87.23    3.81
  -3   0  11   93.31    3.27
   3   0 -11   96.88    3.24
  -3   0  11   91.94    4.11
   3   0 -11   99.29    4.04
  -2   0  11  173.50    5.43
   2   0 -11  168.24    5.03
   2   0 -11  183.32    5.88
  -2   0  11  173.29    5.84
  -2   0  11  179.36    5.02
  -1   0  11   78.38    3.47
  -1   0  11   82.63    3.87
   1   0 -11   75.83    3.15
   1   0 -11   76.51    3.51
  -1   0  11   79.54    3.11
   0   0  11   47.19    2.46
   0   0  11   51.14    3.05
   0   0 -11   51.71    2.64
   0   0  11   51.44    2.92
   1   0  11    1.70    1.51
  -1   0 -11    0.82    0.88
   1   0  11   -0.06    0.81
   1   0  11   -0.06    1.12
   2   0  11   68.88    3.70
   2   0  11   70.00    3.15
   2   0  11   73.84    3.95
  -2   0 -11   73.80    3.49
  -3   0 -11   37.38    2.69
   3   0  11   45.43    3.31
   3   0  11   42.62    2.55
   3   0  11   50.14    3.19
   4   0  11    0.87    1.64
  -4   0 -11    0.71    1.13
   4   0  11   -0.59    1.39
  -5   0 -11   13.01    2.07
   5   0  11   15.54    2.45
  -6   0 -11    1.47    1.45
  -9   1  11    0.43    0.86
  -9   1  11    0.50    0.86
  -8   1  11    2.94    0.96
  -8   1  11    2.60    1.56
  -8   1  11    2.28    1.75
  -8   1  11    1.40    0.93
  -7   1  11   34.36    2.76
  -7   1  11   36.31    3.13
  -7   1  11   34.73    1.96
  -7   1  11   33.55    2.13
  -6   1  11   -0.36    1.03
  -6   1  11    0.54    0.81
  -6   1  11   -0.28    0.90
  -6   1  11    0.59    1.47
  -5   1  11    4.14    0.93
  -5   1  11    3.35    1.59
  -5   1  11    2.66    1.04
  -5   1  11    3.91    1.28
  -4   1  11    8.59    1.32
  -4   1  11   10.22    1.58
  -4   1  11    7.71    1.11
   4  -1 -11    9.39    0.96
  -4   1  11   11.97    1.91
  -3   1  11   27.63    2.12
  -3   1  11   28.02    2.23
  -3   1  11   30.56    2.56
   3  -1 -11   30.00    2.53
  -3   1  11   32.04    1.93
   3  -1 -11   30.09    1.77
   2  -1 -11   12.88    1.32
   2  -1 -11   10.85    1.69
  -2   1  11   11.50    1.37
  -2   1  11   11.83    1.62
  -2   1  11   11.02    1.91
  -1   1  11   16.00    1.84
  -1   1  11   15.51    1.52
  -1   1  11   15.42    1.98
   1  -1 -11   14.87    1.50
   0  -1 -11    0.33    0.91
   0   1  11    1.36    1.22
   0   1  11   -0.34    0.81
   0   1  11   -0.68    1.33
   1   1  11    0.27    1.25
   1   1  11    1.32    1.66
  -1  -1 -11    1.44    1.00
   1   1  11    0.87    0.90
   2   1  11    2.55    1.10
  -2  -1 -11    4.35    1.33
   2   1  11    3.22    1.48
   2   1  11    1.77    1.71
   3   1  11    4.67    1.38
  -3  -1 -11    2.60    1.25
   3   1  11    3.34    1.60
   3   1  11    1.61    1.76
  -4  -1 -11   10.64    1.85
   4   1  11    9.17    2.16
   4   1  11    4.36    1.77
  -5  -1 -11   -0.81    1.24
  -6  -1 -11    8.19    2.10
  -9   2  11   -0.90    0.89
  -8   2  11    0.89    0.96
  -8   2  11   -2.36    1.61
  -8   2  11    3.59    1.69
  -8   2  11    1.18    0.89
  -7   2  11    0.92    1.63
  -7   2  11   -0.65    0.90
  -7   2  11    0.68    0.85
  -7   2  11    0.02    1.29
  -6   2  11    2.72    1.09
  -6   2  11    1.97    1.35
  -6   2  11    4.00    1.66
  -6   2  11    3.47    0.97
  -5   2  11    6.22    1.25
  -5   2  11    5.68    1.52
  -5   2  11    4.84    1.71
  -5   2  11    5.12    1.02
  -4   2  11   -0.67    0.90
  -4   2  11   -0.72    1.35
  -4   2  11    0.48    0.78
  -4   2  11    0.08    1.08
   4  -2 -11   -0.05    0.54
  -3   2  11    2.48    1.23
  -3   2  11    3.25    1.57
  -3   2  11    3.65    1.19
   3  -2 -11    1.95    0.57
   3  -2 -11    2.97    0.86
  -3   2  11    2.84    0.93
  -2   2  11  146.18    5.05
  -2   2  11  145.98    5.56
   2  -2 -11  142.38    4.60
  -2   2  11  157.39    5.65
  -2   2  11  142.11    4.59
  -1   2  11   11.55    2.11
  -1   2  11    9.65    1.69
   1  -2 -11   10.84    1.44
  -1   2  11    9.45    1.48
   0   2  11    5.34    1.56
   0  -2 -11    5.76    1.29
   0   2  11    4.70    1.72
   0   2  11    4.89    1.22
   1   2  11   13.62    2.27
   1   2  11   13.00    1.91
  -1  -2 -11   10.83    1.60
   1   2  11    9.27    1.43
  -2  -2 -11   26.50    2.35
   2   2  11   29.66    2.30
   2   2  11   29.68    2.93
   2   2  11   28.91    2.66
   3   2  11   -0.76    1.47
   3   2  11    0.45    1.77
  -3  -2 -11   -0.34    1.14
   3   2  11    0.79    1.12
   4   2  11    0.60    1.78
  -4  -2 -11   -0.01    1.28
  -5  -2 -11   -1.06    1.23
  -6  -2 -11    2.25    1.76
  -9   3  11    2.03    1.01
  -8   3  11    8.35    1.30
  -8   3  11    8.14    2.10
  -8   3  11    9.92    1.26
  -7   3  11    1.16    1.08
  -7   3  11    0.02    0.88
  -7   3  11    0.80    1.71
  -7   3  11    2.74    1.65
  -6   3  11    8.17    1.83
  -6   3  11    4.95    1.07
  -6   3  11    5.49    1.86
  -6   3  11    4.48    1.25
  -5   3  11    7.08    1.76
  -5   3  11    2.37    0.97
  -5   3  11    8.15    1.38
  -5   3  11    4.62    1.57
  -4   3  11    5.01    1.69
  -4   3  11    4.46    1.04
   4  -3 -11    3.89    0.64
  -4   3  11    2.20    1.15
  -4   3  11    1.10    1.14
  -3   3  11    1.74    1.60
  -3   3  11    1.19    1.14
  -3   3  11   -0.49    1.13
   3  -3 -11    0.24    0.60
  -3   3  11    2.07    0.94
   3  -3 -11   -0.25    0.67
  -2   3  11   35.44    2.62
  -2   3  11   35.63    2.27
   2  -3 -11   37.07    2.24
  -2   3  11   37.44    2.91
  -2   3  11   36.34    3.10
  -1   3  11   24.39    2.49
  -1   3  11   21.98    1.88
   1  -3 -11   20.37    1.81
  -1   3  11   21.81    2.19
   0   3  11    2.59    1.41
   0   3  11   -0.19    0.96
   0  -3 -11   -0.17    0.88
   0   3  11   -0.44    1.68
   1   3  11    4.77    1.61
  -1  -3 -11    5.91    1.41
   1   3  11    7.55    1.42
   1   3  11    3.96    1.83
   2   3  11   11.82    2.11
   2   3  11    9.16    1.55
   2   3  11   12.68    2.43
  -2  -3 -11    9.53    1.73
  -3  -3 -11    3.22    1.47
   3   3  11    2.40    2.00
   3   3  11    2.09    1.70
   4   3  11    1.29    2.05
  -4  -3 -11    0.64    1.41
  -5  -3 -11    0.98    1.57
  -8   4  11   24.77    1.93
  -8   4  11   25.44    2.04
  -7   4  11   15.90    2.39
  -7   4  11   13.66    1.47
  -7   4  11   14.03    2.36
  -7   4  11   14.64    1.72
  -6   4  11    9.48    2.01
  -6   4  11    8.90    1.31
  -6   4  11    9.17    1.94
  -6   4  11    9.30    1.55
  -5   4  11   12.55    1.45
  -5   4  11    8.85    1.98
  -5   4  11   10.29    1.61
  -5   4  11   12.47    2.22
   4  -4 -11    1.99    0.72
  -4   4  11    2.48    1.43
  -4   4  11    1.80    1.21
  -4   4  11    1.62    1.69
  -4   4  11    2.85    1.08
   3  -4 -11   32.14    1.85
  -3   4  11   38.42    2.33
  -3   4  11   36.81    3.04
  -3   4  11   35.78    2.65
  -3   4  11   35.80    2.99
  -2   4  11   33.04    2.87
  -2   4  11   34.13    2.76
  -2   4  11   38.24    2.98
  -2   4  11   44.40    2.59
   2  -4 -11   38.06    2.38
  -1   4  11    0.92    1.30
   1  -4 -11   -0.21    0.87
  -1   4  11    0.91    1.08
  -1   4  11   -2.29    1.59
   0   4  11    0.67    1.78
   0   4  11    0.47    1.03
   0   4  11   -0.90    1.23
   0  -4 -11    0.04    0.98
  -1  -4 -11    8.26    1.63
   1   4  11    7.33    2.25
   1   4  11   10.71    1.66
   1   4  11    8.77    1.96
   2   4  11    7.21    2.40
   2   4  11    9.04    1.64
   2   4  11   11.40    2.15
  -2  -4 -11    7.22    1.73
  -3  -4 -11    0.36    1.37
   3   4  11   -1.10    1.99
   3   4  11   -1.11    1.56
  -4  -4 -11    0.64    1.54
  -5  -4 -11    0.52    1.74
  -8   5  11   14.31    1.62
  -8   5  11   11.53    1.61
  -7   5  11   -3.76    1.74
  -7   5  11   -1.36    1.11
  -7   5  11   -0.84    1.01
  -6   5  11    2.92    1.64
  -6   5  11    3.61    1.40
  -6   5  11    5.13    1.27
  -6   5  11    1.05    1.90
  -5   5  11   -0.02    0.99
  -5   5  11   -1.17    1.12
  -5   5  11    0.09    1.49
  -5   5  11    0.23    1.72
  -4   5  11   11.64    1.83
  -4   5  11    8.53    2.08
  -4   5  11    9.91    1.52
  -4   5  11    9.82    2.05
  -3   5  11    1.03    1.30
  -3   5  11    1.19    1.38
  -3   5  11    2.76    1.20
   3  -5 -11    3.38    1.03
  -3   5  11    4.30    1.97
  -2   5  11    1.93    1.22
  -2   5  11   -1.40    1.17
  -2   5  11   -0.30    1.30
  -2   5  11    0.81    1.62
  -1   5  11   22.15    2.63
  -1   5  11   19.26    1.97
  -1   5  11   19.13    2.36
   1  -5 -11   18.40    1.93
   0  -5 -11   -0.66    1.01
   0   5  11   -0.10    1.05
   0   5  11    1.59    2.00
   0   5  11    1.17    1.44
   1   5  11   46.61    3.95
   1   5  11   43.22    3.49
   1   5  11   48.69    3.09
  -1  -5 -11   46.39    3.28
   2   5  11    1.56    1.41
  -2  -5 -11    2.73    1.58
   2   5  11    2.49    1.79
   2   5  11    5.34    2.36
   3   5  11    5.23    2.19
  -3  -5 -11    5.33    1.92
  -4  -5 -11    1.33    1.71
  -7   6  11    4.67    1.58
  -7   6  11    4.59    1.40
  -6   6  11   -0.98    1.22
  -6   6  11   -0.97    1.88
  -6   6  11    0.20    1.17
  -5   6  11    0.06    1.42
  -5   6  11   -2.49    1.11
  -5   6  11   -4.30    1.54
  -5   6  11   -1.43    0.98
  -4   6  11    8.37    2.20
  -4   6  11    7.81    1.75
  -4   6  11    5.54    1.93
  -4   6  11    8.88    1.61
  -3   6  11   16.39    2.66
  -3   6  11   20.63    2.68
  -3   6  11   16.43    2.22
  -3   6  11   16.83    1.94
   3  -6 -11   23.12    2.00
  -2   6  11   10.59    2.50
  -2   6  11    9.68    2.11
  -2   6  11   10.68    1.79
  -2   6  11    8.65    1.92
  -1   6  11   -1.25    1.07
  -1   6  11    0.45    1.45
  -1   6  11   -0.81    1.98
   0   6  11   -1.01    1.46
   0   6  11    2.53    2.08
   0   6  11    2.53    1.38
   1   6  11    3.97    2.24
   1   6  11    3.45    1.84
  -1  -6 -11    1.83    1.44
   1   6  11   -0.20    1.27
  -2  -6 -11    0.02    1.50
   2   6  11   -0.54    2.22
   2   6  11   -2.34    1.57
  -3  -6 -11   -0.66    1.62
  -7   7  11   -2.27    1.39
  -7   7  11    1.13    1.30
  -6   7  11   -1.51    1.96
  -6   7  11    0.99    1.57
  -6   7  11   -1.94    1.23
  -5   7  11    0.17    1.42
  -5   7  11    1.55    1.37
  -5   7  11    3.40    2.00
  -4   7  11    1.12    1.96
  -4   7  11   -0.42    1.23
  -4   7  11   -0.92    1.35
  -3   7  11    5.66    2.25
  -3   7  11    5.86    1.64
  -3   7  11    7.44    1.90
   2  -7 -11   -1.56    1.12
  -2   7  11   -0.35    1.25
  -2   7  11    1.11    1.79
  -2   7  11   -2.11    1.44
  -2   7  11    1.34    2.05
  -1   7  11    0.67    1.65
  -1   7  11   -0.19    2.08
  -1   7  11    0.86    1.41
   0   7  11    8.12    1.78
   0   7  11    3.85    2.36
   0   7  11    4.45    1.94
   1   7  11    4.90    2.12
   1   7  11    7.08    1.86
   1   7  11    7.21    2.42
   2   7  11   -1.54    1.81
  -6   8  11    8.01    1.89
  -6   8  11    7.79    2.10
  -5   8  11    7.82    2.50
  -5   8  11    6.34    2.04
  -5   8  11    5.01    1.68
  -4   8  11    0.16    1.47
  -4   8  11    0.29    2.18
  -4   8  11    0.68    1.64
  -3   8  11    1.33    2.20
  -3   8  11    4.20    1.74
  -3   8  11    0.83    1.79
  -2   8  11    7.41    2.20
  -2   8  11    7.22    1.99
  -2   8  11    6.43    2.54
  -1   8  11    1.09    1.80
  -1   8  11    0.25    2.25
  -1   8  11    0.84    1.47
   0   8  11    1.84    2.41
   0   8  11   -0.97    1.35
   0   8  11   -1.19    1.78
   1   8  11    4.32    1.84
   1   8  11    0.79    2.07
  -4   9  11    2.87    2.38
  -4   9  11   -1.35    1.81
  -4   9  11   -1.83    1.57
  -3   9  11   12.30    2.56
  -3   9  11   16.76    3.13
  -3   9  11   12.01    2.32
  -2   9  11    2.12    1.71
  -2   9  11    4.25    2.05
  -2   9  11    4.56    2.45
  -1   9  11    3.25    2.12
  -1   9  11    5.00    1.85
  -3 -12  12   12.53    2.87
  -2 -12  12   59.72    4.56
  -1 -12  12   23.17    3.03
   0 -12  12    5.04    2.06
  -4 -11  12    3.88    2.08
  -3 -11  12    8.70    2.46
  -2 -11  12    0.92    1.82
  -1 -11  12   17.55    2.60
   0 -11  12   23.32    2.78
   1 -11  12    1.97    1.64
  -5 -10  12    4.02    2.08
  -4 -10  12   15.28    2.53
  -3 -10  12   28.18    3.07
  -2 -10  12    1.74    1.30
  -2 -10  12    1.38    1.60
  -1 -10  12    7.28    1.93
   0 -10  12   18.85    2.51
   1 -10  12    0.11    1.41
   3 -10  12    1.86    1.33
  -6  -9  12   12.37    2.60
  -5  -9  12    0.90    1.65
  -4  -9  12   -0.56    1.43
  -3  -9  12   10.27    2.08
  -3  -9  12   15.23    1.74
  -2  -9  12   29.43    2.29
  -2  -9  12   23.04    2.59
  -1  -9  12    2.66    1.52
  -1  -9  12    1.82    1.08
   0   9 -12    8.03    1.58
   0  -9  12    8.81    1.52
   0  -9  12    9.79    1.89
   1  -9  12    1.49    1.36
  -1   9 -12    2.45    1.25
   2  -9  12    2.86    1.57
   3  -9  12    6.05    1.62
  -6  -8  12    9.69    2.21
  -5  -8  12    0.82    1.53
  -4  -8  12   -1.08    1.30
  -3  -8  12    5.43    1.20
  -3  -8  12    5.89    1.71
  -2  -8  12   15.91    1.72
  -2  -8  12   19.99    2.24
  -1  -8  12    6.38    1.26
  -1  -8  12    6.64    1.64
   0  -8  12    4.01    1.48
   0   8 -12    0.00    1.02
  -1   8 -12   41.01    2.65
   1  -8  12   38.78    2.90
   2  -8  12   28.45    2.46
   2  -8  12   31.74    2.71
  -2   8 -12   27.60    2.36
   3  -8  12    5.35    1.46
  -7  -7  12    1.95    1.75
  -6  -7  12    2.21    1.64
  -5  -7  12   19.54    2.39
  -4  -7  12   28.12    2.60
  -3  -7  12   -1.52    1.09
  -3  -7  12   -0.99    0.73
  -2  -7  12   76.78    3.93
  -2  -7  12   84.76    3.21
   2   7 -12   81.95    3.14
  -1  -7  12  186.66    6.43
   1   7 -12  198.75    5.63
   0   7 -12   66.71    3.07
   0  -7  12   70.93    3.66
  -1   7 -12  102.11    4.02
   1  -7  12  110.59    4.66
   2  -7  12    5.92    1.63
   2  -7  12    4.22    1.48
  -2   7 -12    6.76    1.44
   3  -7  12   48.99    3.36
   3  -7  12   48.32    3.03
   4  -7  12    0.02    1.34
  -7  -6  12    4.17    1.70
  -6  -6  12    0.06    1.26
  -5  -6  12   40.95    3.01
  -4  -6  12    0.44    0.69
  -4  -6  12   -1.27    1.01
  -3  -6  12   14.18    1.25
  -3  -6  12   11.21    1.75
   3   6 -12   10.47    1.14
   2   6 -12   17.74    1.55
  -2  -6  12   15.16    1.94
   1   6 -12  205.10    5.65
  -1  -6  12  212.16    6.67
   0   6 -12   12.93    1.46
   0  -6  12   13.43    1.86
   1  -6  12   80.96    3.80
  -1   6 -12   80.37    3.35
   1  -6  12   79.29    3.83
   2  -6  12   59.47    3.47
  -2   6 -12   57.41    2.96
   2  -6  12   57.76    3.23
   3  -6  12   17.09    2.01
  -3   6 -12   17.93    1.98
   3  -6  12   21.06    2.29
   4  -6  12   -1.80    1.30
  -8  -5  12   14.12    2.25
  -7  -5  12    4.21    1.65
  -6  -5  12    1.89    1.35
  -5  -5  12   -0.56    1.07
   4   5 -12   23.29    1.61
  -4  -5  12   20.90    2.09
  -3  -5  12   21.98    2.07
   3   5 -12   19.96    1.69
  -2  -5  12   78.52    3.67
   2   5 -12   80.86    2.78
   2   5 -12   79.50    3.26
   1   5 -12    6.71    1.27
  -1  -5  12    6.79    1.46
   1   5 -12    6.58    1.07
   0   5 -12    6.36    1.06
   0  -5  12    5.55    1.47
   0  -5  12    7.91    1.61
   1  -5  12    5.64    1.51
  -1   5 -12    5.93    1.14
   1  -5  12    6.32    1.49
   2  -5  12   20.15    2.17
  -2   5 -12   17.91    1.76
   2  -5  12   18.47    2.03
   3  -5  12    7.68    1.65
   3  -5  12    9.17    1.80
  -3   5 -12   10.56    1.57
   4  -5  12   52.26    3.30
  -8  -4  12    0.21    1.31
  -7  -4  12    5.70    1.52
  -6  -4  12   54.44    3.10
  -5  -4  12    0.06    1.08
  -4  -4  12   14.74    1.76
   4   4 -12   19.00    1.57
  -3  -4  12    0.25    0.98
   3   4 -12   -0.69    0.75
   2   4 -12  127.77    4.48
   2   4 -12  137.20    3.63
  -2  -4  12  133.56    4.80
  -1  -4  12   11.49    1.61
   1   4 -12   10.27    1.39
  -1  -4  12    7.99    1.60
   1   4 -12   11.71    1.11
   0  -4  12    0.90    1.26
   0   4 -12    0.30    0.64
   0  -4  12    2.23    1.17
   1  -4  12   55.90    3.22
  -1   4 -12   55.27    2.57
   1  -4  12   53.31    3.14
   2  -4  12   18.46    2.10
  -2   4 -12   17.97    1.72
   2  -4  12   16.45    2.01
  -3   4 -12   23.46    2.11
   3  -4  12   24.11    2.41
   3  -4  12   24.74    2.34
   4  -4  12    4.94    1.67
   5  -4  12   -0.75    1.55
  -8  -3  12   -1.15    1.06
  -7  -3  12    4.62    1.34
  -6  -3  12   27.18    2.26
   5   3 -12    3.48    1.07
  -5  -3  12    2.84    1.18
  -5  -3  12    1.35    0.98
  -4  -3  12   13.10    1.44
  -4  -3  12   14.65    1.67
   4   3 -12   13.82    1.49
  -3  -3  12    1.74    1.07
   3   3 -12    1.64    1.00
  -3  -3  12    2.18    1.00
   2   3 -12  108.13    2.93
  -2  -3  12  106.78    3.78
  -2  -3  12  106.47    4.52
  -2  -3  12  103.56    4.11
   2   3 -12  109.85    4.12
  -1  -3  12    2.92    1.31
  -1  -3  12    3.80    1.04
   1   3 -12    2.93    1.07
  -1  -3  12    3.37    1.23
   1   3 -12    3.00    0.75
   0  -3  12    6.51    1.54
   0   3 -12    3.56    0.88
   0  -3  12    5.27    1.37
   0  -3  12    5.33    1.10
   0   3 -12    4.28    1.12
   1  -3  12   21.53    2.14
  -1   3 -12   24.07    1.73
   1  -3  12   24.70    1.93
   1  -3  12   26.31    2.32
   2  -3  12   17.84    2.17
   2  -3  12   13.19    1.95
   2  -3  12   14.59    1.63
   3  -3  12    8.08    1.85
   3  -3  12    8.29    1.79
   4  -3  12    1.31    1.63
   5  -3  12   16.31    2.30
  -8  -2  12    1.01    1.11
  -7  -2  12    0.46    1.05
  -6  -2  12    4.88    1.32
  -6  -2  12    8.11    1.32
  -6  -2  12    6.77    1.36
  -5  -2  12   10.42    1.44
  -5  -2  12   12.29    1.60
   5   2 -12   10.17    1.46
  -4  -2  12   -0.17    0.92
   4   2 -12    0.06    0.92
  -4  -2  12    2.54    0.96
  -4  -2  12    0.28    1.39
  -3  -2  12    2.18    1.37
   3   2 -12    2.58    1.17
  -3  -2  12    2.10    0.96
  -3  -2  12    1.29    1.11
  -2  -2  12   -0.11    1.29
   2   2 -12    0.85    0.94
  -2  -2  12    1.26    0.91
  -2  -2  12    0.59    1.05
   2   2 -12   -0.40    0.47
   1   2 -12    1.39    0.98
  -1  -2  12    2.09    1.30
  -1  -2  12    2.17    0.99
  -1  -2  12   -0.35    1.03
   1   2 -12    1.00    0.61
   0  -2  12    1.19    0.87
   0  -2  12    0.79    1.14
   0  -2  12   -0.12    1.24
   1  -2  12   56.92    2.78
   1  -2  12   54.39    3.18
   1  -2  12   56.27    3.32
   2  -2  12  105.87    4.61
   2  -2  12  103.52    4.49
   2  -2  12  107.05    3.97
   3  -2  12   56.91    3.44
   3  -2  12   56.88    2.90
   3  -2  12   50.43    3.40
   4  -2  12   19.74    2.39
   5  -2  12    2.54    1.79
  -5   2 -12    0.63    1.29
  -6   2 -12   11.49    2.10
  -9  -1  12    1.58    1.09
  -9  -1  12    1.78    1.81
  -8  -1  12    3.10    1.80
  -8  -1  12    0.89    1.03
  -7  -1  12   12.12    1.75
  -7  -1  12   12.11    2.25
  -7  -1  12   12.82    1.60
  -7  -1  12    9.38    1.38
  -6  -1  12   18.45    1.61
  -6  -1  12   18.63    1.89
  -6  -1  12   20.90    2.38
  -6  -1  12   16.97    1.73
  -5  -1  12  114.73    4.98
  -5  -1  12  112.00    4.44
  -5  -1  12  114.71    4.18
   5   1 -12  122.01    4.66
  -5  -1  12  123.74    3.99
   4   1 -12   19.44    1.90
  -4  -1  12   17.86    1.58
   4   1 -12   17.17    1.34
  -4  -1  12   21.72    2.20
  -4  -1  12   20.01    1.81
  -3  -1  12   26.35    2.46
  -3  -1  12   28.56    2.25
  -3  -1  12   26.39    1.93
   3   1 -12   29.67    2.38
   2   1 -12    5.54    1.25
  -2  -1  12    3.77    1.07
   2   1 -12    6.73    0.73
  -2  -1  12    3.35    1.29
  -2  -1  12    4.59    1.60
   1   1 -12   93.48    4.03
  -1  -1  12   94.15    3.55
  -1  -1  12   99.19    4.02
  -1  -1  12   93.76    4.17
   0  -1  12    2.76    1.56
   0  -1  12    0.67    1.17
   0  -1  12    4.20    1.08
   1  -1  12   19.10    1.73
   1  -1  12   16.35    2.18
   1  -1  12   17.14    2.02
   2  -1  12   54.80    3.38
   2  -1  12   54.60    3.58
   2  -1  12   57.82    2.90
   3  -1  12    2.52    1.64
  -3   1 -12    5.20    1.40
   3  -1  12    7.19    2.06
   3  -1  12    4.83    1.41
   4  -1  12   -0.33    1.65
  -4   1 -12    0.20    1.13
  -5   1 -12    5.43    1.73
   5  -1  12    9.90    2.31
  -6   1 -12    0.04    1.49
  -9   0  12    1.07    1.04
  -8   0  12    2.54    1.86
  -8   0  12    1.10    1.03
  -8   0  12   -0.63    0.95
  -7   0  12   -0.32    1.60
  -7   0  12    1.74    1.26
  -7   0  12   -2.54    0.88
  -7   0  12   -1.77    1.01
  -6   0  12   20.07    2.10
  -6   0  12   17.27    2.35
  -6   0  12   18.91    1.79
  -6   0  12   17.72    1.62
  -5   0  12    8.70    1.95
  -5   0  12    7.30    1.47
  -5   0  12   11.04    1.51
  -5   0  12    8.99    1.26
  -4   0  12   36.29    2.58
  -4   0  12   39.69    2.16
   4   0 -12   34.05    1.83
  -4   0  12   34.26    2.35
  -4   0  12   34.37    2.91
  -3   0  12  119.91    4.98
  -3   0  12  116.93    4.34
  -3   0  12  123.52    4.06
  -2   0  12   14.01    1.74
  -2   0  12   13.81    1.95
   2   0 -12   13.50    1.42
  -2   0  12   13.08    1.47
  -1   0  12   18.90    2.29
   1   0 -12   14.83    1.54
  -1   0  12   14.75    1.55
  -1   0  12   14.35    1.85
   0   0 -12    3.49    1.12
   0   0  12    4.46    1.41
   0   0  12    2.45    1.49
   0   0  12    1.54    0.92
   1   0  12   51.47    3.17
  -1   0 -12   47.11    2.82
   1   0  12   50.69    3.46
   1   0  12   51.19    2.75
   2   0  12    0.81    1.38
   2   0  12   -0.27    1.66
   2   0  12    1.55    1.08
  -2   0 -12    1.76    1.12
   3   0  12   56.11    3.03
  -3   0 -12   51.14    3.22
   3   0  12   56.51    3.95
   3   0  12   49.98    3.44
   4   0  12    1.08    1.77
  -4   0 -12   -0.65    1.11
  -5   0 -12    1.97    1.51
   5   0  12    1.63    1.96
  -6   0 -12   -2.13    1.29
  -9   1  12    2.00    1.06
  -9   1  12    0.40    1.03
  -8   1  12    1.15    1.02
  -8   1  12    1.91    1.02
  -8   1  12   -1.74    1.74
  -7   1  12   66.64    4.03
  -7   1  12   69.35    2.91
  -7   1  12   63.79    3.01
  -6   1  12   10.74    1.78
  -6   1  12    7.64    1.35
  -6   1  12   10.75    1.35
  -6   1  12   10.65    2.11
  -5   1  12    4.38    1.05
  -5   1  12    6.65    1.53
  -5   1  12    6.64    1.82
  -5   1  12    4.99    1.22
  -4   1  12    0.92    1.56
  -4   1  12    1.05    1.22
  -4   1  12    0.78    1.03
  -4   1  12    2.43    0.94
  -3   1  12    1.50    1.43
  -3   1  12    2.15    1.21
   3  -1 -12    0.73    0.68
  -3   1  12    0.30    0.94
  -3   1  12    2.72    1.16
   2  -1 -12   38.27    2.31
  -2   1  12   38.25    2.37
  -2   1  12   39.25    3.12
  -2   1  12   34.53    2.59
  -1   1  12  152.08    4.80
   1  -1 -12  137.24    4.75
  -1   1  12  142.21    5.18
  -1   1  12  137.68    5.44
   0   1  12   21.38    2.24
   0  -1 -12   21.96    1.98
   0   1  12   21.03    2.42
   0   1  12   23.93    1.92
   1   1  12    5.08    1.23
   1   1  12    3.04    1.51
  -1  -1 -12    3.16    1.25
   1   1  12    2.08    1.81
   2   1  12   -0.89    0.99
  -2  -1 -12   -1.26    0.98
   2   1  12    0.43    1.81
   2   1  12    0.28    1.38
   3   1  12    2.01    1.29
   3   1  12    3.12    1.95
   3   1  12    1.46    1.63
  -3  -1 -12    1.44    1.32
   4   1  12   -0.94    1.97
  -4  -1 -12   -0.59    1.22
   5   1  12    1.90    2.23
  -5  -1 -12   -1.05    1.37
  -8   2  12   -1.14    1.84
  -8   2  12   -0.37    1.40
  -8   2  12    0.00    1.02
  -8   2  12   -0.67    0.93
  -7   2  12   -0.69    0.99
  -7   2  12   -0.31    1.01
  -7   2  12    0.21    1.45
  -7   2  12   -1.22    1.65
  -6   2  12    1.16    0.91
  -6   2  12    3.38    1.85
  -6   2  12    3.11    1.20
  -6   2  12    2.40    1.38
  -5   2  12    6.77    1.21
  -5   2  12    4.95    1.79
  -5   2  12    5.44    1.32
  -5   2  12    4.74    1.52
  -4   2  12    6.50    1.40
  -4   2  12    7.82    1.72
  -4   2  12    8.80    1.91
  -4   2  12    9.08    1.30
  -3   2  12   29.80    2.12
   3  -2 -12   27.79    1.84
  -3   2  12   28.98    2.36
  -3   2  12   33.10    2.76
   3  -2 -12   29.19    1.41
  -3   2  12   30.98    2.80
   2  -2 -12   24.14    1.98
  -2   2  12   20.81    2.15
  -2   2  12   27.88    2.71
  -2   2  12   23.32    1.94
  -1   2  12    2.66    1.41
   1  -2 -12    2.08    1.01
  -1   2  12    0.49    1.72
  -1   2  12    2.99    1.16
   0   2  12    2.69    1.14
   0  -2 -12    3.14    1.16
   0   2  12    1.60    1.82
   0   2  12    2.83    1.41
   1   2  12   11.11    2.31
   1   2  12   14.66    2.11
   1   2  12    8.62    1.51
  -1  -2 -12   12.72    1.75
   2   2  12   18.23    2.42
   2   2  12   14.38    1.80
   2   2  12   22.80    2.83
  -2  -2 -12   15.94    2.06
   3   2  12    3.20    1.82
  -3  -2 -12    2.07    1.39
   3   2  12    5.03    2.17
   4   2  12    1.03    2.02
  -4  -2 -12   -0.31    1.33
  -5  -2 -12   -1.67    1.41
  -8   3  12    5.02    2.06
  -8   3  12    5.08    1.34
  -8   3  12    5.92    1.32
  -7   3  12    5.34    1.29
  -7   3  12    7.61    1.53
  -7   3  12    6.59    2.18
  -7   3  12    6.12    2.01
  -6   3  12    0.66    1.37
  -6   3  12   -0.20    0.94
  -6   3  12   -2.74    1.60
  -6   3  12   -0.14    1.12
  -5   3  12    0.10    0.91
  -5   3  12    0.66    1.33
  -5   3  12   -1.63    1.51
  -5   3  12    0.79    1.14
  -4   3  12    0.90    1.65
  -4   3  12   -1.16    1.19
  -4   3  12    0.27    0.97
  -4   3  12    1.51    1.19
  -3   3  12    1.49    1.34
  -3   3  12    2.00    1.42
  -3   3  12    1.34    1.07
   3  -3 -12    0.27    0.68
  -3   3  12   -0.17    1.61
  -2   3  12   -0.62    1.02
   2  -3 -12   -0.36    0.79
  -2   3  12    0.22    1.37
  -2   3  12    0.21    1.55
  -2   3  12   -1.84    1.17
   1  -3 -12    1.34    0.96
  -1   3  12   -1.17    1.74
  -1   3  12    1.15    1.36
  -1   3  12    1.17    1.13
   0   3  12    6.57    1.73
   0   3  12    9.75    2.27
   0  -3 -12    6.94    1.44
   0   3  12    9.23    1.56
   1   3  12    6.52    1.47
   1   3  12    5.84    1.79
  -1  -3 -12    4.87    1.48
   1   3  12   10.15    2.39
   2   3  12    0.94    1.55
   2   3  12    0.11    2.03
   2   3  12    2.09    1.25
  -2  -3 -12    1.24    1.32
  -3  -3 -12    5.84    1.74
   3   3  12    3.94    1.87
   3   3  12    9.99    2.51
  -4  -3 -12    0.35    1.49
   4   3  12    2.16    2.17
  -5  -3 -12    3.49    1.90
  -8   4  12    0.39    1.15
  -8   4  12   -1.58    1.16
  -7   4  12    0.44    1.93
  -7   4  12    0.16    1.08
  -7   4  12    2.81    1.36
  -7   4  12   -0.28    1.61
  -6   4  12    9.15    1.45
  -6   4  12    7.10    2.08
  -6   4  12    9.01    1.69
  -6   4  12    6.22    2.06
  -5   4  12   -0.70    1.75
  -5   4  12   -0.75    1.18
  -5   4  12    1.10    1.07
  -5   4  12    0.28    1.17
  -4   4  12   30.40    2.27
  -4   4  12   29.92    2.52
  -4   4  12   33.94    3.05
  -4   4  12   31.08    2.85
  -3   4  12   11.98    2.11
  -3   4  12   14.10    1.67
  -3   4  12   10.84    2.31
   3  -4 -12   13.62    1.38
  -3   4  12   15.26    2.04
  -2   4  12    0.76    1.38
  -2   4  12    0.71    1.70
  -2   4  12   -0.54    1.34
  -2   4  12    2.05    1.23
  -1   4  12    0.98    1.92
   1  -4 -12   -0.22    0.99
  -1   4  12    0.33    1.10
  -1   4  12    0.28    1.39
   0   4  12   -0.06    1.04
   0  -4 -12   -0.07    1.07
   0   4  12   -0.54    1.33
   0   4  12    1.56    1.97
  -1  -4 -12   12.31    2.01
   1   4  12   14.98    1.98
   1   4  12   10.91    2.25
   1   4  12   11.98    2.66
  -2  -4 -12   19.08    2.40
   2   4  12   22.00    2.96
   2   4  12   17.64    2.11
   2   4  12   14.54    2.43
   3   4  12    7.64    2.57
   3   4  12    7.91    2.33
  -3  -4 -12    6.45    1.93
  -4  -4 -12   -1.24    1.54
  -7   5  12    3.40    2.30
  -7   5  12    4.86    1.58
  -7   5  12    6.24    1.50
  -6   5  12   -0.12    1.15
  -6   5  12   -0.56    1.78
  -6   5  12    2.05    1.35
  -5   5  12    2.06    1.18
  -5   5  12    1.85    1.97
  -5   5  12   -1.32    1.36
  -5   5  12    1.47    1.35
  -4   5  12   -0.41    1.10
  -4   5  12    0.50    1.52
  -4   5  12   -2.30    1.67
  -4   5  12   -0.56    1.32
  -3   5  12   22.70    2.90
  -3   5  12   20.42    2.39
  -3   5  12   19.80    2.05
  -3   5  12   18.12    2.49
  -2   5  12   29.42    3.20
  -2   5  12   25.71    2.89
  -2   5  12   29.38    2.40
  -1   5  12   -0.91    1.43
  -1   5  12    1.17    1.21
  -1   5  12    0.74    1.99
   0   5  12    3.82    1.42
   0   5  12    3.07    2.23
   0   5  12    0.27    1.56
   1   5  12    7.71    2.61
  -1  -5 -12    7.27    1.78
   1   5  12    5.66    1.61
   1   5  12    6.27    2.00
  -2  -5 -12    6.18    1.93
   2   5  12   10.06    2.38
   2   5  12    6.25    2.37
   2   5  12    7.60    1.82
  -3  -5 -12    2.73    1.79
  -7   6  12    1.61    1.32
  -7   6  12   -2.21    1.30
  -6   6  12   -0.45    1.14
  -6   6  12   -2.34    1.23
  -6   6  12   -0.44    2.17
  -5   6  12   -1.90    1.21
  -5   6  12    0.77    1.22
  -5   6  12   -2.72    1.79
  -4   6  12   -0.65    1.31
  -4   6  12   -3.89    1.76
  -4   6  12   -0.93    1.17
  -3   6  12   20.66    2.95
  -3   6  12   21.72    2.52
  -3   6  12   19.53    2.16
  -3   6  12   14.91    2.52
  -2   6  12   14.55    2.79
  -2   6  12   11.30    1.89
  -2   6  12   10.71    2.18
  -2   6  12   11.27    2.31
  -1   6  12    1.52    2.22
  -1   6  12    0.77    1.27
  -1   6  12    0.85    1.61
   0   6  12   -2.21    1.03
   0   6  12    3.11    2.21
   0   6  12   -0.20    1.60
   1   6  12    5.40    1.72
   1   6  12    3.78    2.03
   1   6  12    3.52    2.27
   2   6  12   -0.52    2.38
   2   6  12    3.44    2.15
  -6   7  12   -3.84    2.06
  -6   7  12   -0.46    1.36
  -6   7  12    0.63    1.59
  -5   7  12    6.27    2.47
  -5   7  12    0.01    1.51
  -5   7  12    0.28    1.44
  -4   7  12    1.28    1.66
  -4   7  12   -2.48    2.04
  -4   7  12    1.24    1.56
  -3   7  12   11.96    2.12
  -3   7  12   15.00    2.89
  -3   7  12   13.87    2.40
[truncated: 80,938 more chars]
