# Supplementary material for: Crystal structure of 2,4-bis­(2-chloro­phen­yl)-7-tert-pent­yl-3-aza­bicyclo[3.3.1]nonan-9-one
Source: Acta Crystallogr Sect E Struct Rep Online. 2014 Oct 15;70(Pt 11):o1161–2. doi: 10.1107/S160053681402176X (PMC4257353; doi:10.1107/S160053681402176X)
Supplement: Supplementary file 2 [file e-70-o1161-Isup2.hkl]

#
# h,k,l, Fc-squared, Fo-squared, sigma(Fo-squared), status flag
#
data_I
_shelx_title ' new in P-1'
_shelx_refln_list_code          4
_shelx_F_calc_maximum      143.56
_exptl_crystal_F_000       456.00
_reflns_d_resolution_high  0.8409

loop_
 _space_group_symop_operation_xyz
 'x, y, z'
 '-x, -y, -z'

_cell_length_a     7.6006
_cell_length_b    10.6240
_cell_length_c    15.1124
_cell_angle_alpha 106.116
_cell_angle_beta   99.996
_cell_angle_gamma  98.266

_shelx_F_squared_multiplier     1.000

loop_
 _refln_index_h
 _refln_index_k
 _refln_index_l
 _refln_F_squared_calc
 _refln_F_squared_meas
 _refln_F_squared_sigma
 _refln_observed_status
   1   0   0       6490.29       6064.28        95.93 o
   2   0   0        104.66        122.83         1.81 o
   3   0   0         13.66         15.99         0.63 o
   4   0   0        519.40        540.70         8.14 o
   5   0   0          1.25         -0.48         0.53 o
   6   0   0          6.20          3.94         0.87 o
   7   0   0         58.50         49.26         3.64 o
   8   0   0         20.31         20.48         3.09 o
  -8   1   0        109.29        122.76         5.76 o
  -7   1   0         45.26         56.47         2.00 o
  -6   1   0         14.74         16.48         1.42 o
  -5   1   0          4.46          7.17         1.27 o
  -4   1   0        100.35         91.54         3.32 o
  -3   1   0        166.25        169.98         4.33 o
  -2   1   0          3.30          3.34         0.59 o
  -1   1   0       1283.12       1153.52        10.42 o
   0   1   0       1879.07       2183.85        33.48 o
   1   1   0         53.94         76.76         1.05 o
   2   1   0         14.17          8.13         0.54 o
   3   1   0         85.30         87.91         1.63 o
   4   1   0        758.28        757.08         8.43 o
   5   1   0        585.08        572.95         6.82 o
   6   1   0         28.31         31.07         1.73 o
   7   1   0         19.07         13.96         2.73 o
   8   1   0        107.53        126.69         6.64 o
  -8   2   0          1.84          1.21         1.40 o
  -7   2   0         33.66         39.29         1.92 o
  -6   2   0        216.35        203.36         3.73 o
  -5   2   0         76.58         70.77         2.11 o
  -4   2   0         78.61         68.79         2.56 o
  -3   2   0       1038.66       1027.53        23.99 o
  -2   2   0       1683.44       1615.97        16.27 o
  -1   2   0       6231.82       5972.78        88.75 o
   0   2   0       4853.87       4946.52        37.98 o
   1   2   0        363.10        302.05         2.97 o
   2   2   0         50.60         41.34         0.94 o
   3   2   0         23.79         26.49         0.96 o
   4   2   0         44.27         53.68         1.31 o
   5   2   0         18.93         19.80         1.19 o
   6   2   0         17.82         18.28         1.21 o
   7   2   0         24.75         28.55         3.51 o
   8   2   0          1.17         -2.12         2.25 o
  -8   3   0         18.36         17.07         1.93 o
  -7   3   0          1.19          0.61         0.89 o
  -6   3   0         22.96         24.05         1.65 o
  -5   3   0         22.60         28.88         3.31 o
  -4   3   0        158.50        147.87         3.28 o
  -3   3   0         43.78         47.52         1.30 o
  -2   3   0        796.43        787.74         6.35 o
  -1   3   0        786.45        845.07        11.12 o
   0   3   0        209.97        169.84         1.90 o
   1   3   0       1496.72       1505.04        11.12 o
   2   3   0       1051.63       1065.43         8.72 o
   3   3   0        420.17        430.31         4.43 o
   4   3   0          0.62         -0.36         0.52 o
   5   3   0         30.79         29.50         1.53 o
   6   3   0         95.62         97.07         5.63 o
   7   3   0         11.15         11.75         3.01 o
  -8   4   0         28.06         36.43         4.25 o
  -7   4   0         59.33         70.41         2.86 o
  -6   4   0         39.43         34.96         2.02 o
  -5   4   0        340.34        370.65         7.18 o
  -4   4   0         17.46         17.23         1.27 o
  -3   4   0          0.08         -0.04         0.30 o
  -2   4   0         39.05         46.22         0.98 o
  -1   4   0        337.92        349.65         3.67 o
   0   4   0         22.12         23.72         0.73 o
   1   4   0          2.55          1.70         0.39 o
   2   4   0          4.74          3.30         0.49 o
   3   4   0         85.30         81.51         1.63 o
   4   4   0         27.65         22.30         1.24 o
   5   4   0        421.75        421.20         5.24 o
   6   4   0          0.57         -1.58         1.98 o
   7   4   0         30.98         34.98         4.46 o
  -8   5   0         19.58         17.91         3.51 o
  -7   5   0         41.28         36.98         2.38 o
  -6   5   0         48.47         63.72         4.68 o
  -5   5   0        243.74        231.48         5.18 o
  -4   5   0        413.25        378.13         5.03 o
  -3   5   0        112.70        131.45         1.73 o
  -2   5   0        119.51        136.93         2.35 o
  -1   5   0        904.38        873.18         7.55 o
   0   5   0       1701.22       1752.65        13.16 o
   1   5   0        264.35        303.12         3.33 o
   2   5   0         38.44         44.02         1.30 o
   3   5   0        371.41        392.32         6.16 o
   4   5   0        328.30        340.17         4.26 o
   5   5   0        255.48        247.84         6.63 o
   6   5   0         33.26         27.94         4.04 o
   7   5   0          0.00         -0.97         2.73 o
  -7   6   0          2.08          6.27         2.50 o
  -6   6   0          1.63          0.11         1.21 o
  -5   6   0        327.53        331.89         6.98 o
  -4   6   0         26.23         27.50         1.15 o
  -3   6   0          0.08         -0.74         0.60 o
  -2   6   0         11.83         17.42         0.92 o
  -1   6   0        311.44        318.88         3.87 o
   0   6   0         83.90         90.61         1.83 o
   1   6   0        323.78        337.07         4.24 o
   2   6   0         49.95         52.26         1.69 o
   3   6   0          2.36          2.81         0.96 o
   4   6   0        391.58        402.46         5.87 o
   5   6   0         62.71         56.72         5.17 o
   6   6   0          0.00         -0.40         2.90 o
  -7   7   0         25.69         31.30         4.10 o
  -6   7   0        239.19        250.71         9.46 o
  -5   7   0         65.87         57.86         2.78 o
  -4   7   0        419.79        442.83         4.60 o
  -3   7   0          1.69          0.98         0.59 o
  -2   7   0        288.38        297.80         5.04 o
  -1   7   0         30.20         27.90         1.62 o
   0   7   0        116.54        124.55         2.34 o
   1   7   0         56.35         49.48         1.90 o
   2   7   0        134.44        143.99         3.16 o
   3   7   0         48.07         46.89         2.08 o
   4   7   0          9.85         12.04         5.84 o
   5   7   0          0.16         -1.28         2.40 o
   6   7   0          0.00         -1.20         2.86 o
  -7   8   0          1.82          4.06         3.28 o
  -6   8   0         15.88         16.80         2.54 o
  -5   8   0          0.05         -0.60         2.11 o
  -4   8   0          3.15          1.61         0.67 o
  -3   8   0         13.36         13.15         1.33 o
  -2   8   0        650.37        644.49         9.98 o
  -1   8   0          2.18          0.20         0.71 o
   0   8   0          9.15          8.86         1.05 o
   1   8   0        113.34        123.44         3.08 o
   2   8   0         69.01         69.05         2.97 o
   3   8   0         35.70         34.25         2.66 o
   4   8   0         27.62         26.88         3.06 o
   5   8   0          8.62         16.67         3.95 o
  -6   9   0         15.94         11.37         4.25 o
  -5   9   0         26.97         22.06         1.81 o
  -4   9   0         37.26         41.80         2.53 o
  -3   9   0          7.61          6.96         1.18 o
  -2   9   0         21.87         24.21         1.43 o
  -1   9   0        128.71        113.53         3.34 o
   0   9   0         64.96         70.65         2.27 o
   1   9   0         19.44         22.68         1.52 o
   2   9   0         10.08          8.73         1.75 o
   3   9   0          5.57          4.37         1.60 o
   4   9   0          5.14          5.61         3.34 o
  -6  10   0         23.75         28.53         5.26 o
  -5  10   0         55.26         72.95         5.64 o
  -4  10   0         59.50         51.90         6.55 o
  -3  10   0          6.69          3.86         3.26 o
  -2  10   0        110.35        105.72         3.21 o
  -1  10   0         20.25         25.22         1.87 o
   0  10   0         27.89         29.55         1.98 o
   1  10   0        106.65        108.19         3.37 o
   2  10   0         38.66         42.80         2.83 o
   3  10   0          4.62          4.76         2.40 o
  -5  11   0         23.76         21.69         3.00 o
  -4  11   0         18.18         18.21         2.82 o
  -3  11   0          0.10         -0.37         1.47 o
  -2  11   0          5.64          6.62         1.80 o
  -1  11   0         58.93         68.80         4.23 o
   0  11   0         50.74         50.00         2.58 o
   1  11   0         13.20         13.88         1.81 o
   2  11   0          2.89          4.90         2.53 o
  -3  12   0          0.38         -0.75         1.70 o
  -2  12   0         97.20         94.30         4.14 o
  -1  12   0        109.04        110.44         5.37 o
   0 -12   1          2.51          2.04         2.15 o
   1 -12   1          0.99         -1.40         2.38 o
   2 -12   1         20.18         12.81         2.13 o
   3 -12   1          0.07         -0.64         1.63 o
  -2 -11   1          8.91         12.49         4.08 o
  -1 -11   1         29.97         33.45         2.43 o
   0 -11   1        221.18        224.42         6.45 o
   1 -11   1         12.91         12.37         1.72 o
   2 -11   1          0.07         -1.45         1.40 o
   3 -11   1         10.17         10.34         2.41 o
   4 -11   1          0.46          1.90         2.09 o
   5 -11   1          4.30          6.79         3.91 o
  -3 -10   1          1.33          0.80         2.30 o
  -2 -10   1         19.70         23.46         2.29 o
  -1 -10   1         32.19         32.34         2.00 o
   0 -10   1         27.64         33.25         2.02 o
   1 -10   1        193.28        183.90         5.73 o
   2 -10   1         12.37         12.95         1.53 o
   3 -10   1         16.19         13.84         2.39 o
   4 -10   1         88.05         89.72         4.63 o
   5 -10   1         25.15         25.59         4.71 o
   6 -10   1         13.66          8.18         4.02 o
  -4  -9   1         14.77         17.13         4.08 o
  -3  -9   1         21.87         21.07         2.14 o
  -2  -9   1        164.81        161.88         4.63 o
  -1  -9   1         31.17         33.21         1.85 o
   0  -9   1         85.37         90.56         2.49 o
   1  -9   1         22.23         19.01         1.82 o
   2  -9   1        425.96        431.30         7.61 o
   3  -9   1         46.39         42.75         2.06 o
   4  -9   1         10.44         11.53         1.65 o
   5  -9   1          5.05          3.87         1.94 o
   6  -9   1          0.25         -3.05         2.63 o
  -5  -8   1          0.10          4.79         3.05 o
  -4  -8   1         31.80         28.82         2.98 o
  -3  -8   1        101.11        107.14         3.66 o
  -2  -8   1         87.75         90.23         2.64 o
  -1  -8   1         16.26         14.50         1.35 o
   0  -8   1         13.14         12.49         1.09 o
   1  -8   1        127.00        116.88         2.37 o
   2  -8   1         50.07         54.89         1.92 o
   3  -8   1        124.00        118.52         2.43 o
   4  -8   1         20.06         18.35         1.00 o
   5  -8   1        123.95        129.94         4.77 o
   6  -8   1         18.34         11.58         3.13 o
  -6  -7   1          0.04          0.44         2.88 o
  -5  -7   1         89.69         96.71         6.81 o
  -4  -7   1          0.53          0.37         1.23 o
  -3  -7   1         14.01         15.87         1.77 o
  -2  -7   1          1.07          2.39         1.12 o
  -1  -7   1        117.92        116.69         2.72 o
   0  -7   1         20.07         20.75         1.18 o
   1  -7   1        237.96        233.22         4.07 o
   2  -7   1        126.13        118.60         2.24 o
   3  -7   1          4.33          0.96         0.59 o
   4  -7   1         24.87         22.56         1.03 o
   5  -7   1         45.48         48.16         5.93 o
   6  -7   1         72.83         66.29         5.07 o
   7  -7   1          4.32          1.87         2.50 o
  -6  -6   1        105.52        107.12         7.17 o
  -5  -6   1         53.57         54.73         4.92 o
  -4  -6   1        101.97         99.20         2.31 o
  -3  -6   1         81.08         79.49         1.99 o
  -2  -6   1        147.18        149.97         2.74 o
  -1  -6   1        527.99        506.98         5.48 o
   0  -6   1         94.92         91.78         1.83 o
   1  -6   1          0.49          2.96         0.61 o
   2  -6   1        466.13        482.02         5.08 o
   3  -6   1        537.52        512.19         5.25 o
   4  -6   1          6.58          5.80         0.77 o
   5  -6   1        143.96        143.79         5.16 o
   6  -6   1         37.29         42.98         2.66 o
   7  -6   1         11.80         12.40         3.03 o
  -7  -5   1         25.64         37.11         4.79 o
  -6  -5   1          3.03          0.27         2.42 o
  -5  -5   1        554.27        531.92        10.57 o
  -4  -5   1       1431.70       1479.92        14.79 o
  -3  -5   1        188.47        187.85         2.68 o
  -2  -5   1        599.64        614.83         6.76 o
  -1  -5   1        305.54        310.83         3.64 o
   0  -5   1        430.91        431.51         4.75 o
   1  -5   1        545.56        583.35         5.35 o
   2  -5   1         88.77         91.89         1.96 o
   3  -5   1         36.12         30.61         0.90 o
   4  -5   1        296.30        300.49         4.60 o
   5  -5   1        362.47        385.36         7.52 o
   6  -5   1        341.40        325.62         6.98 o
   7  -5   1        126.83        155.53         7.38 o
  -7  -4   1         38.44         33.41         4.14 o
  -6  -4   1         14.13         10.60         2.82 o
  -5  -4   1        377.17        388.24         4.78 o
  -4  -4   1       1253.37       1225.90        11.07 o
  -3  -4   1         91.18        106.67         1.77 o
  -2  -4   1         88.62         88.75         1.45 o
  -1  -4   1        799.76        867.31         7.34 o
   0  -4   1        890.65        909.08         8.22 o
   1  -4   1        399.36        432.08         4.73 o
   2  -4   1        755.95        832.63        10.43 o
   3  -4   1        911.70       1004.61         9.60 o
   4  -4   1        220.85        244.89         7.25 o
   5  -4   1        189.74        188.89         4.46 o
   6  -4   1          0.01         -0.06         1.31 o
   7  -4   1         19.57         17.34         1.75 o
  -8  -3   1          0.11         -3.41         2.27 o
  -7  -3   1          4.73          4.60         2.38 o
  -6  -3   1         13.75         11.54         2.65 o
  -5  -3   1        261.72        253.91         4.13 o
  -4  -3   1        211.31        209.05         3.17 o
  -3  -3   1       2012.58       2040.53        19.02 o
  -2  -3   1         62.03         50.43         0.97 o
  -1  -3   1       1613.55       1722.13        13.59 o
   0  -3   1        836.02        807.16         7.18 o
   1  -3   1        232.11        214.68         2.35 o
   2  -3   1          7.35         14.34         0.50 o
   3  -3   1        818.45        814.75         8.71 o
   4  -3   1       1096.53       1096.16        16.58 o
   5  -3   1        447.28        436.64         7.89 o
   6  -3   1         29.64         29.42         1.92 o
   7  -3   1          7.40          5.00         1.46 o
   8  -3   1         11.50          8.90         3.89 o
  -8  -2   1          0.80         -0.50         2.40 o
  -7  -2   1         41.83         39.40         3.78 o
  -6  -2   1          0.67         -1.20         0.90 o
  -5  -2   1        163.82        158.57         2.81 o
  -4  -2   1         27.02         22.15         0.99 o
  -3  -2   1         77.72         63.71         1.14 o
  -2  -2   1        196.99        155.14         3.05 o
  -1  -2   1        162.60        135.92         1.36 o
   0  -2   1       1687.24       1848.26        15.17 o
   1  -2   1        208.49        135.48         1.68 o
   2  -2   1       2523.91       2508.91        25.20 o
   3  -2   1        590.52        578.35         8.93 o
   4  -2   1          0.23          0.52         0.62 o
   5  -2   1        116.33        104.52         2.55 o
   6  -2   1         38.55         38.38         1.71 o
   7  -2   1          1.31         -0.47         0.74 o
   8  -2   1          2.26          2.10         2.08 o
  -8  -1   1          3.94          5.23         2.59 o
  -7  -1   1         14.93         11.56         2.42 o
  -6  -1   1         35.22         38.13         1.69 o
  -5  -1   1        374.49        352.60         5.31 o
  -4  -1   1        622.06        689.71         8.81 o
  -3  -1   1        826.46        865.28         9.16 o
  -2  -1   1       2110.33       2062.18        18.68 o
  -1  -1   1        154.46        228.77         3.61 o
   0  -1   1          1.45         -1.15         0.77 o
   1  -1   1        123.32         86.44         1.41 o
   2  -1   1       1475.11       1590.10        19.12 o
   3  -1   1        702.06        736.27         7.80 o
   4  -1   1          2.76         -0.15         0.52 o
   5  -1   1          0.28         -0.46         0.63 o
   6  -1   1         25.30         25.83         1.22 o
   7  -1   1         29.20         32.90         3.11 o
   8  -1   1          3.05         -1.91         1.96 o
  -8   0   1          0.49         -2.50         1.89 o
  -7   0   1          0.31          0.53         0.80 o
  -6   0   1         31.41         26.59         1.32 o
  -5   0   1         11.06          9.09         0.73 o
  -4   0   1        838.29        918.37        11.11 o
  -3   0   1        296.32        304.88         8.25 o
  -2   0   1        131.98        126.75         2.26 o
   1   0   1       2043.11       2063.58        18.73 o
   2   0   1         47.05         38.68         0.76 o
   3   0   1       1778.63       1684.12        17.28 o
   4   0   1         36.12         27.06         1.39 o
   5   0   1         59.89         65.85         1.50 o
   6   0   1        361.30        339.25         5.58 o
   7   0   1         81.90         94.90         5.15 o
   8   0   1          2.90         -1.62         2.08 o
  -8   1   1         12.22         16.23         2.56 o
  -7   1   1         76.16         74.34         2.05 o
  -6   1   1          8.85          4.51         0.71 o
  -5   1   1         53.01         40.68         1.59 o
  -4   1   1       1930.62       2090.15        42.95 o
  -2   1   1        173.50        209.67         5.05 o
  -1   1   1       3944.11       3597.64        25.84 o
   0   1   1         31.37         14.99         0.42 o
   1   1   1       4252.21       4258.50        30.30 o
   2   1   1          0.76          0.27         0.58 o
   3   1   1        244.88        257.16         3.03 o
   4   1   1        103.46        101.17         1.88 o
   5   1   1         13.07         16.51         1.05 o
   6   1   1          3.51          3.94         0.85 o
   7   1   1          5.82          5.13         2.35 o
   8   1   1         79.13         83.13         5.80 o
  -8   2   1         82.52         82.51         3.32 o
  -7   2   1         28.52         25.36         1.53 o
  -6   2   1        393.97        360.43         6.75 o
  -5   2   1          2.85          3.05         0.77 o
  -4   2   1        324.12        353.47         9.00 o
  -3   2   1        255.86        243.89         4.32 o
  -2   2   1        298.20        315.79         3.24 o
  -1   2   1       3038.65       3076.92        28.63 o
   0   2   1       6725.68       6942.26        46.88 o
   1   2   1       3910.36       4202.49        29.74 o
   2   2   1        295.10        322.09         3.14 o
   3   2   1        124.82        142.82         2.11 o
   4   2   1        192.00        188.51         2.94 o
   5   2   1         70.09         69.24         2.06 o
   6   2   1         21.15         29.08         3.28 o
   7   2   1          2.44          0.48         2.10 o
   8   2   1          8.90          5.32         2.96 o
  -8   3   1         46.59         55.46         2.75 o
  -7   3   1        150.02        162.12         9.12 o
  -6   3   1         17.75         19.88         1.00 o
  -5   3   1        133.35        135.15         2.41 o
  -4   3   1          2.02          7.13         0.61 o
  -3   3   1         76.82         63.22         1.44 o
  -2   3   1        173.99        169.62         1.66 o
  -1   3   1        469.53        439.26         6.39 o
   0   3   1        242.77        252.76         2.44 o
   1   3   1          1.91         -0.09         0.31 o
   2   3   1        266.04        229.65         2.43 o
   3   3   1          0.59          0.33         0.47 o
   4   3   1         20.43         19.21         1.04 o
   5   3   1        181.71        177.67         3.19 o
   6   3   1        113.15        128.33         6.62 o
   7   3   1          3.68          5.26         2.67 o
  -8   4   1          3.55          2.21         2.29 o
  -7   4   1          9.31          6.18         1.14 o
  -6   4   1         90.95         90.01         2.95 o
  -5   4   1         79.98         68.71         3.06 o
  -4   4   1          5.41          5.68         0.96 o
  -3   4   1         72.84         45.24         0.85 o
  -2   4   1       2605.15       2539.56        17.28 o
  -1   4   1        986.19       1012.07         8.41 o
   0   4   1        322.29        334.95         3.19 o
   1   4   1        203.97        231.63         2.35 o
   2   4   1          2.78          1.40         0.48 o
   3   4   1        278.47        251.76         4.01 o
   4   4   1        337.64        313.98         6.56 o
   5   4   1         15.92          9.44         1.07 o
   6   4   1         43.08         46.08         4.60 o
   7   4   1          1.03          1.87         2.65 o
  -8   5   1          3.84          2.80         2.48 o
  -7   5   1         17.53         16.94         1.57 o
  -6   5   1        204.27        214.02         9.92 o
  -5   5   1         47.76         52.82         2.18 o
  -4   5   1         10.85          9.10         0.86 o
  -3   5   1        373.44        387.45         3.54 o
  -2   5   1        341.91        345.40         4.16 o
  -1   5   1         55.05         52.10         1.15 o
   0   5   1        190.86        190.42         2.31 o
   1   5   1        348.61        361.61         4.58 o
   2   5   1        135.73        140.82         2.56 o
   3   5   1        661.26        676.49         7.67 o
   4   5   1         39.69         41.48         1.70 o
   5   5   1          3.54          4.86         1.30 o
   6   5   1          0.63          2.61         2.71 o
   7   5   1         34.91         35.45         5.13 o
  -8   6   1         21.49         26.32         3.91 o
  -7   6   1          0.04         -1.03         1.98 o
  -6   6   1         58.43         63.93         2.93 o
  -5   6   1          8.85         10.52         1.82 o
  -4   6   1          0.74          1.00         0.48 o
  -3   6   1        632.18        641.50         5.95 o
  -2   6   1         86.86         99.43         2.80 o
  -1   6   1        123.20        140.69         2.32 o
   0   6   1          4.40         11.02         0.82 o
   1   6   1        150.27        163.77         2.84 o
   2   6   1          1.17          0.52         0.76 o
   3   6   1        343.85        329.70         7.85 o
   4   6   1          5.43          4.73         1.12 o
   5   6   1         24.41         28.30         4.14 o
   6   6   1         51.24         45.71         5.32 o
  -8   7   1         14.51         10.47         3.97 o
  -7   7   1          2.85          2.31         1.87 o
  -6   7   1        334.34        298.31         7.96 o
  -5   7   1        431.09        437.56         8.38 o
  -4   7   1        129.90        136.97         2.19 o
  -3   7   1          0.22          0.22         0.61 o
  -2   7   1        156.29        168.90         3.59 o
  -1   7   1        292.42        292.10         3.85 o
   0   7   1        428.88        451.51         5.28 o
   1   7   1         20.55         17.77         1.38 o
   2   7   1        191.75        195.48         3.87 o
   3   7   1         11.03          9.69         1.22 o
   4   7   1         66.59         74.12         4.24 o
   5   7   1          7.28         12.21         3.55 o
  -7   8   1          3.29          3.30         3.05 o
  -6   8   1         26.10         22.81         2.78 o
  -5   8   1         28.21         30.50         1.92 o
  -4   8   1          2.90          5.77         0.85 o
  -3   8   1          0.20         -0.47         0.73 o
  -2   8   1        120.64        125.80         2.52 o
  -1   8   1         18.09         17.36         1.14 o
   0   8   1          5.32          1.96         0.89 o
   1   8   1        158.06        167.19         3.70 o
   2   8   1         41.29         47.21         2.09 o
   3   8   1         11.65         11.59         1.85 o
   4   8   1         80.84         84.56         6.60 o
   5   8   1         13.61         11.94         3.76 o
  -6   9   1        144.03        131.84         8.70 o
  -5   9   1          0.16          0.43         1.35 o
  -4   9   1          0.39         -0.01         1.28 o
  -3   9   1          1.22          1.62         0.89 o
  -2   9   1        255.24        256.03         4.31 o
  -1   9   1         10.02          9.09         1.20 o
   0   9   1          0.15          0.55         0.96 o
   1   9   1         15.00         16.49         1.60 o
   2   9   1         35.20         37.16         2.53 o
   3   9   1          7.57          9.40         2.42 o
   4   9   1         15.02         14.13         3.93 o
  -5  10   1         12.88         17.38         2.66 o
  -4  10   1          7.17          6.81         2.26 o
  -3  10   1          6.97          3.11         1.56 o
  -2  10   1        222.70        223.93         5.60 o
  -1  10   1         36.32         34.90         2.12 o
   0  10   1        102.30         97.99         5.04 o
   1  10   1          0.26         -1.59         1.24 o
   2  10   1        126.18        131.40         4.59 o
   3  10   1          5.94          5.93         2.76 o
  -5  11   1          6.54          8.62         3.30 o
  -4  11   1          1.77          3.91         1.72 o
  -3  11   1          5.44          5.21         1.78 o
  -2  11   1          4.63          2.56         1.71 o
  -1  11   1        142.54        153.30         5.68 o
   0  11   1        104.18        101.47         4.14 o
   1  11   1         30.23         33.01         2.31 o
   0 -12   2         27.36         23.64         3.69 o
   1 -12   2          0.53         -1.16         2.17 o
   2 -12   2          0.09          1.26         1.68 o
   3 -12   2         11.95         15.76         2.79 o
  -2 -11   2         43.52         41.05         2.92 o
  -1 -11   2         33.26         31.68         2.10 o
   0 -11   2         17.10         16.06         1.77 o
   1 -11   2         91.47         82.73         3.10 o
   2 -11   2         32.57         34.44         2.51 o
   3 -11   2          0.15         -0.39         1.80 o
   4 -11   2         27.03         24.07         4.42 o
   5 -11   2          0.92         -4.35         2.90 o
  -3 -10   2          0.40          1.52         3.49 o
  -2 -10   2         55.94         55.56         3.01 o
  -1 -10   2          0.02         -0.55         1.06 o
   0 -10   2         60.36         57.63         2.46 o
   1 -10   2        254.27        260.87         4.51 o
   2 -10   2         51.30         50.10         2.35 o
   3 -10   2         82.65         79.52         5.07 o
   4 -10   2         15.15         13.01         3.45 o
   5 -10   2          3.89          2.71         2.94 o
   6 -10   2          0.00          1.07         3.45 o
  -4  -9   2          2.76          1.22         2.96 o
  -3  -9   2        125.34        139.96         4.39 o
  -2  -9   2         28.37         29.30         1.59 o
  -1  -9   2        215.72        206.63         3.74 o
   0  -9   2         67.11         67.22         2.15 o
   1  -9   2        338.06        331.35         6.49 o
   2  -9   2          0.01         -0.15         0.98 o
   3  -9   2         22.36         17.45         1.35 o
   4  -9   2          1.10          0.80         1.25 o
   5  -9   2         19.50         22.41         3.62 o
  -5  -8   2          6.58         14.25         3.85 o
  -4  -8   2         39.26         43.25         3.43 o
  -3  -8   2         27.11         25.55         2.07 o
  -2  -8   2         88.67         83.66         2.45 o
  -1  -8   2        139.08        135.30         3.64 o
   0  -8   2          6.45          7.70         0.94 o
   1  -8   2        234.52        228.69         3.78 o
   2  -8   2          5.12          3.17         0.84 o
   3  -8   2          1.63          0.21         0.65 o
   4  -8   2         33.82         31.89         1.36 o
   5  -8   2        391.23        380.60        12.45 o
   6  -8   2          3.82         -0.46         2.23 o
  -6  -7   2         42.90         46.04         5.23 o
  -5  -7   2         55.31         58.11         5.28 o
  -4  -7   2         24.92         22.78         1.87 o
  -3  -7   2        211.78        215.72         4.79 o
  -2  -7   2        140.44        137.50         2.90 o
  -1  -7   2        204.83        201.45         3.25 o
   0  -7   2          1.48         -0.08         0.58 o
   1  -7   2         33.07         26.93         1.30 o
   2  -7   2         10.25          7.27         0.77 o
   3  -7   2          4.43          3.55         0.95 o
   4  -7   2          0.68          0.53         0.61 o
   5  -7   2          2.43          1.14         2.24 o
   6  -7   2         11.69          4.88         2.52 o
  -7  -6   2         15.61         19.36         4.27 o
  -6  -6   2         82.64         85.23         6.52 o
  -5  -6   2          2.18          4.35         2.56 o
  -4  -6   2          7.42          7.45         1.50 o
  -3  -6   2         20.43         17.33         1.28 o
  -2  -6   2         56.83         52.45         1.52 o
  -1  -6   2        415.13        414.01         4.30 o
   0  -6   2          7.19          7.75         0.71 o
   1  -6   2        304.75        328.50         4.77 o
   2  -6   2        529.81        485.25         5.10 o
   3  -6   2         72.08         59.41         1.53 o
   4  -6   2        269.50        282.01         4.26 o
   5  -6   2        273.53        256.24         6.06 o
   6  -6   2         27.15         26.56         2.21 o
   7  -6   2          9.04         13.71         3.20 o
  -7  -5   2         29.90         30.44         4.33 o
  -6  -5   2         10.82          7.74         2.86 o
  -5  -5   2          0.06         -0.26         0.67 o
  -4  -5   2         55.33         49.12         1.50 o
  -3  -5   2        132.45        127.00         2.70 o
  -2  -5   2        164.14        172.94         3.15 o
  -1  -5   2        790.88        885.69         8.28 o
   0  -5   2         76.55         86.61         1.63 o
   1  -5   2       1501.13       1563.65        13.48 o
   2  -5   2       1462.24       1639.97        14.06 o
   3  -5   2        300.27        300.57         3.63 o
   4  -5   2         36.87         40.65         1.58 o
   5  -5   2         83.76         82.00         3.16 o
   6  -5   2        479.15        489.05         9.43 o
   7  -5   2         17.98         24.93         3.53 o
  -7  -4   2         14.90         16.69         3.47 o
  -6  -4   2          2.90          0.55         2.04 o
  -5  -4   2        352.60        357.11         4.66 o
  -4  -4   2        786.97        774.80         7.64 o
  -3  -4   2          1.52          3.92         0.46 o
  -2  -4   2        108.61        119.83         2.11 o
  -1  -4   2        107.96         82.81         1.45 o
   0  -4   2        580.26        544.18         5.79 o
   1  -4   2       2098.50       2171.23        18.03 o
   2  -4   2        151.78        174.65         3.88 o
   3  -4   2        387.01        420.76         5.13 o
   4  -4   2          0.26          0.30         0.45 o
   5  -4   2          0.18         -0.57         0.91 o
   6  -4   2        286.58        284.19         7.92 o
   7  -4   2         30.54         30.86         3.76 o
  -8  -3   2          0.16         -0.88         2.54 o
  -7  -3   2          3.11          1.32         2.12 o
  -6  -3   2         73.10         74.27         3.42 o
  -5  -3   2        335.81        325.70         5.60 o
  -4  -3   2         43.32         47.07         1.15 o
  -3  -3   2        329.06        361.20         4.10 o
  -2  -3   2        569.39        582.80         5.47 o
  -1  -3   2       2849.69       3085.33        25.72 o
   0  -3   2       1584.26       1621.39        13.52 o
   1  -3   2       2931.32       2840.59        25.22 o
   2  -3   2        372.97        311.89         3.91 o
   3  -3   2         70.31         78.78         1.56 o
   4  -3   2        633.79        649.04         7.25 o
   5  -3   2        632.93        629.95        23.77 o
   6  -3   2          5.19          1.93         0.80 o
   7  -3   2          8.74          3.51         2.35 o
   8  -3   2         52.97         50.21         3.93 o
  -8  -2   2         15.55         21.23         3.43 o
  -7  -2   2        175.03        198.57         7.86 o
  -6  -2   2        158.46        154.59         3.48 o
  -5  -2   2        190.19        190.58         3.66 o
  -4  -2   2          0.53          1.75         0.55 o
  -3  -2   2        773.55        733.96         7.11 o
  -2  -2   2        138.16        157.25         2.30 o
  -1  -2   2        136.93        119.57         1.85 o
   0  -2   2       1996.82       2264.18        22.36 o
   1  -2   2          1.60          8.71         0.91 o
   2  -2   2        868.83        864.64         9.25 o
   3  -2   2         60.13         72.58         1.53 o
   4  -2   2         43.97         58.89         1.77 o
   5  -2   2         77.59         74.63         2.00 o
   6  -2   2        106.99        107.34         2.55 o
   7  -2   2          0.97         -1.14         1.60 o
   8  -2   2          3.65          4.52         2.35 o
  -8  -1   2          1.51          3.93         2.31 o
  -7  -1   2          3.80          1.60         1.77 o
  -6  -1   2          7.06          5.33         0.96 o
  -5  -1   2        160.44        148.33         3.65 o
  -4  -1   2          0.61          0.09         0.70 o
  -3  -1   2       1075.05       1128.11        11.66 o
  -2  -1   2       4520.46       4387.62        44.02 o
  -1  -1   2         76.71         97.72         2.06 o
   0  -1   2       2190.94       1946.56        15.80 o
   1  -1   2        122.96        154.71         1.79 o
   2  -1   2       1967.73       1683.54        18.52 o
   3  -1   2       1000.64       1005.45        10.62 o
   4  -1   2        200.92        206.63         3.61 o
   5  -1   2        286.13        273.03         3.74 o
   6  -1   2         11.13          8.31         1.01 o
   7  -1   2         30.28         26.74         3.07 o
   8  -1   2          2.85          1.24         2.29 o
  -8   0   2         52.91         53.59         3.95 o
  -7   0   2          1.77          0.93         0.78 o
  -6   0   2          0.01         -0.91         0.61 o
  -5   0   2          9.92          9.15         0.84 o
  -4   0   2          6.07          6.29         0.74 o
  -3   0   2        233.91        209.82         3.55 o
  -2   0   2          6.65          5.88         0.46 o
  -1   0   2       2385.98       2274.93        21.89 o
   0   0   2       1392.35       1219.23         9.58 o
   1   0   2        680.17        607.18         5.34 o
   2   0   2        273.10        270.56         3.42 o
   3   0   2       2309.78       2405.87        24.50 o
   4   0   2          4.48          7.24         0.69 o
   5   0   2          0.08         -0.82         0.55 o
   6   0   2        423.25        400.32         5.42 o
   7   0   2         22.00         12.61         2.61 o
   8   0   2          3.85          3.70         2.61 o
  -8   1   2          1.16         -0.40         1.58 o
  -7   1   2        104.87         84.50         2.64 o
  -6   1   2        126.13        130.99         3.06 o
  -5   1   2        216.11        217.26         4.95 o
  -3   1   2         14.89          9.00         1.16 o
  -2   1   2        617.52        645.96        13.10 o
  -1   1   2        241.92        205.92         1.59 o
   0   1   2         19.85         23.96         0.56 o
   1   1   2        546.51        564.98         4.77 o
   2   1   2         45.92         41.22         0.97 o
   3   1   2        751.49        832.12        16.48 o
   4   1   2         73.65         73.86         1.39 o
   5   1   2          0.03         -0.64         0.68 o
   6   1   2         20.12         13.97         1.38 o
   7   1   2        106.15        106.93         5.99 o
   8   1   2         10.17         19.11         3.57 o
  -9   2   2          5.51         10.76         2.06 o
  -8   2   2         19.84         11.32         1.08 o
  -7   2   2         18.41         22.92         1.23 o
  -6   2   2         79.88         85.69         4.42 o
  -5   2   2         13.05          5.32         1.49 o
  -4   2   2        272.25        240.53         6.62 o
  -3   2   2        100.23         88.02         2.20 o
  -2   2   2        279.36        263.73         2.45 o
  -1   2   2        560.42        506.84         4.02 o
   0   2   2       8625.22       8389.94        53.82 o
   1   2   2       2779.76       2585.20        18.64 o
   2   2   2        180.77        182.65         2.18 o
   3   2   2        344.46        326.56         3.67 o
   4   2   2        185.47        170.87         2.64 o
   5   2   2         17.12         16.60         0.84 o
   6   2   2         21.28         17.68         3.01 o
   7   2   2         24.25         19.66         3.38 o
  -8   3   2         14.42         18.27         3.11 o
  -7   3   2         76.26         75.81         5.04 o
  -6   3   2         92.57         88.67         5.41 o
  -5   3   2          0.03          2.36         0.91 o
  -4   3   2        658.80        609.30         6.74 o
  -3   3   2         12.67          5.17         0.46 o
  -2   3   2         59.42         60.46         0.89 o
  -1   3   2        805.10        863.71         5.99 o
   0   3   2        613.12        589.75         4.36 o
   1   3   2        748.66        721.27         5.88 o
   2   3   2         54.35         66.40         1.32 o
   3   3   2        104.56         93.08         1.78 o
   4   3   2        164.61        166.28         3.33 o
   5   3   2         49.64         45.24         1.64 o
   6   3   2         80.12         92.44         5.93 o
   7   3   2          2.96          2.27         2.50 o
  -8   4   2         13.66         13.73         2.90 o
  -7   4   2         14.46          7.61         2.25 o
  -6   4   2        532.84        543.65         9.23 o
  -5   4   2         73.30         70.76         1.53 o
  -4   4   2        211.60        220.74         2.95 o
  -3   4   2         74.98         74.15         1.02 o
  -2   4   2       1056.71       1090.82         8.41 o
  -1   4   2        679.74        695.82         5.12 o
   0   4   2         88.28         85.98         1.33 o
   1   4   2        579.23        556.69         4.88 o
   2   4   2        364.95        384.83         4.34 o
   3   4   2        285.03        289.88         3.70 o
   4   4   2        353.52        351.53         4.39 o
   5   4   2          1.47          2.03         1.56 o
   6   4   2         51.14         57.90         5.21 o
   7   4   2          1.12          4.14         3.17 o
  -8   5   2          0.31         -0.59         1.64 o
  -7   5   2         14.10         16.63         1.40 o
  -6   5   2         10.47         13.17         1.36 o
  -5   5   2        346.31        358.85         4.37 o
  -4   5   2        242.65        244.75         3.06 o
  -3   5   2         61.60         66.61         1.24 o
  -2   5   2         70.58         68.27         1.54 o
  -1   5   2        206.10        203.62         2.15 o
   0   5   2         62.17         64.82         1.63 o
   1   5   2        196.43        190.86         2.92 o
   2   5   2        335.66        327.89         5.18 o
   3   5   2         12.26          9.50         1.00 o
   4   5   2         62.53         55.79         1.98 o
   5   5   2         19.60         16.18         2.07 o
   6   5   2         33.41         30.09         4.58 o
  -8   6   2         14.51         16.95         6.69 o
  -7   6   2         20.20         11.39         2.21 o
  -6   6   2        143.88        155.47         3.37 o
  -5   6   2        106.47        108.97         2.37 o
  -4   6   2        243.48        221.89         3.42 o
  -3   6   2        167.75        181.62         3.02 o
  -2   6   2        529.78        524.17         5.16 o
  -1   6   2         55.02         51.54         1.69 o
   0   6   2        440.46        431.00         5.32 o
   1   6   2          7.42         10.26         1.04 o
   2   6   2         24.91         21.74         1.64 o
   3   6   2        114.54        123.76         3.09 o
   4   6   2         74.26         68.28         2.49 o
   5   6   2        109.60        124.48         7.57 o
   6   6   2         19.39         30.30         4.86 o
  -7   7   2          0.35         -0.67         1.71 o
  -6   7   2         10.81          9.67         1.61 o
  -5   7   2        481.13        501.55         6.38 o
  -4   7   2          2.39          1.79         0.68 o
  -3   7   2          7.57          7.02         0.90 o
  -2   7   2          0.01          0.05         0.63 o
  -1   7   2         94.85         97.51         2.12 o
   0   7   2        254.71        252.92         4.31 o
   1   7   2          1.29          0.70         0.80 o
   2   7   2        172.58        183.01         3.85 o
   3   7   2         11.00         15.32         1.52 o
   4   7   2         36.79         42.81         3.46 o
   5   7   2         10.86          2.99         3.05 o
  -7   8   2          1.15          2.56         2.07 o
  -6   8   2          1.57          2.50         2.83 o
  -5   8   2         66.11         67.64         2.67 o
  -4   8   2          5.31          3.27         1.30 o
  -3   8   2         16.87         14.01         1.48 o
  -2   8   2         75.36         76.19         2.04 o
  -1   8   2          0.32         -0.23         0.74 o
   0   8   2         43.55         49.08         1.91 o
   1   8   2          2.84          2.32         0.93 o
   2   8   2          0.56         -0.15         1.05 o
   3   8   2         11.67         11.63         1.84 o
   4   8   2         87.34         80.58         6.66 o
  -6   9   2        166.27        148.82         5.79 o
  -5   9   2         11.03         18.49         2.10 o
  -4   9   2         26.64         27.20         2.24 o
  -3   9   2          2.24          1.75         1.17 o
  -2   9   2        125.30        119.87         2.93 o
  -1   9   2          0.53         -0.63         0.92 o
   0   9   2        187.49        197.55         3.89 o
   1   9   2          2.50          3.23         1.28 o
   2   9   2         59.23         62.07         3.51 o
   3   9   2          8.44         10.94         2.79 o
  -6  10   2          1.55          2.75         2.75 o
  -5  10   2          1.83         -0.78         3.81 o
  -4  10   2          3.07          3.28         1.55 o
  -3  10   2         16.02         21.91         2.13 o
  -2  10   2          0.68          0.32         1.54 o
  -1  10   2         13.46         12.57         1.66 o
   0  10   2         28.55         27.82         2.11 o
   1  10   2        140.19        149.96         4.11 o
   2  10   2          4.75          4.26         1.85 o
  -4  11   2          5.68          3.57         1.82 o
  -3  11   2          0.44          0.77         1.90 o
  -2  11   2          0.12          1.18         1.65 o
  -1  11   2         27.79         23.21         3.82 o
   0  11   2         51.65         54.66         3.24 o
  -1 -12   3          0.32          0.36         1.69 o
   0 -12   3         45.79         49.59         3.85 o
   1 -12   3         47.39         50.67         2.97 o
   2 -12   3         17.75         15.94         2.57 o
   3 -12   3         18.59         10.91         3.70 o
   4 -12   3         37.02         34.52         4.98 o
  -2 -11   3         10.05          7.84         4.05 o
  -1 -11   3         21.22         15.96         2.21 o
   0 -11   3         13.34         13.84         1.67 o
   1 -11   3        212.22        212.36         4.69 o
   2 -11   3          2.24         -0.11         2.38 o
   3 -11   3         17.36         20.62         3.89 o
   4 -11   3         17.91         17.30         3.91 o
   5 -11   3         10.59          6.39         3.70 o
  -4 -10   3         78.78         75.12         6.73 o
  -3 -10   3         26.91         23.83         5.68 o
  -2 -10   3          1.06          0.50         1.45 o
  -1 -10   3          2.68          1.62         1.13 o
   0 -10   3        173.81        190.60         3.73 o
   1 -10   3         10.14          8.96         1.42 o
   2 -10   3         38.76         29.21         1.94 o
   3 -10   3         61.90         58.99         5.34 o
   4 -10   3          0.70         -3.20         2.46 o
  -5  -9   3         17.21         22.94         4.54 o
  -4  -9   3          0.88          2.71         2.88 o
  -3  -9   3        191.33        186.65         6.18 o
  -2  -9   3        161.34        158.55         3.52 o
  -1  -9   3        138.94        144.74         3.05 o
   0  -9   3        108.49        111.60         2.73 o
   1  -9   3        339.16        317.48         5.78 o
   2  -9   3        739.06        719.83        17.58 o
   3  -9   3          3.62          1.37         1.11 o
   4  -9   3         25.31         34.80         4.56 o
  -5  -8   3         32.91         32.50         4.79 o
  -4  -8   3         23.73         23.55         2.78 o
  -3  -8   3         77.86         81.66         3.16 o
  -2  -8   3          3.04          2.23         0.79 o
  -1  -8   3         76.31         76.38         2.10 o
   0  -8   3          1.10          1.29         0.73 o
   1  -8   3         11.28         10.33         1.04 o
   2  -8   3         12.80         11.75         1.37 o
   3  -8   3         20.83         15.78         1.12 o
   4  -8   3         55.29         54.34         1.73 o
   5  -8   3        113.66        146.28         7.19 o
  -6  -7   3         67.22         75.71         6.41 o
  -5  -7   3          3.97          1.77         2.65 o
  -4  -7   3         43.72         41.55         2.24 o
  -3  -7   3        162.33        158.52         4.00 o
  -2  -7   3        325.45        329.18         5.31 o
  -1  -7   3          2.64          1.48         0.69 o
   0  -7   3        258.39        261.97         3.88 o
   1  -7   3        962.53        922.05        13.05 o
   2  -7   3          3.92          4.62         0.85 o
   3  -7   3          0.01          0.25         0.51 o
   4  -7   3         22.12         22.07         1.34 o
   5  -7   3         21.99         23.70         1.50 o
   6  -7   3         28.24         35.24         4.20 o
  -7  -6   3          2.38          4.54         3.15 o
  -6  -6   3          5.18          7.95         2.92 o
  -5  -6   3         37.58         34.84         3.97 o
  -4  -6   3         33.75         31.32         2.20 o
  -3  -6   3        111.80        111.27         2.75 o
  -2  -6   3         23.99         17.09         0.94 o
  -1  -6   3        600.21        674.58         6.24 o
   0  -6   3         29.42         35.72         1.43 o
   1  -6   3        161.32        173.49         3.35 o
   2  -6   3         81.96         71.79         1.96 o
   3  -6   3        157.21        154.55         2.80 o
   4  -6   3          0.35         -0.04         0.82 o
   5  -6   3        415.98        431.56         6.64 o
   6  -6   3          0.17         -2.33         1.70 o
  -7  -5   3          0.12         -0.13         2.63 o
  -6  -5   3         40.66         42.85         4.29 o
  -5  -5   3          0.91         -0.58         0.93 o
  -4  -5   3        337.77        333.38         4.94 o
  -3  -5   3         26.60         13.31         1.09 o
  -2  -5   3        446.07        449.96         5.98 o
  -1  -5   3        940.96        910.75         7.80 o
   0  -5   3        242.31        220.15         3.13 o
   1  -5   3          7.62          9.85         0.75 o
   2  -5   3       1294.88       1422.21        13.55 o
   3  -5   3        238.23        285.94         4.17 o
   4  -5   3         85.76         82.37         2.31 o
   5  -5   3         33.15         30.71         2.10 o
   6  -5   3         18.29         15.85         1.77 o
   7  -5   3         11.58         19.38         3.51 o
  -7  -4   3          0.89          3.45         2.54 o
  -6  -4   3         57.93         50.46         4.25 o
  -5  -4   3        468.85        476.24         6.29 o
  -4  -4   3          4.20          7.54         0.87 o
  -3  -4   3          0.45         -0.74         0.52 o
  -2  -4   3        292.86        346.92         4.20 o
  -1  -4   3       3360.81       3569.49        32.34 o
   0  -4   3        484.31        463.72         5.03 o
   1  -4   3          2.53          3.25         0.55 o
   2  -4   3       7138.75       7892.63        68.98 o
   3  -4   3          4.44         14.13         1.34 o
   4  -4   3        308.08        288.09         4.68 o
   5  -4   3          0.04          0.35         0.99 o
   6  -4   3         20.19         18.36         1.34 o
   7  -4   3          0.01          3.55         2.40 o
  -8  -3   3         18.04         25.27         3.87 o
  -7  -3   3          1.01          0.36         2.02 o
  -6  -3   3         12.42          8.35         1.31 o
  -5  -3   3         97.16         92.58         3.16 o
  -4  -3   3         13.18         12.74         1.05 o
  -3  -3   3         22.06         17.47         0.86 o
  -2  -3   3       1468.98       1623.42        16.89 o
  -1  -3   3        214.51        197.28         2.86 o
   0  -3   3         33.77         32.35         0.95 o
   1  -3   3       1197.32       1206.46        12.51 o
   2  -3   3         17.31         27.55         1.89 o
   3  -3   3        211.77        193.49         2.78 o
   4  -3   3        335.93        339.65         5.20 o
   5  -3   3         12.62         12.82         0.97 o
   6  -3   3         29.60         32.95         1.90 o
   7  -3   3        127.68        144.16         7.42 o
   8  -3   3         82.29         75.96         4.94 o
  -8  -2   3         61.56         72.22         5.23 o
  -7  -2   3        161.24        164.39         6.90 o
  -6  -2   3         46.54         47.39         2.01 o
  -5  -2   3         34.16         31.57         1.54 o
  -4  -2   3        274.86        258.30         3.52 o
  -3  -2   3       1232.84       1232.15        11.61 o
  -2  -2   3          3.74          7.11         0.37 o
  -1  -2   3        461.77        406.12         6.58 o
   0  -2   3       3489.70       3162.11        31.01 o
   1  -2   3       1871.33       1776.79        20.76 o
   2  -2   3         12.28         12.99         0.74 o
   3  -2   3         35.43         27.12         0.87 o
   4  -2   3          4.31          3.72         0.59 o
   5  -2   3          0.80          1.10         0.65 o
   6  -2   3         43.81         42.34         3.94 o
   7  -2   3         37.26         37.63         3.45 o
   8  -2   3         13.60         18.10         3.17 o
  -8  -1   3          0.00         -0.15         1.98 o
  -7  -1   3          0.40         -0.28         0.84 o
  -6  -1   3         10.93         10.08         1.01 o
  -5  -1   3        169.72        147.95         2.71 o
  -4  -1   3        114.71        120.97         2.16 o
  -3  -1   3        232.72        221.86         2.22 o
  -2  -1   3       1218.56       1219.23        11.19 o
  -1  -1   3       7042.26       7141.67        65.72 o
   0  -1   3       7529.20       7134.53        62.93 o
   1  -1   3        940.48       1115.37         9.45 o
   2  -1   3        109.02        121.71         1.76 o
   3  -1   3        110.66        100.52         3.06 o
   4  -1   3        663.23        690.47         7.89 o
   5  -1   3        417.49        405.21         5.27 o
   6  -1   3         43.50         47.13         2.24 o
   7  -1   3         41.35         48.82         4.10 o
   8  -1   3         65.62         49.70         4.56 o
  -8   0   3         16.43         14.70         2.52 o
  -7   0   3         45.73         52.11         1.80 o
  -6   0   3        275.97        264.11         3.97 o
  -5   0   3        110.96         92.42         2.35 o
  -4   0   3        114.77        104.75         2.24 o
  -3   0   3         67.66         74.85         3.24 o
  -2   0   3        357.44        361.70         4.97 o
  -1   0   3       2405.71       2321.69        19.27 o
   0   0   3       1292.51       1360.42        10.62 o
   1   0   3       1114.38       1040.62         8.93 o
   2   0   3        445.08        463.56         4.43 o
   3   0   3       1447.17       1438.26        26.02 o
   4   0   3          0.14          0.73         0.57 o
   5   0   3         42.14         43.10         1.62 o
   6   0   3         22.37         27.92         1.68 o
   7   0   3          1.15         -0.82         2.06 o
   8   0   3          0.04         -2.90         1.93 o
  -9   1   3          9.98          9.97         1.95 o
  -8   1   3         39.31         40.34         4.40 o
  -7   1   3         26.91         28.28         1.80 o
  -6   1   3          7.06          6.44         0.85 o
  -4   1   3        221.28        216.97         5.07 o
  -3   1   3        126.47        115.20         2.68 o
  -2   1   3        582.02        468.24         3.96 o
  -1   1   3      13867.87      13447.15        90.81 o
   0   1   3       4985.72       4978.61        31.71 o
   1   1   3         15.70         15.10         0.61 o
   2   1   3        719.68        820.04         6.92 o
   3   1   3       3284.21       3465.45        28.56 o
   4   1   3         10.81         12.54         1.25 o
   5   1   3         33.62         32.57         1.50 o
   6   1   3         11.19         11.50         2.63 o
   7   1   3          2.72          2.94         2.31 o
   8   1   3          1.31          2.61         2.69 o
  -9   2   3          0.01          0.59         3.45 o
  -8   2   3         60.49         73.92         4.84 o
  -7   2   3         18.40         13.96         2.35 o
  -6   2   3         17.16         16.57         2.27 o
  -5   2   3         21.51         20.29         1.62 o
  -4   2   3        256.18        291.38         4.63 o
  -3   2   3        204.65        225.89         2.97 o
  -2   2   3       1849.68       1902.04        13.14 o
  -1   2   3        790.11        787.76         6.16 o
   0   2   3         99.78        124.16         1.36 o
   1   2   3         78.40         78.93         1.41 o
   2   2   3         34.28         35.37         1.10 o
   3   2   3        520.24        551.56         6.09 o
   4   2   3        198.92        178.98         6.30 o
   5   2   3         15.73         15.05         1.15 o
   6   2   3        142.79        127.45         6.66 o
   7   2   3         58.41         54.96         5.07 o
  -8   3   3          0.21         -1.15         2.99 o
  -7   3   3          4.35          2.33         1.94 o
  -6   3   3         16.13         12.13         1.27 o
  -5   3   3        122.10        122.61         4.07 o
  -4   3   3        957.72        991.06         9.68 o
  -3   3   3        740.86        783.97         7.06 o
  -2   3   3         40.71         44.93         0.85 o
  -1   3   3        251.04        237.48         2.28 o
   0   3   3          2.21          1.47         0.38 o
   1   3   3        239.93        229.05         2.37 o
   2   3   3        119.10        166.72         2.26 o
   3   3   3         28.42         31.27         1.33 o
   4   3   3          4.17          2.03         0.79 o
   5   3   3          1.92          0.51         1.02 o
   6   3   3          3.04          0.48         2.33 o
   7   3   3          2.64          3.30         2.88 o
  -8   4   3         20.91         18.83         3.04 o
  -7   4   3         21.93         14.42         2.11 o
  -6   4   3         29.09         23.20         1.56 o
  -5   4   3        239.09        222.25         2.99 o
  -4   4   3        307.80        290.14         3.28 o
  -3   4   3        240.56        230.19         2.25 o
  -2   4   3          7.11         13.94         0.57 o
  -1   4   3          8.14          9.53         0.58 o
   0   4   3       1604.44       1642.79        11.87 o
   1   4   3        287.48        276.43         3.24 o
   2   4   3        467.33        458.06         5.58 o
   3   4   3          5.19          4.94         0.98 o
   4   4   3        285.98        309.28         4.54 o
   5   4   3         21.65         23.88         1.92 o
   6   4   3          0.50         -1.03         2.35 o
  -8   5   3         13.30         18.85         2.51 o
  -7   5   3          0.45         -0.23         1.55 o
  -6   5   3        410.44        407.76         7.23 o
  -5   5   3         59.30         50.16         2.21 o
  -4   5   3        336.55        367.05         4.14 o
  -3   5   3        240.44        261.94         2.96 o
  -2   5   3         47.57         41.62         1.18 o
  -1   5   3        115.05        125.60         1.86 o
   0   5   3          7.11          6.38         0.68 o
   1   5   3         14.35         12.30         0.89 o
   2   5   3         64.46         70.94         2.20 o
   3   5   3         87.50         82.42         2.50 o
   4   5   3         77.95         79.60         2.61 o
   5   5   3          3.12          0.89         1.54 o
   6   5   3         76.88         66.62         6.24 o
  -8   6   3          5.13          9.54         3.83 o
  -7   6   3          1.17          3.56         3.01 o
  -6   6   3          8.20          4.51         1.02 o
  -5   6   3        187.93        184.25         2.82 o
  -4   6   3        108.00        109.01         2.10 o
  -3   6   3        264.40        279.05         3.31 o
  -2   6   3        434.15        435.56         4.55 o
  -1   6   3        384.11        368.92         4.13 o
   0   6   3          0.03         -0.10         0.61 o
   1   6   3         26.25         26.01         1.30 o
   2   6   3          4.00          3.93         1.02 o
   3   6   3        406.91        421.70         6.80 o
   4   6   3        149.72        153.93         4.42 o
   5   6   3        104.91         91.75         6.96 o
  -7   7   3          0.02          0.46         1.69 o
  -6   7   3         26.70         21.28         1.92 o
  -5   7   3         22.47         20.19         1.44 o
  -4   7   3         11.52         11.88         0.98 o
  -3   7   3         74.57         74.02         1.81 o
  -2   7   3         72.49         74.82         1.87 o
  -1   7   3          2.47          3.30         0.71 o
   0   7   3         61.23         60.36         3.53 o
   1   7   3        132.04        140.43         2.98 o
   2   7   3         37.81         37.81         2.82 o
   3   7   3         40.21         43.78         2.14 o
   4   7   3         35.74         40.66         4.09 o
   5   7   3          3.97          1.98         2.99 o
  -7   8   3          1.47         -0.44         3.46 o
  -6   8   3          0.34          0.43         1.18 o
  -5   8   3         25.55         27.47         2.86 o
  -4   8   3          3.48          5.79         1.42 o
  -3   8   3        113.43        106.62         3.06 o
  -2   8   3         33.45         31.06         1.45 o
  -1   8   3         27.50         27.29         1.51 o
   0   8   3          7.46          8.10         1.15 o
   1   8   3          1.23          0.84         0.92 o
   2   8   3         39.97         40.42         2.10 o
   3   8   3          2.41          2.35         1.64 o
   4   8   3         10.72         10.91         3.76 o
  -6   9   3          9.71          8.82         3.09 o
  -5   9   3          6.36          7.86         1.76 o
  -4   9   3         64.81         76.10         2.76 o
  -3   9   3         38.90         42.79         2.36 o
  -2   9   3         13.11         14.95         1.42 o
  -1   9   3         17.95         17.04         1.46 o
   0   9   3         59.19         54.31         2.48 o
   1   9   3         23.70         27.50         1.99 o
   2   9   3          1.17          0.31         1.57 o
   3   9   3          0.59          0.89         2.21 o
  -5  10   3          2.39          0.84         1.53 o
  -4  10   3          0.00          0.40         1.63 o
  -3  10   3         17.32         23.19         2.66 o
  -2  10   3        109.73        106.41         3.94 o
  -1  10   3         66.58         67.13         3.32 o
   0  10   3         37.27         38.72         2.37 o
   1  10   3         50.35         53.54         2.76 o
   2  10   3          9.47         11.08         2.55 o
  -4  11   3          0.37         -1.48         1.67 o
  -3  11   3          1.26          5.12         1.87 o
  -2  11   3         20.30         22.04         2.39 o
  -1  11   3         27.71         29.66         2.74 o
   0  11   3          0.51         -1.26         1.72 o
  -1 -12   4         13.62         14.52         2.73 o
   0 -12   4          3.82          4.80         2.29 o
   1 -12   4         60.57         57.13         3.68 o
   2 -12   4         17.29         21.32         3.85 o
   3 -12   4          0.18          0.00         2.94 o
   4 -12   4         20.69         16.04         4.35 o
  -3 -11   4          4.48          1.22         3.22 o
  -2 -11   4         28.75         28.52         3.03 o
  -1 -11   4         14.44         16.65         2.53 o
   0 -11   4         18.79         19.91         3.22 o
   1 -11   4         73.49         67.51         3.21 o
   2 -11   4         69.34         74.30         5.95 o
   3 -11   4         29.01         21.51         3.97 o
   4 -11   4          0.79         -0.02         2.88 o
   5 -11   4         19.52         19.99         4.50 o
  -4 -10   4          0.04          1.70         3.11 o
  -3 -10   4         55.68         57.21         5.76 o
  -2 -10   4         15.56         17.91         2.00 o
  -1 -10   4        186.94        201.85         4.22 o
   0 -10   4          0.13         -0.14         1.02 o
   1 -10   4         62.34         56.42         2.77 o
   2 -10   4         88.10         95.30         3.47 o
   3 -10   4        129.67        119.04         7.11 o
  -5  -9   4          7.88          8.41         3.62 o
  -4  -9   4          0.01          1.24         2.61 o
  -3  -9   4          0.08         -1.06         1.31 o
  -2  -9   4        386.83        369.00         5.18 o
  -1  -9   4        151.64        153.90         3.09 o
   0  -9   4        144.65        144.77         3.42 o
   1  -9   4        271.02        261.45         5.53 o
   2  -9   4         12.61         11.10         1.34 o
   3  -9   4         62.61         74.89         4.07 o
   4  -9   4        126.92        135.64         5.05 o
  -6  -8   4         18.04         26.93         4.71 o
  -5  -8   4         21.24         19.15         3.97 o
  -4  -8   4        298.93        288.11        11.35 o
  -3  -8   4         47.80         44.48         2.31 o
  -2  -8   4         19.49         15.66         1.26 o
  -1  -8   4          4.67          3.79         0.82 o
   0  -8   4          3.41          1.51         1.26 o
   1  -8   4         28.35         29.70         1.90 o
   2  -8   4         20.23         19.75         1.48 o
   3  -8   4         29.21         29.74         1.38 o
   4  -8   4         12.10          9.76         1.17 o
   5  -8   4          5.62          9.71         2.82 o
  -6  -7   4          6.23         -1.07         2.84 o
  -5  -7   4          7.00          9.69         3.13 o
  -4  -7   4         94.12        103.96         3.91 o
  -3  -7   4        158.72        147.49         3.88 o
  -2  -7   4          0.35          1.58         0.60 o
  -1  -7   4        238.15        233.14         3.82 o
   0  -7   4        477.91        496.58         6.71 o
   1  -7   4        828.31        812.63        11.45 o
   2  -7   4          8.28          6.93         0.94 o
   3  -7   4         86.58         84.69         2.34 o
   4  -7   4         66.46         74.02         2.58 o
   5  -7   4          1.14          1.72         1.19 o
   6  -7   4          1.23          1.09         2.25 o
  -7  -6   4         23.93         32.17         4.56 o
  -6  -6   4         55.55         39.67         4.60 o
  -5  -6   4          7.26          7.27         2.69 o
  -4  -6   4          4.45          0.89         0.88 o
  -3  -6   4         22.62         31.77         1.78 o
  -2  -6   4        122.47        126.05         2.73 o
  -1  -6   4         23.13         27.88         1.36 o
   0  -6   4          2.66          4.32         0.76 o
   1  -6   4        120.33        104.46         2.92 o
   2  -6   4         96.50        130.39         2.69 o
   3  -6   4        416.64        451.20         7.11 o
   4  -6   4        198.80        206.97         4.20 o
   5  -6   4        442.21        452.33         7.11 o
   6  -6   4         42.73         58.07         4.86 o
  -7  -5   4         34.63         39.63         4.58 o
  -6  -5   4          3.58          7.88         2.52 o
  -5  -5   4        579.17        569.64         9.00 o
  -4  -5   4          8.98         14.16         2.42 o
  -3  -5   4        628.79        647.31         9.19 o
  -2  -5   4       1544.95       1632.53        20.19 o
  -1  -5   4         19.77         15.27         1.03 o
   0  -5   4          8.89          8.75         0.74 o
   1  -5   4        206.07        225.75         3.28 o
   2  -5   4        304.19        286.56         4.20 o
   3  -5   4         38.51         37.66         2.05 o
   4  -5   4        317.26        327.58         5.47 o
   5  -5   4         65.08         75.51         5.07 o
  -8  -4   4          6.78          9.88         3.20 o
  -7  -4   4          0.66         -1.35         2.06 o
  -6  -4   4         50.36         41.38         3.66 o
  -5  -4   4        329.22        336.31         5.95 o
  -4  -4   4        427.88        447.73         5.67 o
  -3  -4   4        251.14        255.43         5.65 o
  -2  -4   4       1356.89       1612.39        17.10 o
  -1  -4   4       3290.60       3513.78        35.36 o
   0  -4   4         95.20         81.38         1.65 o
   1  -4   4       1176.44       1248.99        11.87 o
   2  -4   4         23.53         54.75         2.68 o
   3  -4   4        536.30        502.49         7.01 o
   4  -4   4        503.06        529.21         7.67 o
   5  -4   4        325.82        315.47         4.52 o
   6  -4   4         16.19         20.00         1.46 o
  -8  -3   4         25.98         32.57         3.89 o
  -7  -3   4          1.00         -2.62         1.74 o
  -6  -3   4        265.02        260.52         4.16 o
  -5  -3   4        524.20        509.10         6.41 o
  -4  -3   4         10.42          9.70         0.66 o
  -3  -3   4        221.81        225.00         3.18 o
  -2  -3   4        179.73        187.66         2.48 o
  -1  -3   4        554.49        568.43         7.49 o
   0  -3   4          6.97          6.27         0.59 o
   1  -3   4        911.44        978.26        10.43 o
   2  -3   4        114.36        138.78         2.32 o
   3  -3   4        521.21        562.34         6.55 o
   4  -3   4         45.39         42.07         1.61 o
   5  -3   4        291.17        294.88         4.03 o
   6  -3   4         50.86         50.67         3.46 o
   8  -3   4         32.80         44.09         4.10 o
  -8  -2   4          8.02          7.27         2.56 o
  -7  -2   4         32.49         31.38         3.27 o
  -6  -2   4         20.67         24.10         1.26 o
  -5  -2   4        435.00        411.72         5.27 o
  -4  -2   4       1489.85       1464.11        13.74 o
  -3  -2   4         67.73         83.74         1.70 o
  -2  -2   4        989.03       1040.98         8.90 o
  -1  -2   4          1.10          0.52         0.29 o
   0  -2   4       4633.95       4837.69        41.93 o
   1  -2   4         31.97         35.21         0.99 o
   2  -2   4         49.79         40.46         1.05 o
   3  -2   4       1101.32       1153.54        12.34 o
   4  -2   4        185.21        188.31         2.97 o
   5  -2   4         25.36         23.77         1.18 o
   6  -2   4          8.34          4.61         0.96 o
   7  -2   4         28.69         15.64         2.73 o
   8  -2   4          0.75         -2.42         2.21 o
  -8  -1   4          8.81         10.52         1.92 o
  -7  -1   4         20.37         14.76         1.11 o
  -6  -1   4         51.12         49.33         1.87 o
  -5  -1   4        113.91        123.32         2.39 o
  -4  -1   4         21.75         19.71         0.70 o
  -3  -1   4         22.24         22.42         0.63 o
  -2  -1   4         49.86         54.96         1.00 o
  -1  -1   4         96.88        107.33         1.30 o
   0  -1   4       1514.17       1464.22        13.43 o
   1  -1   4       3728.68       3297.13        26.98 o
   2  -1   4        284.95        268.59         2.90 o
   3  -1   4         99.47         98.99         2.44 o
   4  -1   4        202.49        194.05         3.15 o
   5  -1   4        140.63        149.50         2.87 o
   6  -1   4         27.62         30.23         3.20 o
   7  -1   4         10.64          8.62         2.52 o
   8  -1   4         68.74         74.00         5.55 o
  -8   0   4         46.65         51.54         2.83 o
  -7   0   4        127.17        126.90         2.39 o
  -6   0   4        517.32        496.78         7.15 o
  -5   0   4         99.67        112.35         4.49 o
  -4   0   4         97.72         77.19         2.22 o
  -3   0   4        438.38        343.69         5.95 o
  -2   0   4        481.45        419.54         3.88 o
  -1   0   4        569.38        545.42         4.60 o
   0   0   4       5049.17       5176.74        39.05 o
   1   0   4       1105.57       1109.12         9.62 o
   2   0   4          8.56          4.25         0.67 o
   3   0   4          2.14         -0.90         0.73 o
   4   0   4         41.64         41.46         1.30 o
   5   0   4         22.35         20.44         1.76 o
   6   0   4          8.23          7.04         2.27 o
   7   0   4         50.17         43.44         4.25 o
   8   0   4          0.72         -0.95         2.42 o
  -9   1   4          0.49          0.21         1.43 o
  -8   1   4         69.45         64.19         1.57 o
  -7   1   4         13.49         14.86         1.69 o
  -6   1   4          5.14          7.32         1.88 o
  -5   1   4         89.61         94.03         2.92 o
  -4   1   4        244.37        269.70         5.17 o
  -3   1   4         91.48         97.06         2.27 o
  -2   1   4        110.60        117.68         1.24 o
  -1   1   4      20608.85      20179.11       143.45 o
   0   1   4       3449.87       3326.01        22.49 o
   1   1   4       1174.84       1189.53         9.65 o
   2   1   4       2944.78       3158.42        29.64 o
   3   1   4        328.01        321.21         3.49 o
   4   1   4        159.77        159.05         2.63 o
   5   1   4        186.92        176.85         4.12 o
   6   1   4         25.68         30.13         3.64 o
   7   1   4         45.35         40.60         4.37 o
  -9   2   4         78.58        103.90         7.78 o
  -8   2   4         97.04        101.00         4.21 o
  -7   2   4          8.73          9.67         1.72 o
  -6   2   4         31.57         33.27         2.92 o
  -5   2   4        190.26        224.98         4.10 o
  -4   2   4         29.18         34.10         1.43 o
  -3   2   4        144.83        165.62         1.96 o
  -2   2   4          1.11          1.83         0.42 o
  -1   2   4       2416.25       2528.32        16.41 o
   0   2   4        147.41        140.25         1.55 o
   1   2   4       1162.67       1296.52         9.95 o
   2   2   4         74.22        114.29         1.82 o
   3   2   4        237.55        198.79         3.06 o
   4   2   4         61.96         55.47         1.91 o
   5   2   4         41.24         34.33         2.15 o
   6   2   4          3.43          6.66         2.59 o
   7   2   4         20.10         27.08         4.14 o
  -8   3   4          1.24          0.67         1.52 o
  -7   3   4         62.24         48.78         4.67 o
  -6   3   4         20.89         26.47         1.61 o
  -5   3   4        106.95         97.39         2.56 o
  -4   3   4        760.03        712.61         7.90 o
  -3   3   4          2.84          7.73         0.70 o
  -2   3   4        258.76        309.61         2.61 o
  -1   3   4       2338.34       2342.68        15.36 o
   0   3   4         28.81         17.11         0.63 o
   1   3   4          0.53         -0.09         0.43 o
   2   3   4         12.39         16.97         0.87 o
   3   3   4         89.93         99.17         2.07 o
   4   3   4        221.87        241.80         3.52 o
   5   3   4          2.32         -0.34         1.98 o
   6   3   4          2.99          1.47         2.40 o
   7   3   4          0.36          1.51         2.92 o
  -8   4   4          2.54          3.11         3.17 o
  -7   4   4          5.46          4.64         1.28 o
  -6   4   4         84.87         91.11         3.99 o
  -5   4   4         11.83         13.80         0.86 o
  -4   4   4          2.06          2.52         0.57 o
  -3   4   4        148.45        169.16         1.94 o
  -2   4   4        324.17        319.53         3.14 o
  -1   4   4        101.58         93.53         1.48 o
   0   4   4        364.65        362.73         3.66 o
   1   4   4        126.48        116.70         2.01 o
   2   4   4         28.44         40.48         2.16 o
   3   4   4        203.61        196.04         3.70 o
   4   4   4        133.36        131.31         2.92 o
   5   4   4         11.64          8.14         1.80 o
   6   4   4         14.52         17.60         3.87 o
  -8   5   4         10.69         13.20         3.74 o
  -7   5   4          6.82         10.40         2.03 o
  -6   5   4        105.83        103.83         3.09 o
  -5   5   4         82.17         88.67         1.83 o
  -4   5   4        118.43        116.82         2.59 o
  -3   5   4         57.24         54.14         1.20 o
  -2   5   4        290.47        289.46         3.60 o
  -1   5   4         84.65         71.73         1.58 o
   0   5   4         38.86         34.39         1.35 o
   1   5   4         11.03          9.25         0.94 o
   2   5   4          5.05          3.66         0.95 o
   3   5   4        162.66        164.83         3.65 o
   4   5   4          0.09         -1.49         0.99 o
   5   5   4          1.20         -1.51         2.50 o
   6   5   4         19.64         28.47         4.67 o
  -8   6   4          0.24          1.11         3.17 o
  -7   6   4         18.35         22.73         1.98 o
  -6   6   4          0.77          1.56         0.82 o
  -5   6   4        271.17        253.51         3.48 o
  -4   6   4         16.02         18.12         0.88 o
  -3   6   4        322.74        339.26         3.82 o
  -2   6   4         75.28         73.15         1.57 o
  -1   6   4         10.42          8.31         0.84 o
   0   6   4        115.74        125.64         2.46 o
   1   6   4          0.06          0.81         0.78 o
   2   6   4        676.29        672.26         9.07 o
   3   6   4         19.95         29.19         2.67 o
   4   6   4        153.41        148.40         4.55 o
   5   6   4          2.38          6.64         3.34 o
  -7   7   4          1.61         -0.61         1.24 o
  -6   7   4         62.99         70.59         3.18 o
  -5   7   4        158.30        151.07         4.01 o
  -4   7   4          0.00          0.23         0.62 o
  -3   7   4         71.51         70.62         1.75 o
  -2   7   4         44.64         44.97         1.75 o
  -1   7   4          0.01          0.42         0.67 o
   0   7   4          7.73          8.04         1.07 o
   1   7   4        157.47        157.39         3.43 o
   2   7   4          9.83          7.57         1.31 o
   3   7   4         10.19         10.93         1.51 o
   4   7   4         11.67         22.31         4.23 o
  -7   8   4         10.03          8.58         2.46 o
  -6   8   4          2.33          6.24         1.64 o
  -5   8   4          9.02         13.79         2.60 o
  -4   8   4          1.07          0.48         1.07 o
  -3   8   4        243.77        237.26         4.00 o
  -2   8   4        389.81        397.30         5.64 o
  -1   8   4         27.69         29.20         1.69 o
   0   8   4          9.81          7.67         1.35 o
   1   8   4         73.31         76.77         2.82 o
   2   8   4          0.09          0.22         1.42 o
   3   8   4         78.25         90.19         6.00 o
   4   8   4          0.35         -4.10         2.73 o
  -6   9   4          1.85          1.29         4.39 o
  -5   9   4          0.30         -0.81         1.16 o
  -4   9   4          0.37          0.95         1.18 o
  -3   9   4         29.43         27.37         1.95 o
  -2   9   4         90.94         92.95         4.07 o
  -1   9   4         14.55         12.19         1.61 o
   0   9   4         64.38         65.37         2.75 o
   1   9   4          3.22          1.19         1.35 o
   2   9   4         10.97         13.23         2.08 o
  -5  10   4          6.57         10.19         2.15 o
  -4  10   4          2.76          2.80         1.90 o
  -3  10   4         64.11         54.43         3.08 o
  -2  10   4          3.68          2.22         1.68 o
  -1  10   4          7.08          4.20         2.15 o
   0  10   4         30.92         28.36         2.58 o
   1  10   4         24.84         20.95         3.64 o
  -2  11   4          2.51          2.20         2.85 o
  -1 -12   5         12.69         13.76         2.65 o
   0 -12   5         48.38         45.61         7.79 o
   1 -12   5          3.78         -0.46         3.19 o
   2 -12   5          0.37         -1.62         2.54 o
   3 -12   5          3.90         -2.71         2.88 o
  -3 -11   5         11.61         16.99         4.14 o
  -2 -11   5         97.28         90.11         4.77 o
  -1 -11   5          5.26          6.96         2.16 o
   0 -11   5         52.77         50.88         2.71 o
   1 -11   5          0.01         -1.75         2.89 o
   2 -11   5          2.36         -0.80         2.56 o
   3 -11   5          3.79          3.47         2.59 o
  -4 -10   5          9.32         12.85         3.87 o
  -3 -10   5         31.55         31.03         4.50 o
  -2 -10   5         72.92         77.36         3.98 o
  -1 -10   5         49.96         50.25         2.48 o
   0 -10   5         31.81         29.31         1.83 o
   1 -10   5          2.11          2.35         1.39 o
   2 -10   5        199.08        199.96         6.12 o
  -5  -9   5          5.06         -2.02         2.71 o
  -4  -9   5          2.94          2.12         2.80 o
  -3  -9   5        181.36        169.30         5.26 o
  -2  -9   5         49.48         45.67         1.93 o
  -1  -9   5        215.70        204.43         4.49 o
   0  -9   5        497.01        482.74         8.13 o
   1  -9   5        583.66        594.14        11.76 o
   2  -9   5         19.62         18.12         1.50 o
   3  -9   5         54.76         49.83         2.54 o
   4  -9   5         42.52         28.74         3.68 o
  -6  -8   5          0.03         -0.86         3.07 o
  -5  -8   5         96.14        105.58         6.94 o
  -4  -8   5        109.93        108.82         6.83 o
  -3  -8   5         34.37         27.32         1.96 o
  -2  -8   5         77.20         78.22         2.04 o
  -1  -8   5         17.53         19.05         1.29 o
   0  -8   5         78.07         83.54         2.76 o
   1  -8   5        506.74        473.24         7.33 o
   2  -8   5        239.42        266.82         5.71 o
   3  -8   5         93.69        105.19         2.83 o
   4  -8   5          1.28         -1.26         1.08 o
   5  -8   5         11.73          8.56         2.78 o
  -6  -7   5         15.90         13.81         3.66 o
  -5  -7   5          7.04          8.81         2.96 o
  -4  -7   5         39.70         46.44         2.71 o
  -3  -7   5          1.67          2.95         0.95 o
  -2  -7   5          4.71          5.78         0.98 o
  -1  -7   5        157.78        159.90         3.46 o
   0  -7   5        757.46        700.48        10.24 o
   1  -7   5        152.59        152.48         3.17 o
   2  -7   5         11.93         14.26         1.16 o
   3  -7   5        180.72        167.69         3.40 o
   4  -7   5        316.65        299.19         4.80 o
   5  -7   5         18.48         12.13         2.84 o
  -7  -6   5          6.84          5.02         3.07 o
  -6  -6   5         10.53         18.94         3.60 o
  -5  -6   5          3.96          6.64         2.67 o
  -4  -6   5        320.78        300.02         9.09 o
  -3  -6   5        102.97        104.27         3.00 o
  -2  -6   5         26.49         22.30         1.52 o
  -1  -6   5         33.57         42.57         1.90 o
   0  -6   5          6.35          8.34         0.81 o
   1  -6   5         20.06         15.53         1.06 o
   2  -6   5         16.12         18.46         1.16 o
   3  -6   5         15.45         18.60         1.41 o
   4  -6   5          3.33          6.66         1.14 o
   5  -6   5        155.83        163.44         3.87 o
   6  -6   5          2.81          4.58         2.40 o
  -7  -5   5         56.00         62.46         5.45 o
  -6  -5   5          6.32          4.58         2.44 o
  -5  -5   5        126.90        132.71         4.69 o
  -4  -5   5        118.18        123.65         3.01 o
  -3  -5   5        592.34        606.55         8.72 o
  -2  -5   5         26.90         22.11         1.14 o
  -1  -5   5          9.97         12.87         1.22 o
   0  -5   5        709.86        717.46         7.55 o
   1  -5   5        902.95        851.65        11.53 o
   2  -5   5       1230.20       1287.59        13.99 o
   3  -5   5          2.86          4.79         0.79 o
   4  -5   5        576.64        565.75         6.98 o
   5  -5   5         16.47         10.57         1.87 o
   6  -5   5          0.23          2.10         2.08 o
  -8  -4   5          8.26          6.87         3.05 o
  -7  -4   5         33.34         41.44         4.33 o
  -6  -4   5        295.31        316.94        10.66 o
  -5  -4   5          0.01          1.20         1.43 o
  -4  -4   5        112.87        107.12         2.41 o
  -3  -4   5        252.82        270.69         6.38 o
  -2  -4   5       1622.45       1796.07        22.21 o
  -1  -4   5        195.95        173.01         2.88 o
   0  -4   5          0.10          0.66         0.53 o
   1  -4   5        785.67        904.35        10.01 o
   2  -4   5        202.43        228.86         4.09 o
   3  -4   5         58.11         59.84         2.21 o
   4  -4   5        263.03        257.49         3.43 o
   5  -4   5        818.81        813.85         9.63 o
   6  -4   5         49.56         63.72         4.94 o
  -8  -3   5          0.38          2.12         2.50 o
  -7  -3   5          0.12          1.49         2.14 o
  -6  -3   5          6.82          5.17         0.99 o
  -5  -3   5        725.23        671.92         7.99 o
  -4  -3   5          1.27          0.31         0.76 o
  -3  -3   5        232.23        307.09         4.02 o
  -2  -3   5       3528.72       3771.63        37.83 o
  -1  -3   5       2313.31       2291.33        20.37 o
   0  -3   5        516.82        504.55         5.76 o
   1  -3   5         64.76         69.02         1.88 o
   2  -3   5        349.13        372.71         5.74 o
   3  -3   5          0.01          1.01         0.54 o
   4  -3   5          6.07          7.50         0.83 o
   5  -3   5         93.07         97.14         2.25 o
   8  -3   5          2.07          0.78         2.27 o
  -8  -2   5          0.01         -0.06         2.02 o
  -7  -2   5         75.77         81.08         3.30 o
  -6  -2   5         50.47         48.25         1.77 o
  -5  -2   5        150.47        147.00         2.56 o
  -4  -2   5        211.21        221.33         3.13 o
  -3  -2   5        257.30        260.07         6.62 o
  -2  -2   5        246.01        269.70         2.92 o
  -1  -2   5       1472.27       1427.40        10.97 o
   0  -2   5        267.41        209.01         2.57 o
   1  -2   5        387.04        451.49         4.83 o
   2  -2   5        335.39        325.85         3.83 o
   3  -2   5       1128.14       1050.00        10.34 o
   4  -2   5        108.61        104.01         2.30 o
   5  -2   5         21.65         22.50         1.33 o
   7  -2   5         25.96         30.82         3.62 o
   8  -2   5          0.08          3.68         2.69 o
  -8  -1   5         73.50         74.63         3.45 o
  -7  -1   5          3.81          4.35         0.99 o
  -6  -1   5        124.45        121.77         2.50 o
  -5  -1   5         71.26         61.66         1.26 o
  -4  -1   5        448.25        424.66         4.89 o
  -3  -1   5        108.13        113.01         1.77 o
  -2  -1   5         79.46         79.63         1.09 o
  -1  -1   5        586.90        598.03         5.34 o
   0  -1   5        743.27        710.02         7.02 o
   1  -1   5        486.64        503.01         4.87 o
   2  -1   5         14.86         13.22         0.70 o
   3  -1   5          1.67          4.41         0.59 o
   4  -1   5        118.64        103.60         2.70 o
   5  -1   5          6.57          6.31         1.11 o
   6  -1   5         38.28         31.51         3.38 o
   7  -1   5         22.87         21.78         3.51 o
  -8   0   5          0.17         -0.05         1.25 o
  -7   0   5         54.98         48.66         1.45 o
  -6   0   5         42.27         40.30         1.60 o
  -5   0   5          1.78          1.11         0.81 o
  -4   0   5       1182.26       1217.58        14.77 o
  -3   0   5        291.33        303.13         3.80 o
  -2   0   5         92.13         80.68         1.37 o
  -1   0   5        343.99        333.83         3.16 o
   0   0   5       2080.35       1942.62        15.18 o
   1   0   5       2126.99       2138.88        17.98 o
   2   0   5         33.19         31.58         1.19 o
   3   0   5         51.53         48.28         1.37 o
   4   0   5         42.89         36.89         1.33 o
   5   0   5         79.11         74.76         2.75 o
   6   0   5         32.12         28.49         3.53 o
   7   0   5         24.66         19.41         3.41 o
  -8   1   5          0.80         -0.04         2.31 o
  -7   1   5         12.70          9.08         1.74 o
  -6   1   5         13.58         18.49         1.69 o
  -5   1   5         11.86         11.48         1.21 o
  -4   1   5          3.51          4.52         0.83 o
  -3   1   5        503.00        577.25         6.02 o
  -2   1   5       2443.48       2521.29        18.19 o
  -1   1   5         32.67         19.36         0.89 o
   0   1   5        235.53        233.16         3.03 o
   1   1   5        947.25        913.90         7.77 o
   2   1   5        725.34        659.90         6.01 o
   3   1   5        325.14        356.94         4.19 o
   4   1   5         22.84         23.88         1.81 o
   5   1   5        122.10        136.93         2.74 o
   6   1   5          6.41          9.17         2.75 o
   7   1   5         34.17         31.37         4.23 o
  -8   2   5          4.58          6.81         3.13 o
  -7   2   5        173.77        175.10         4.03 o
  -6   2   5        208.81        204.16         4.34 o
  -5   2   5        371.99        358.01         5.69 o
  -4   2   5         31.48         39.25         1.14 o
  -3   2   5        192.56        235.04         2.46 o
  -2   2   5       1372.09       1369.13         9.20 o
  -1   2   5        428.73        433.94         3.63 o
   0   2   5         53.22         47.80         0.98 o
   1   2   5       1036.85       1203.01        10.05 o
   2   2   5        273.09        262.12         3.14 o
   3   2   5        246.64        270.78         3.60 o
   4   2   5          3.71         -0.68         0.87 o
   5   2   5          3.11          3.60         1.61 o
   6   2   5         22.11         14.49         3.24 o
   7   2   5          0.57         -1.53         2.59 o
  -8   3   5          2.73          3.09         2.90 o
  -7   3   5        291.82        293.64         5.56 o
  -6   3   5         87.64         88.20         2.69 o
  -5   3   5         25.23         27.48         1.03 o
  -4   3   5         78.01         80.85         1.45 o
  -3   3   5          0.15         -0.09         0.43 o
  -2   3   5         78.12         88.19         1.23 o
  -1   3   5       3443.37       3466.32        23.84 o
   0   3   5         40.16         42.69         1.15 o
   1   3   5          5.51          1.94         0.58 o
   2   3   5         86.31         73.30         1.83 o
   3   3   5        249.47        252.00         3.93 o
   4   3   5          7.87          8.61         1.11 o
   5   3   5          0.87          0.09         1.78 o
   6   3   5          3.57          1.03         2.56 o
  -8   4   5         51.71         75.12         6.52 o
  -7   4   5         47.86         49.55         3.00 o
  -6   4   5          4.88          4.19         0.75 o
  -5   4   5        130.70        141.63         2.38 o
  -4   4   5         78.70         85.64         1.84 o
  -3   4   5          8.46         11.22         0.63 o
  -2   4   5          3.10          4.48         0.60 o
  -1   4   5          6.89          6.92         0.69 o
   0   4   5        403.58        424.79         4.53 o
   1   4   5          8.62          5.63         0.89 o
   2   4   5         34.49         37.47         1.57 o
   3   4   5        116.92        110.62         2.92 o
   4   4   5          0.30          0.49         1.01 o
   5   4   5          6.15          8.89         3.09 o
   6   4   5          8.40          5.34         3.22 o
  -8   5   5         14.55         15.07         3.99 o
  -7   5   5        114.82        111.39         3.07 o
  -6   5   5         80.91         97.68         2.13 o
  -5   5   5         53.31         54.01         1.95 o
  -4   5   5          0.07         -0.83         0.58 o
  -3   5   5        512.92        494.58         6.27 o
  -2   5   5        149.63        149.07         2.54 o
  -1   5   5        114.69        121.31         2.15 o
   0   5   5        147.38        164.43         3.54 o
   1   5   5         15.21         15.01         1.18 o
   2   5   5         31.69         29.58         2.54 o
   3   5   5          0.01         -0.83         1.10 o
   4   5   5         12.12         15.00         2.17 o
   5   5   5          0.43          2.92         2.84 o
  -8   6   5          0.67         -0.61         3.07 o
  -7   6   5          3.88          2.37         1.24 o
  -6   6   5          5.49          5.97         1.42 o
  -5   6   5         24.95         22.50         1.41 o
  -4   6   5         85.22         91.84         1.83 o
  -3   6   5         29.10         32.03         1.20 o
  -2   6   5         47.47         45.45         1.32 o
  -1   6   5         17.24         19.46         1.09 o
   0   6   5         51.11         48.56         1.68 o
   1   6   5        171.33        162.03         5.37 o
   2   6   5         56.39         49.60         2.21 o
   3   6   5         72.38         66.82         2.65 o
   4   6   5          0.20          0.56         2.03 o
   5   6   5         29.54         30.63         4.96 o
  -7   7   5         42.84         55.02         3.51 o
  -6   7   5         32.30         37.85         3.29 o
  -5   7   5          9.70          9.31         1.16 o
  -4   7   5          6.88          5.93         1.05 o
  -3   7   5         38.90         36.61         1.37 o
  -2   7   5          3.80          3.87         0.85 o
  -1   7   5         20.21         19.13         1.18 o
   0   7   5          0.95          1.01         1.08 o
   1   7   5         53.89         47.42         2.58 o
   2   7   5          0.08          0.59         1.34 o
   3   7   5         16.97         15.79         2.04 o
   4   7   5         37.00         32.38         4.86 o
  -7   8   5         54.49         49.45         4.33 o
  -6   8   5        104.07        118.95         5.03 o
  -5   8   5          0.39         -1.14         1.09 o
  -4   8   5         13.54         10.50         1.28 o
  -3   8   5          1.95          1.95         1.17 o
  -2   8   5        328.18        354.55         5.35 o
  -1   8   5         13.25         14.67         1.40 o
   0   8   5          3.51          2.38         1.26 o
   1   8   5         11.05          9.83         2.21 o
   2   8   5         28.28         26.52         2.40 o
   3   8   5         58.69         58.19        10.10 o
  -6   9   5         31.15         39.15         4.42 o
  -5   9   5          0.91          2.10         1.30 o
  -4   9   5         33.73         28.35         1.97 o
  -3   9   5          2.12          3.57         1.39 o
  -2   9   5          0.00         -0.02         1.54 o
  -1   9   5          0.26          1.92         1.50 o
   0   9   5          1.03          0.23         1.32 o
   1   9   5         10.39          9.76         2.00 o
   2   9   5          2.57          0.80         1.78 o
  -4  10   5          0.89         -1.27         1.53 o
  -3  10   5         69.02         58.12         4.35 o
  -2  10   5          8.53          6.84         1.97 o
  -1  10   5          2.21         -1.05         2.47 o
   0  10   5          0.36         -1.04         1.70 o
  -1 -12   6          0.42          1.42         2.13 o
   0 -12   6          2.07          3.23         2.28 o
   1 -12   6         21.68         20.44         3.60 o
   2 -12   6          3.72         -3.28         2.52 o
   3 -12   6          1.40         -1.51         2.90 o
  -3 -11   6         32.45         30.80         4.90 o
  -2 -11   6          1.03         -0.29         2.92 o
  -1 -11   6          0.02         -2.41         1.74 o
   0 -11   6        102.38        104.38         3.69 o
   1 -11   6          7.94         11.63         2.22 o
   2 -11   6          3.74          0.67         2.54 o
  -4 -10   6          0.35          0.84         2.90 o
  -3 -10   6         20.06         19.76         3.99 o
  -2 -10   6          9.27          8.03         2.05 o
  -1 -10   6         18.74         17.36         1.48 o
   0 -10   6        121.06        121.48         3.81 o
   1 -10   6        207.59        199.79         7.53 o
   2 -10   6          0.07         -0.04         1.52 o
  -5  -9   6         34.26         34.35         4.94 o
  -4  -9   6          2.82         -2.38         2.50 o
  -3  -9   6         14.81         11.81         1.64 o
  -2  -9   6        234.74        230.10         4.00 o
  -1  -9   6        180.35        179.09         3.67 o
   0  -9   6        406.45        426.66         7.50 o
   1  -9   6          0.03         -0.93         1.71 o
   2  -9   6          1.19          0.65         0.96 o
   3  -9   6          0.25          1.36         1.15 o
  -6  -8   6         70.62         75.35         6.69 o
  -5  -8   6          3.70          2.40         2.84 o
  -4  -8   6         15.65         18.00         2.64 o
  -3  -8   6        187.37        184.99         6.15 o
  -2  -8   6        118.04        116.22         2.47 o
  -1  -8   6        178.54        173.59         7.35 o
   0  -8   6        414.53        407.80        16.46 o
   1  -8   6        496.58        485.28         8.04 o
   2  -8   6         33.20         31.56         1.71 o
   3  -8   6         27.59         26.14         1.84 o
   4  -8   6          3.71          1.71         1.00 o
  -6  -7   6          9.55          8.85         3.36 o
  -5  -7   6          0.46         -0.17         2.42 o
  -4  -7   6         12.51          7.53         2.78 o
  -3  -7   6         25.92         25.42         1.49 o
  -2  -7   6          6.91          6.96         1.03 o
  -1  -7   6         40.29         39.41         2.41 o
   0  -7   6        117.54        119.29         3.20 o
   1  -7   6         50.56         54.61         1.99 o
   2  -7   6         66.61         74.51         2.27 o
   3  -7   6        142.69        157.04         3.85 o
   4  -7   6        158.52        159.78         3.53 o
   5  -7   6         14.72         16.99         3.20 o
  -7  -6   6         16.13         19.03         3.83 o
  -6  -6   6         14.07         14.17         3.20 o
  -5  -6   6          2.51         -1.62         2.14 o
  -4  -6   6        437.29        428.74         7.07 o
  -3  -6   6         92.95         89.80         2.35 o
  -2  -6   6         13.16         13.01         1.06 o
  -1  -6   6        372.45        367.49        12.20 o
   0  -6   6         20.76         19.01         1.07 o
   1  -6   6         24.81         22.44         1.26 o
   2  -6   6         26.11         19.96         1.23 o
   3  -6   6         46.25         33.43         1.68 o
   4  -6   6         53.50         41.95         2.57 o
   5  -6   6          0.04         -0.44         1.22 o
  -7  -5   6          0.04          3.62         2.67 o
  -6  -5   6         12.05         14.28         2.90 o
  -5  -5   6         25.11         20.97         2.22 o
  -4  -5   6         97.85         96.65         4.04 o
  -3  -5   6        107.11        106.83         2.36 o
  -2  -5   6          5.65          5.80         0.74 o
  -1  -5   6        342.02        362.58         5.08 o
   0  -5   6        324.90        323.57         4.94 o
   1  -5   6       1821.66       1840.29        23.69 o
   2  -5   6          7.93         21.81         1.39 o
   3  -5   6         91.65        110.68         2.13 o
   4  -5   6        298.46        291.97         4.36 o
   5  -5   6         17.88         13.69         1.26 o
   6  -5   6          0.80          1.09         2.00 o
  -8  -4   6          3.25          5.09         2.84 o
  -7  -4   6        158.16        144.92         7.13 o
  -6  -4   6          6.29          4.33         2.23 o
  -5  -4   6        104.62        109.96         4.45 o
  -4  -4   6        307.63        289.11         4.59 o
  -3  -4   6        108.72         95.37         2.01 o
  -2  -4   6         53.82         72.49         1.76 o
  -1  -4   6        536.62        545.42         6.48 o
   0  -4   6        324.96        323.68         3.87 o
   1  -4   6        113.73        107.39         2.22 o
   2  -4   6        131.47        167.69         2.60 o
   3  -4   6        219.24        232.96         3.60 o
   4  -4   6         35.31         31.01         1.76 o
   5  -4   6        638.59        683.45         8.60 o
   6  -4   6         24.22         23.40         3.55 o
  -8  -3   6          4.95          2.92         2.46 o
  -7  -3   6          2.90          3.13         2.17 o
  -6  -3   6        240.84        231.01         4.39 o
  -5  -3   6        154.24        166.79         3.34 o
  -4  -3   6        129.19        133.75         2.69 o
  -3  -3   6        460.00        432.93         5.82 o
  -2  -3   6       3097.78       3230.33        32.61 o
  -1  -3   6        135.09        164.40         2.45 o
   0  -3   6         15.44         13.46         0.81 o
   1  -3   6       1981.48       2048.89        18.87 o
   2  -3   6         28.43         17.78         0.97 o
   3  -3   6        335.88        301.01         4.32 o
   4  -3   6         17.47         17.04         1.34 o
   5  -3   6        388.63        392.80         5.49 o
  -8  -2   6         12.66         18.65         2.92 o
  -7  -2   6         15.01         18.14         3.66 o
  -6  -2   6        488.94        466.48         6.08 o
  -5  -2   6         19.99         20.96         1.25 o
  -4  -2   6        119.28        127.59         3.21 o
  -3  -2   6          4.51          1.53         0.36 o
  -2  -2   6         81.23         75.08         1.19 o
  -1  -2   6        496.03        496.25         5.32 o
   0  -2   6        261.62        263.21         3.17 o
   1  -2   6         61.92         67.14         1.49 o
   2  -2   6         76.02         71.68         1.45 o
   3  -2   6        113.06        130.70         2.32 o
   4  -2   6        301.72        320.82         4.23 o
   5  -2   6         68.04         63.72         2.10 o
   7  -2   6         36.07         33.72         3.89 o
  -8  -1   6         26.83         37.28         3.22 o
  -7  -1   6          4.84          3.26         0.91 o
  -6  -1   6         67.50         58.49         1.67 o
  -5  -1   6         53.48         47.25         1.29 o
  -4  -1   6        670.49        689.96         8.92 o
  -3  -1   6         35.32         38.66         1.37 o
  -2  -1   6        657.12        656.00         5.97 o
  -1  -1   6        525.48        528.21         4.61 o
   0  -1   6        627.70        616.75         6.38 o
   1  -1   6         75.22         80.13         1.52 o
   2  -1   6         93.82         95.99         1.74 o
   3  -1   6          9.54          6.40         0.70 o
   4  -1   6          6.63          6.92         1.02 o
   5  -1   6         12.90         12.48         1.66 o
   6  -1   6          0.11          0.61         2.00 o
   7  -1   6          5.89         11.12         3.15 o
  -8   0   6         14.57         16.32         1.72 o
  -7   0   6         20.44         22.52         0.97 o
  -6   0   6         28.24         25.97         1.11 o
  -5   0   6        299.35        281.40         4.32 o
  -4   0   6        283.82        257.41         3.87 o
  -3   0   6        716.81        657.20         5.99 o
  -2   0   6          5.25          4.95         0.42 o
  -1   0   6        606.03        582.78         5.17 o
   0   0   6        150.33        128.84         2.24 o
   1   0   6        115.98        155.97         2.25 o
   2   0   6        322.08        312.65         3.68 o
   3   0   6        487.09        493.15         5.77 o
   4   0   6        230.65        239.12         3.75 o
   5   0   6          6.07         12.03         1.86 o
   6   0   6          2.25         -1.28         2.08 o
   7   0   6         28.17         32.80         4.23 o
  -8   1   6          0.25          0.13         2.40 o
  -7   1   6          0.30         -0.51         1.12 o
  -6   1   6         63.93         63.62         2.52 o
  -5   1   6          0.20         -0.18         0.56 o
  -4   1   6        577.44        571.47         8.14 o
  -3   1   6         23.43         13.88         0.57 o
  -2   1   6          7.12          8.91         0.54 o
  -1   1   6       1215.24       1164.98         8.48 o
   0   1   6         46.96         51.82         1.19 o
   1   1   6        562.50        602.48         5.26 o
   2   1   6        291.82        313.04         3.80 o
   3   1   6        201.49        203.75         3.04 o
   4   1   6          0.92          1.61         0.88 o
   5   1   6        139.77        126.97        13.37 o
   6   1   6          1.22         -0.44         2.19 o
   7   1   6          0.61         -0.38         2.63 o
  -8   2   6         19.13         25.92         2.59 o
  -7   2   6         47.38         55.49         2.35 o
  -6   2   6         83.93         89.77         2.61 o
  -5   2   6        136.98        138.07         2.47 o
  -4   2   6         10.79         10.99         0.73 o
  -3   2   6       1454.55       1517.98        11.31 o
  -2   2   6        399.88        429.99         3.93 o
  -1   2   6        699.59        761.75         6.79 o
   0   2   6        143.79        123.78         2.35 o
   1   2   6         67.97         51.10         1.48 o
   2   2   6        594.03        622.55         6.58 o
   3   2   6         11.10         11.68         1.02 o
   4   2   6          3.67          4.46         1.24 o
   5   2   6          4.87          3.36         1.69 o
   6   2   6          1.15          1.05         2.38 o
  -8   3   6         15.79         10.83         3.57 o
  -7   3   6          6.40         13.54         1.56 o
  -6   3   6         13.75         10.24         1.31 o
  -5   3   6          0.43         -0.08         0.57 o
  -4   3   6         51.50         60.35         1.29 o
  -3   3   6         32.51         27.75         0.83 o
  -2   3   6        113.76        135.82         2.00 o
  -1   3   6       2019.39       2040.41        17.85 o
   0   3   6          5.34          3.84         0.73 o
   1   3   6        140.14        151.97         3.10 o
   2   3   6        301.49        336.18         4.77 o
   3   3   6         54.10         63.19         2.07 o
   4   3   6         11.49          9.31         2.02 o
   5   3   6         92.52         86.24         6.12 o
   6   3   6         15.15         18.08         3.87 o
  -8   4   6         43.10         45.24         5.38 o
  -7   4   6         16.02         12.15         1.58 o
  -6   4   6        157.12        161.90         2.66 o
  -5   4   6        168.25        171.16         3.19 o
  -4   4   6          2.09          1.11         0.56 o
  -3   4   6         27.02         26.95         0.90 o
  -2   4   6        230.74        236.98         2.97 o
  -1   4   6          9.28         11.36         0.83 o
   0   4   6        358.18        356.42         4.43 o
   1   4   6          0.27          1.18         0.79 o
   2   4   6          9.29         11.70         1.19 o
   3   4   6          2.66          0.64         1.07 o
   4   4   6          0.18         -1.27         1.20 o
   5   4   6          0.00         -3.32         2.27 o
   6   4   6          0.37         -1.39         2.63 o
  -8   5   6         17.50         21.09         4.31 o
  -7   5   6         64.37         62.01         2.28 o
  -6   5   6          1.11         -0.78         0.90 o
  -5   5   6         39.09         39.55         1.33 o
  -4   5   6          7.20          7.30         0.82 o
  -3   5   6         11.66         10.93         0.78 o
  -2   5   6         67.16         69.62         1.56 o
  -1   5   6        501.11        493.27         5.56 o
   0   5   6         63.04         50.70         2.01 o
   1   5   6          1.84          1.73         0.89 o
   2   5   6          5.71          4.62         1.21 o
   3   5   6        144.15        158.50         5.11 o
   4   5   6          0.78          0.22         1.91 o
   5   5   6         23.25         18.77         4.08 o
  -7   6   6         10.41         12.42         2.04 o
  -6   6   6         38.75         39.32         2.22 o
  -5   6   6         27.25         24.07         1.37 o
  -4   6   6         85.70         85.62         1.77 o
  -3   6   6        144.05        138.02         2.35 o
  -2   6   6          1.33          0.80         0.72 o
  -1   6   6         37.39         39.91         1.55 o
   0   6   6          1.15         -0.06         0.88 o
   1   6   6         40.67         40.76         2.14 o
   2   6   6         20.26         15.40         1.97 o
   3   6   6         41.15         44.79         2.81 o
   4   6   6          5.17          4.75         3.01 o
  -7   7   6         22.05         22.29         2.61 o
  -6   7   6          2.79          4.54         1.26 o
  -5   7   6          0.30          0.80         0.96 o
  -4   7   6        100.40        102.92         2.64 o
  -3   7   6          6.43          3.47         0.89 o
  -2   7   6        109.85        109.27         2.52 o
  -1   7   6         31.88         33.16         1.75 o
   0   7   6         99.24        104.29         3.15 o
   1   7   6          3.91          3.91         1.49 o
   2   7   6         14.08         20.03         2.10 o
   3   7   6         18.73         19.20         4.55 o
   4   7   6         59.52         59.96         6.27 o
  -6   8   6         28.35         33.84         3.03 o
  -5   8   6          0.31          1.51         1.09 o
  -4   8   6          9.26          5.02         1.18 o
  -3   8   6        133.41        145.73         3.68 o
  -2   8   6          0.06          0.35         1.17 o
  -1   8   6         13.55         15.47         1.47 o
   0   8   6          0.05         -0.85         1.30 o
   1   8   6         44.81         49.08         2.93 o
   2   8   6         18.55         21.09         2.87 o
   3   8   6         23.00         32.50         3.66 o
  -5   9   6          0.00         -1.09         1.21 o
  -4   9   6          4.90          5.73         1.48 o
  -3   9   6          1.06         -2.07         1.49 o
  -2   9   6         22.73         28.13         3.11 o
  -1   9   6          0.26          0.62         1.62 o
   0   9   6          0.03         -2.06         1.73 o
   1   9   6          7.43          6.01         2.04 o
  -3  10   6          2.23          3.42         1.90 o
  -2  10   6          8.30         11.55         2.20 o
  -1  10   6         23.06         23.59         2.54 o
  -1 -12   7          8.88          7.92         2.56 o
   0 -12   7         10.43         15.41         2.71 o
   1 -12   7          5.69          5.05         2.84 o
   2 -12   7          9.32         11.73         3.43 o
  -3 -11   7          3.29          3.26         3.43 o
  -2 -11   7         24.34         27.46         4.67 o
  -1 -11   7          3.69          2.75         1.95 o
   0 -11   7        116.12        126.77         7.09 o
   1 -11   7          0.98         -0.43         1.71 o
  -4 -10   7         16.99         12.13         3.87 o
  -3 -10   7          0.01          2.94         3.05 o
  -2 -10   7         18.05         20.91         2.56 o
  -1 -10   7         36.13         34.68         1.86 o
   0 -10   7         97.88         88.29         3.29 o
   1 -10   7         33.98         38.35         3.14 o
   2 -10   7         18.64         25.65         3.76 o
  -5  -9   7          3.03          5.61         3.28 o
  -4  -9   7         56.65         56.36         3.65 o
  -3  -9   7        121.13        116.62         4.74 o
  -2  -9   7         70.99         75.58         2.13 o
  -1  -9   7         10.83         10.97         1.46 o
   0  -9   7        192.14        196.83         6.02 o
   1  -9   7          1.18          0.79         1.20 o
   2  -9   7         46.71         43.83         2.42 o
   3  -9   7         41.76         32.42         2.20 o
   4  -9   7         14.57         15.33         1.96 o
  -6  -8   7         35.48         49.39         5.68 o
  -5  -8   7         54.62         42.54         3.20 o
  -4  -8   7          2.48          2.48         1.48 o
  -3  -8   7        111.89         99.69         3.23 o
  -2  -8   7         10.24         12.02         1.43 o
  -1  -8   7        275.11        278.99         6.96 o
   0  -8   7         13.72         14.27         2.97 o
   1  -8   7        891.31        886.45        18.34 o
   2  -8   7          2.07          2.95         0.99 o
   3  -8   7         55.92         52.93         2.19 o
   4  -8   7         31.04         29.53         2.83 o
  -6  -7   7         81.70         93.11         6.75 o
  -5  -7   7         83.57         85.74         3.89 o
  -4  -7   7         30.95         34.25         2.56 o
  -3  -7   7          0.50         -0.32         0.84 o
  -2  -7   7         14.15         12.64         0.88 o
  -1  -7   7        719.61        736.31        13.09 o
   0  -7   7        141.86        129.11         3.40 o
   1  -7   7         79.20         83.86         2.49 o
   2  -7   7         29.51         30.08         1.76 o
   3  -7   7         35.66         34.15         1.98 o
   4  -7   7         15.13         12.67         1.17 o
   5  -7   7          3.94          1.85         2.19 o
  -7  -6   7          9.12          8.96         3.28 o
  -6  -6   7          7.77          9.02         2.90 o
  -5  -6   7         61.45         60.15         4.92 o
  -4  -6   7         85.00         85.20         2.94 o
  -3  -6   7          6.41          4.16         0.89 o
  -2  -6   7        247.45        223.46         7.83 o
  -1  -6   7        280.28        276.18         6.90 o
   0  -6   7        866.59        829.90         9.86 o
   1  -6   7         15.98         10.54         1.03 o
   2  -6   7        215.51        225.46         7.82 o
   3  -6   7         64.29         61.30         1.78 o
   4  -6   7         26.12         24.84         1.36 o
   5  -6   7          0.21         -0.59         1.79 o
  -7  -5   7         57.44         64.35         5.40 o
  -6  -5   7          4.78          7.17         2.65 o
  -5  -5   7         67.26         61.54         4.63 o
  -4  -5   7          0.09         -0.21         0.68 o
  -3  -5   7        282.27        300.89         4.88 o
  -2  -5   7        190.57        208.52         4.31 o
  -1  -5   7          0.33         -0.63         0.66 o
   0  -5   7         40.45         46.20         1.58 o
   1  -5   7          0.49         -0.54         0.48 o
   2  -5   7          0.21          0.70         0.63 o
   3  -5   7        294.58        293.31         4.02 o
   4  -5   7        344.65        336.23         6.29 o
   5  -5   7         23.27         22.89         1.96 o
  -8  -4   7         27.65         34.06         4.29 o
  -7  -4   7         16.29         12.13         3.01 o
  -6  -4   7          1.21         -1.96         1.89 o
  -5  -4   7          1.78          1.39         1.63 o
  -4  -4   7        907.46        901.06         9.95 o
  -3  -4   7         36.48         32.44         0.97 o
  -2  -4   7        271.23        263.03         4.22 o
  -1  -4   7          2.36          1.37         0.59 o
   0  -4   7        159.62        167.44         2.54 o
   1  -4   7          6.86         19.29         1.07 o
   2  -4   7         17.71         20.75         1.03 o
   3  -4   7        134.46        127.82         2.57 o
   4  -4   7        220.16        224.25         3.54 o
   5  -4   7        177.40        173.82         3.97 o
  -8  -3   7          5.00          5.72         2.48 o
  -7  -3   7         61.93         52.73         4.23 o
  -6  -3   7        194.57        178.29         4.85 o
  -5  -3   7        132.42        134.46         2.99 o
  -4  -3   7         30.96         33.98         1.64 o
  -3  -3   7         15.10         25.38         0.94 o
  -2  -3   7        695.16        732.33         8.93 o
  -1  -3   7        115.65        133.24         2.27 o
   0  -3   7        148.67        130.61         4.22 o
   1  -3   7       1918.86       1912.75        17.85 o
   2  -3   7        437.95        449.76         5.26 o
   3  -3   7        292.91        282.74         4.32 o
   4  -3   7       1703.29       1712.17        18.60 o
   5  -3   7         12.71          7.80         1.28 o
  -8  -2   7          7.14          4.48         2.23 o
  -7  -2   7         18.13         21.94         1.89 o
  -6  -2   7        551.12        558.37         8.26 o
  -5  -2   7          7.11          8.33         1.01 o
  -4  -2   7         56.84         57.11         1.68 o
  -3  -2   7         21.60         18.35         0.69 o
  -2  -2   7          2.48          1.51         0.57 o
  -1  -2   7         51.53         56.40         1.19 o
   0  -2   7        293.50        286.19         3.23 o
   1  -2   7         94.73        100.93         1.96 o
   2  -2   7          2.46          1.11         0.51 o
   3  -2   7         21.78         25.06         1.37 o
   4  -2   7         43.27         40.07         1.56 o
   5  -2   7         15.71         11.55         8.83 o
   7  -2   7         20.16         24.70         3.66 o
  -8  -1   7          5.77          1.39         1.77 o
  -7  -1   7          0.35          1.13         0.75 o
  -6  -1   7         51.81         45.73         1.60 o
  -5  -1   7        297.13        267.92         4.36 o
  -4  -1   7         48.77         42.85         1.54 o
  -3  -1   7          7.53          3.00         0.50 o
  -2  -1   7       1135.58       1063.66         9.38 o
  -1  -1   7       2432.96       2349.25        19.76 o
   0  -1   7         36.94         37.40         1.13 o
   1  -1   7         10.97         16.09         0.82 o
   2  -1   7        118.22        112.59         2.01 o
   3  -1   7        394.27        395.00         4.98 o
   4  -1   7        152.37        159.09         3.88 o
   5  -1   7          5.36          3.68         1.55 o
   6  -1   7         36.00         40.20         4.12 o
   7  -1   7          1.69          1.35         2.52 o
  -8   0   7          0.08          1.25         1.25 o
  -7   0   7         79.93         75.22         1.42 o
  -6   0   7        142.70        147.95         2.40 o
  -5   0   7          2.36          4.06         0.72 o
  -4   0   7          1.43         -0.08         0.61 o
  -3   0   7         49.16         50.12         1.41 o
  -2   0   7        493.07        499.70         4.59 o
  -1   0   7        941.02        922.29         9.37 o
   0   0   7         20.29         18.94         0.79 o
   1   0   7          1.14         -0.61         0.60 o
   2   0   7         38.66         26.33         1.20 o
   3   0   7        310.02        312.09         3.97 o
   4   0   7        187.76        181.83         2.96 o
   5   0   7          1.20          1.69         1.55 o
   6   0   7          6.67          5.07         2.56 o
   7   0   7         37.66         28.66         4.33 o
  -8   1   7         14.40         19.22         3.51 o
  -7   1   7        106.37        103.59         3.00 o
  -6   1   7          8.13          7.91         2.00 o
  -5   1   7         20.89         19.11         1.70 o
  -4   1   7        239.72        220.82         3.08 o
  -3   1   7         35.84         33.79         0.94 o
  -2   1   7         64.86         69.50         1.48 o
  -1   1   7        158.26        135.80         2.02 o
   0   1   7         36.34         31.13         1.12 o
   1   1   7        126.36        146.28         2.75 o
   2   1   7         30.29         39.90         1.47 o
   3   1   7         29.43         25.94         1.40 o
   4   1   7          0.00          0.05         0.87 o
   5   1   7          2.53         -1.18         1.78 o
   6   1   7          2.93          4.23         2.56 o
  -8   2   7         31.01         26.63         2.73 o
  -7   2   7         97.25         94.85         4.25 o
  -6   2   7         10.15          8.19         0.88 o
  -5   2   7          8.25          9.17         0.76 o
  -4   2   7        304.03        296.18         3.89 o
  -3   2   7        357.56        344.23         3.48 o
  -2   2   7        248.45        225.76         3.35 o
  -1   2   7       1177.68       1188.47        11.02 o
   0   2   7          1.76          0.77         0.94 o
   1   2   7         39.10         48.39         1.70 o
   2   2   7        262.73        266.75         4.40 o
   3   2   7        170.26        164.22         3.22 o
   4   2   7         63.87         56.10         2.58 o
   5   2   7          1.15          1.32         2.35 o
   6   2   7          4.53          6.79         3.03 o
  -8   3   7         38.65         40.70         5.15 o
  -7   3   7        117.69        106.53         5.13 o
  -6   3   7         66.46         65.53         2.41 o
  -5   3   7         11.04          8.41         0.88 o
  -4   3   7        141.94        141.08         2.32 o
  -3   3   7          4.38          4.52         0.55 o
  -2   3   7        108.65         87.26         1.90 o
  -1   3   7        433.02        449.34         4.74 o
   0   3   7        548.24        548.83         6.07 o
   1   3   7         14.14          8.13         1.02 o
   2   3   7         32.79         25.11         2.13 o
   3   3   7          0.52         -1.26         0.90 o
   4   3   7          6.84          6.75         1.52 o
   5   3   7         30.03         26.05         4.06 o
   6   3   7          3.42          6.69         3.32 o
  -8   4   7          0.04          0.32         2.88 o
  -7   4   7         44.09         42.31         2.09 o
  -6   4   7         57.22         58.86         3.34 o
  -5   4   7        156.22        165.12         2.77 o
  -4   4   7         11.74         12.05         0.85 o
  -3   4   7         53.03         57.42         1.34 o
  -2   4   7        207.23        197.61         2.80 o
  -1   4   7         98.14         99.00         2.03 o
   0   4   7        245.36        243.11         3.36 o
   1   4   7          7.70         10.54         1.15 o
   2   4   7        113.92        121.15         4.18 o
   3   4   7         35.69         35.08         2.29 o
   4   4   7         16.50         21.42         2.80 o
   5   4   7          0.08         -0.55         2.71 o
  -8   5   7          5.07          4.27         3.11 o
  -7   5   7          0.07         -1.30         0.87 o
  -6   5   7         36.90         34.93         1.66 o
  -5   5   7          2.29          1.53         1.01 o
  -4   5   7         10.70         10.55         0.86 o
  -3   5   7         71.40         74.16         1.70 o
  -2   5   7         12.94         10.48         0.89 o
  -1   5   7        342.01        352.58         5.68 o
   0   5   7          4.21          9.72         1.06 o
   1   5   7         19.39         16.52         1.59 o
   2   5   7         73.84         74.91         2.80 o
   3   5   7         65.09         65.19         3.13 o
   4   5   7          0.09         -0.01         1.92 o
   5   5   7          4.08          3.03         3.28 o
  -7   6   7         56.46         56.21         2.47 o
  -6   6   7          1.21         -0.61         1.08 o
  -5   6   7         63.51         69.74         2.11 o
  -4   6   7          0.79         -0.67         0.88 o
  -3   6   7         68.21         66.10         1.75 o
  -2   6   7        102.18        103.69         2.27 o
  -1   6   7          7.24          9.58         1.25 o
   0   6   7          9.53          6.29         1.19 o
   1   6   7        116.22        121.07         3.48 o
   2   6   7         11.67         10.40         1.76 o
   3   6   7          8.88          5.21         1.73 o
   4   6   7          3.64          2.04         3.05 o
  -7   7   7         18.52         16.98         3.69 o
  -6   7   7         15.87         14.22         1.79 o
  -5   7   7         20.76         20.90         1.49 o
  -4   7   7          5.46          8.90         1.23 o
  -3   7   7          1.31          0.54         1.10 o
  -2   7   7        115.11         97.12         3.46 o
  -1   7   7         39.97         40.18         1.98 o
   0   7   7         16.36         14.66         1.54 o
   1   7   7         22.42         22.61         2.19 o
   2   7   7          0.06         -2.00         1.44 o
   3   7   7         36.02         30.99         3.61 o
  -6   8   7         55.47         53.34         3.26 o
  -5   8   7         11.09          9.10         1.35 o
  -4   8   7          3.01          1.24         1.17 o
  -3   8   7         30.19         30.64         1.88 o
  -2   8   7        120.32        113.43         3.13 o
  -1   8   7         24.13         31.25         2.15 o
   0   8   7         56.41         50.37         2.58 o
   1   8   7          2.04          3.53         1.77 o
   2   8   7          0.21         -0.06         1.71 o
  -5   9   7          2.47          5.58         2.18 o
  -4   9   7          3.85          3.08         1.69 o
  -3   9   7         23.79         23.31         2.46 o
  -2   9   7          1.50          3.34         1.83 o
  -1   9   7          8.36          9.68         2.11 o
   0   9   7          1.57          0.22         2.37 o
  -1 -12   8         11.97         13.72         2.72 o
   0 -12   8          3.80          7.21         3.55 o
   1 -12   8          2.67          0.76         2.71 o
  -3 -11   8         10.56         17.68         4.50 o
  -2 -11   8         17.56         10.97         3.74 o
  -1 -11   8         15.75         14.63         2.52 o
   0 -11   8         25.28         29.03         4.87 o
   1 -11   8          6.69         11.33         3.60 o
  -4 -10   8         29.25         35.66         5.19 o
  -3 -10   8         33.20         27.77         4.52 o
  -2 -10   8          0.05         -1.22         1.32 o
  -1 -10   8         61.68         66.47         2.78 o
   0 -10   8         27.53         23.13         2.91 o
   1 -10   8        189.73        184.30         8.81 o
   2 -10   8          5.28          3.99         2.63 o
  -5  -9   8         27.26         29.90         4.88 o
  -4  -9   8         68.00         60.74         3.75 o
  -3  -9   8         79.48         74.18         3.87 o
  -2  -9   8          0.93          0.97         0.78 o
  -1  -9   8         56.63         64.14         3.63 o
   0  -9   8         52.72         44.00         3.12 o
   1  -9   8        281.10        284.23         5.99 o
   2  -9   8          3.61          3.12         1.32 o
   3  -9   8        161.30        162.35         5.46 o
  -6  -8   8          5.70          5.07         3.53 o
  -5  -8   8         12.52         19.72         2.81 o
  -4  -8   8          3.23          5.82         1.72 o
  -3  -8   8          6.87          9.29         1.44 o
  -2  -8   8         20.66         18.87         1.15 o
  -1  -8   8        503.73        509.16        13.35 o
   0  -8   8       2635.54       2658.38        32.33 o
   1  -8   8         70.14         88.06         4.06 o
   2  -8   8          5.70          5.89         1.30 o
   3  -8   8         71.58         73.25         3.77 o
   4  -8   8         70.65         65.66         3.07 o
  -6  -7   8         43.82         52.60         5.36 o
  -5  -7   8         85.48         70.18         3.54 o
  -4  -7   8         21.71         14.90         2.00 o
  -3  -7   8         31.09         26.08         1.57 o
  -2  -7   8         57.46         68.64         3.19 o
  -1  -7   8        410.17        407.28         8.52 o
   0  -7   8        301.64        301.60         5.61 o
   1  -7   8        315.63        309.14         5.78 o
   2  -7   8         38.10         36.57         3.08 o
   3  -7   8         15.17         14.45         1.41 o
   4  -7   8          1.87          0.41         1.07 o
  -7  -6   8          0.47         -0.32         2.63 o
  -6  -6   8          0.03          1.30         2.42 o
  -5  -6   8         30.29         42.12         2.70 o
  -4  -6   8          0.58          1.38         0.85 o
  -3  -6   8         74.39         85.22         2.31 o
  -2  -6   8         43.95         44.85         1.56 o
  -1  -6   8        868.39        863.89        28.56 o
   0  -6   8          2.82          5.04         1.06 o
   1  -6   8         62.57         57.04         2.00 o
   2  -6   8        128.29        136.70         3.58 o
   3  -6   8        168.37        149.90         2.84 o
   4  -6   8          1.29         -0.27         0.80 o
   5  -6   8         50.99         57.30         3.10 o
  -7  -5   8         15.58         16.97         3.41 o
  -6  -5   8         23.64         23.40         3.41 o
  -5  -5   8        146.88        142.55        10.76 o
  -4  -5   8         12.53         15.01         1.06 o
  -3  -5   8          5.54          4.53         0.78 o
  -2  -5   8          1.43          3.43         0.86 o
  -1  -5   8        362.70        340.45         9.16 o
   0  -5   8          0.16          0.49         0.65 o
   1  -5   8         27.55         35.73         1.79 o
   2  -5   8        107.83        113.91         2.76 o
   3  -5   8         93.11         97.11         2.56 o
   4  -5   8        105.54        106.41         2.45 o
   5  -5   8          0.02          1.54         1.36 o
  -7  -4   8          7.00          3.07         2.44 o
  -6  -4   8        114.46        102.43         5.68 o
  -5  -4   8        131.29        128.89         4.98 o
  -4  -4   8         92.49         85.29         2.47 o
  -3  -4   8        126.49        117.94         2.13 o
  -2  -4   8        183.86        198.82         3.59 o
  -1  -4   8        578.53        574.49         7.83 o
   0  -4   8        387.11        380.73         9.28 o
   1  -4   8         87.97         81.45         2.14 o
   2  -4   8         90.98         84.75         2.00 o
   3  -4   8        265.98        260.80         3.83 o
   4  -4   8          9.04         13.92         1.21 o
   5  -4   8        151.00        157.59         5.76 o
  -8  -3   8         12.74         13.88         2.90 o
  -7  -3   8          1.94         -0.78         1.96 o
  -6  -3   8          6.01          5.18         1.26 o
  -5  -3   8        126.33        121.48         2.38 o
  -4  -3   8         26.77         24.98         4.06 o
  -3  -3   8         46.14         48.79         1.28 o
  -2  -3   8        138.49        121.02         2.20 o
  -1  -3   8        107.35         98.99         1.86 o
   0  -3   8        235.38        235.23         3.63 o
   1  -3   8          0.12         -0.39         0.52 o
   2  -3   8        295.84        276.72         4.34 o
   3  -3   8         47.46         48.46         2.55 o
   4  -3   8        410.95        439.82         6.34 o
   5  -3   8         91.36         73.21         4.60 o
  -8  -2   8          6.56          4.54         2.23 o
  -7  -2   8          7.28          6.15         1.45 o
  -6  -2   8        174.63        180.49         3.85 o
  -5  -2   8        212.30        201.83         3.75 o
  -4  -2   8          2.16          4.46         0.99 o
  -3  -2   8        384.66        373.92         4.85 o
  -2  -2   8        260.61        238.00         3.32 o
  -1  -2   8        206.51        209.40         2.89 o
   0  -2   8        557.44        563.14         6.40 o
   1  -2   8          4.39          2.23         0.63 o
   2  -2   8          0.00          0.60         0.64 o
   3  -2   8        312.05        324.35         5.06 o
   4  -2   8         55.16         53.66         2.10 o
   5  -2   8         14.21         13.83         6.23 o
   7  -2   8          2.02          3.24         2.67 o
  -8  -1   8          2.45          2.27         1.81 o
  -7  -1   8         10.55         12.23         2.46 o
  -6  -1   8         90.33         87.19         2.50 o
  -5  -1   8        616.57        617.06         9.36 o
  -4  -1   8        520.06        516.78         5.77 o
  -3  -1   8         76.19         75.39         1.85 o
  -2  -1   8        191.73        181.76         6.14 o
  -1  -1   8        559.98        529.07         6.03 o
   0  -1   8        239.25        233.12         3.67 o
   1  -1   8        156.57        143.80         4.99 o
   2  -1   8        558.62        549.03         7.20 o
   3  -1   8        154.90        178.31         3.13 o
   4  -1   8         56.61         56.91         1.93 o
   5  -1   8         46.56         43.38         2.73 o
   6  -1   8         24.71         17.68         3.38 o
   7  -1   8          0.54          0.78         2.82 o
  -8   0   8          6.23          5.33         2.82 o
  -7   0   8         26.40         25.85         2.22 o
  -6   0   8        336.06        348.54         5.43 o
  -5   0   8        112.83        112.57         2.93 o
  -4   0   8          0.76          1.33         0.65 o
  -3   0   8         10.30         10.64         0.71 o
  -2   0   8        154.98        157.15         3.19 o
  -1   0   8         55.56         57.12         1.86 o
   0   0   8        563.47        518.41         6.08 o
   1   0   8          4.75         10.23         0.94 o
   2   0   8          0.96          2.30         0.95 o
   3   0   8         75.76         79.25         2.29 o
   4   0   8          6.36         10.64         1.20 o
   5   0   8          9.02         13.58         2.99 o
   6   0   8          6.66          6.01         2.84 o
  -8   1   8         68.48         71.17         4.04 o
  -7   1   8         46.73         42.83         2.05 o
  -6   1   8          3.62          4.39         0.82 o
  -5   1   8        170.74        179.11         3.06 o
  -4   1   8          1.63          3.26         0.71 o
  -3   1   8         69.48         66.85         1.50 o
  -2   1   8        184.17        204.90         3.19 o
  -1   1   8       2428.08       2442.48        23.53 o
   0   1   8        381.79        374.08         4.86 o
   1   1   8          5.46          6.87         0.93 o
   2   1   8         11.39         15.94         1.23 o
   3   1   8         61.84         76.43         2.56 o
   4   1   8          0.15          1.04         1.09 o
   5   1   8          8.52          4.75         2.63 o
   6   1   8          7.08          2.67         2.78 o
  -8   2   8          8.72          7.67         2.30 o
  -7   2   8         88.39         92.00         2.79 o
  -6   2   8         53.91         42.27         1.51 o
  -5   2   8         30.98         30.80         1.34 o
  -4   2   8         36.01         36.92         1.75 o
  -3   2   8         67.36         65.44         1.33 o
  -2   2   8         27.37         24.01         1.06 o
  -1   2   8        320.61        287.76         3.77 o
   0   2   8        210.21        240.47         3.76 o
   1   2   8        260.39        246.43         3.94 o
   2   2   8          4.74          5.09         1.00 o
   3   2   8         27.52         21.41         1.66 o
   4   2   8         56.54         61.31         2.55 o
   5   2   8          9.11         12.57         3.28 o
   6   2   8         12.12          8.98         3.49 o
  -8   3   8          1.34          3.68         3.32 o
  -7   3   8          0.53          2.90         1.25 o
  -6   3   8        133.16        126.17         2.66 o
  -5   3   8         70.60         75.47         2.31 o
  -4   3   8          4.12          2.51         0.65 o
  -3   3   8         68.99         63.25         1.44 o
  -2   3   8        165.39        167.95         4.26 o
  -1   3   8          0.02         -0.77         1.04 o
   0   3   8         79.26         94.11         2.43 o
   1   3   8        139.49        121.67         3.16 o
   2   3   8        103.38        121.74         3.27 o
   3   3   8         20.21         17.93         1.66 o
   4   3   8          1.63          0.46         1.82 o
   5   3   8          5.20          7.78         3.20 o
  -8   4   8          0.79         -2.94         2.69 o
  -7   4   8         53.86         53.87         1.87 o
  -6   4   8         19.17         19.79         2.13 o
  -5   4   8         43.48         40.59         1.81 o
  -4   4   8          1.89          3.81         0.68 o
  -3   4   8         42.99         45.11         1.33 o
  -2   4   8        686.77        699.91         9.70 o
  -1   4   8        315.42        298.59         3.89 o
   0   4   8         45.47         50.72         2.23 o
   1   4   8          0.66          0.52         1.11 o
   2   4   8         97.77        103.51         3.18 o
   3   4   8         15.39         23.12         3.41 o
   4   4   8         21.28         11.79         4.46 o
   5   4   8          0.14          0.11         2.86 o
  -7   5   8          6.22          4.82         1.89 o
  -6   5   8         13.73         16.93         1.42 o
  -5   5   8          0.28          1.09         0.88 o
  -4   5   8         12.80         14.33         0.91 o
  -3   5   8        138.38        144.12         2.42 o
  -2   5   8         85.43         89.96         2.26 o
  -1   5   8         55.90         56.17         1.91 o
   0   5   8          0.32         -0.86         0.91 o
   1   5   8          8.85          8.53         1.45 o
   2   5   8         74.25         77.06         2.96 o
   3   5   8          2.51          0.01         1.50 o
   4   5   8          4.27          5.21         3.05 o
  -7   6   8          1.29          1.88         1.64 o
  -6   6   8         20.01         23.83         1.72 o
  -5   6   8         21.08         23.07         1.49 o
  -4   6   8         92.58         93.21         2.49 o
  -3   6   8          0.00         -0.10         0.97 o
  -2   6   8        223.52        215.83         4.04 o
  -1   6   8          4.59          5.71         1.19 o
   0   6   8         29.12         26.07         1.73 o
   1   6   8          0.20         -0.55         1.21 o
   2   6   8          0.25         -2.98         2.02 o
   3   6   8         24.96         29.17         3.35 o
  -6   7   8         30.42         28.19         2.22 o
  -5   7   8         12.12         12.25         1.40 o
  -4   7   8          0.63          0.49         1.05 o
  -3   7   8          3.14          3.48         1.18 o
  -2   7   8          3.29          3.73         1.27 o
  -1   7   8        103.11        103.94         3.02 o
   0   7   8          0.01          0.52         1.18 o
   1   7   8         15.38         16.98         2.53 o
   2   7   8          9.87          8.61         1.99 o
  -5   8   8          3.61          4.28         1.53 o
  -4   8   8          0.48         -0.03         1.16 o
  -3   8   8         36.56         33.56         2.02 o
  -2   8   8          0.45         -0.14         1.28 o
  -1   8   8          2.22         -0.77         1.55 o
   0   8   8          4.35          5.72         2.29 o
   1   8   8          8.42          7.13         1.94 o
  -4   9   8         19.96         18.07         2.30 o
  -3   9   8         73.98         92.33         3.61 o
  -2   9   8          3.68          4.77         2.05 o
  -1   9   8          1.86          2.12         2.14 o
   0 -12   9          0.03         -3.55         3.22 o
   1 -12   9         44.88         44.63         4.50 o
  -2 -11   9          4.23          6.20         3.62 o
  -1 -11   9          9.96         10.81         2.46 o
   0 -11   9          0.01         -1.43         1.55 o
   1 -11   9          5.85          1.96         3.03 o
  -4 -10   9         26.53         27.08         4.81 o
  -3 -10   9         21.12         18.86         4.14 o
  -2 -10   9         97.14        107.00         3.83 o
  -1 -10   9        114.25        112.08         3.57 o
   0 -10   9         18.23         27.83         4.43 o
   1 -10   9          3.25          3.22         1.89 o
   2 -10   9          0.51          2.69         2.71 o
  -5  -9   9         13.08          9.46         3.66 o
  -4  -9   9         30.09         29.39         2.86 o
  -3  -9   9          5.25          0.66         1.49 o
  -2  -9   9         40.15         38.15         1.66 o
  -1  -9   9          2.05          0.46         1.58 o
   0  -9   9         35.77         42.06         4.61 o
   1  -9   9         22.28         20.05         1.94 o
   2  -9   9          0.42          0.26         1.20 o
   3  -9   9        108.53        102.95         6.41 o
  -5  -8   9          0.13          0.15         1.55 o
  -4  -8   9          2.87          3.94         1.65 o
  -3  -8   9        197.50        201.80         4.71 o
  -2  -8   9          0.17          2.90         2.01 o
  -1  -8   9         72.58         68.43         3.54 o
   0  -8   9        309.44        307.55         6.06 o
   1  -8   9        374.87        362.58         6.78 o
   2  -8   9         54.64         52.56         3.20 o
   3  -8   9         19.32         14.89         1.64 o
   4  -8   9         16.51         18.86         2.63 o
  -6  -7   9          3.21          4.39         3.09 o
  -5  -7   9         10.10          8.63         1.80 o
  -4  -7   9        178.63        144.85         4.78 o
  -3  -7   9        163.90        190.33         4.63 o
  -2  -7   9        110.99        116.64         4.11 o
  -1  -7   9         95.72         91.49         3.72 o
   0  -7   9         66.10         69.61         2.93 o
   1  -7   9          3.39          1.67         1.76 o
   2  -7   9         69.53         63.79         3.24 o
   3  -7   9          1.76          1.85         0.99 o
   4  -7   9         65.23         66.64         3.96 o
  -7  -6   9          0.97         -0.40         2.73 o
  -6  -6   9          1.57          2.88         2.63 o
  -5  -6   9         11.26         10.74         1.77 o
  -4  -6   9          1.41          6.36         1.10 o
  -3  -6   9          3.25          4.38         0.93 o
  -2  -6   9          1.56          1.58         0.73 o
  -1  -6   9        291.35        266.15         5.29 o
   0  -6   9         86.31         84.77         2.66 o
   1  -6   9        178.78        173.33         4.90 o
   2  -6   9        165.16        152.73         3.31 o
   3  -6   9         21.05         25.92         1.61 o
   4  -6   9          9.08          9.47         1.76 o
  -7  -5   9         24.33         24.18         3.78 o
  -6  -5   9         19.92         23.93         3.57 o
  -5  -5   9        445.90        431.21         8.51 o
  -4  -5   9         21.65         23.11         1.23 o
  -3  -5   9         29.24         29.16         1.81 o
  -2  -5   9         64.02         58.05         1.97 o
  -1  -5   9         73.21         72.89         2.37 o
   0  -5   9          0.07         -0.68         1.03 o
   1  -5   9         60.08         57.61         2.35 o
   2  -5   9        156.96        149.90         3.22 o
   3  -5   9         15.46         17.66         1.39 o
   4  -5   9        150.52        148.90         3.98 o
   5  -5   9          4.78          2.71         2.19 o
  -7  -4   9          0.59          2.08         2.38 o
  -6  -4   9         41.33         45.72         2.43 o
  -5  -4   9         46.00         48.85         2.49 o
  -4  -4   9        113.67        125.69         3.43 o
  -3  -4   9         47.13         41.32         1.34 o
  -2  -4   9         57.86         58.65         2.20 o
  -1  -4   9        970.21        944.10        14.98 o
   0  -4   9        418.98        423.31         8.02 o
   1  -4   9          0.14         -0.78         0.70 o
   2  -4   9         63.67         73.85         2.26 o
   3  -4   9         16.86         14.32         1.30 o
   4  -4   9        171.87        175.44         3.41 o
   5  -4   9          2.64          5.19         2.50 o
  -8  -3   9         18.26         21.91         3.38 o
  -7  -3   9         28.33         27.06         3.38 o
  -6  -3   9         93.30         91.32         2.38 o
  -5  -3   9          4.89          4.63         0.84 o
  -4  -3   9        368.12        357.32         6.74 o
  -3  -3   9         57.41         49.08         1.44 o
  -2  -3   9         13.07         17.78         1.27 o
  -1  -3   9        233.97        223.80         3.53 o
   0  -3   9          3.56          4.38         0.82 o
   1  -3   9        105.95        123.02         2.93 o
   2  -3   9         49.06         57.28         3.49 o
   3  -3   9         10.64         12.27         1.54 o
   4  -3   9        338.73        363.55         6.87 o
   5  -3   9          3.92          6.29         2.90 o
  -8  -2   9          3.61          1.98         2.12 o
  -7  -2   9          3.12          2.23         1.98 o
  -6  -2   9          0.93         -0.48         1.18 o
  -5  -2   9          2.07          1.86         0.97 o
  -4  -2   9         38.45         39.48         1.52 o
  -3  -2   9       1072.93       1098.46        11.90 o
  -2  -2   9         25.67         22.16         0.99 o
  -1  -2   9          1.16          2.15         0.63 o
   0  -2   9        377.14        408.52         6.61 o
   1  -2   9         28.54         27.89         1.45 o
   2  -2   9         12.36          8.62         1.17 o
   3  -2   9          0.07         -0.41         0.91 o
   4  -2   9         55.97         43.89         2.65 o
   5  -2   9         11.31          8.98         3.03 o
   6  -2   9          3.28          2.44         2.44 o
  -8  -1   9          0.91          0.69         1.81 o
  -7  -1   9         28.36         37.37         1.80 o
  -6  -1   9        221.62        209.38         6.40 o
  -5  -1   9        136.30        134.42         5.13 o
  -4  -1   9        149.55        150.15         2.43 o
  -3  -1   9        268.98        299.60         4.45 o
  -2  -1   9        273.54        266.08         3.45 o
  -1  -1   9        170.66        165.80         3.21 o
   0  -1   9         33.05         40.16         2.10 o
   1  -1   9        126.89        136.22         3.44 o
   2  -1   9        462.58        477.54         6.73 o
   3  -1   9          0.85          0.32         1.03 o
   4  -1   9        139.84        158.47         3.64 o
   5  -1   9         28.65         38.52         5.29 o
   6  -1   9          1.09          0.40         2.40 o
  -8   0   9          3.96          5.60         1.09 o
  -7   0   9         19.94         18.44         1.36 o
  -6   0   9        298.45        293.55         5.02 o
  -5   0   9         45.71         41.19         1.63 o
  -4   0   9         63.32         65.57         1.47 o
  -3   0   9         60.27         65.91         1.57 o
  -2   0   9         14.54         19.24         0.98 o
  -1   0   9        498.40        482.73         6.59 o
   0   0   9        372.61        382.66         5.63 o
   1   0   9         10.77         17.26         1.98 o
   2   0   9          2.00         -1.32         0.90 o
   3   0   9          1.90          0.16         1.00 o
   4   0   9          0.24         -0.76         1.08 o
   5   0   9          0.18          0.34         1.98 o
   6   0   9         11.89          4.94         2.94 o
  -8   1   9         21.26         23.64         1.34 o
  -7   1   9          0.21          1.86         0.88 o
  -6   1   9         73.97         77.54         2.45 o
  -5   1   9        121.17        122.19         3.31 o
  -4   1   9          1.94          1.28         0.55 o
  -3   1   9          0.40         -0.68         0.56 o
  -2   1   9        187.89        182.62         2.81 o
  -1   1   9        387.19        369.10         5.03 o
   0   1   9         28.95         33.72         1.48 o
   1   1   9          2.43          2.46         0.86 o
   2   1   9        173.38        160.06         3.61 o
   3   1   9         76.08         73.20         2.64 o
   4   1   9          0.27         -0.95         1.16 o
   5   1   9         22.50         25.40         3.97 o
   6   1   9          4.13          7.59         3.32 o
  -8   2   9          6.52          7.40         1.49 o
  -7   2   9          6.05          7.64         1.02 o
  -6   2   9         66.21         74.99         2.13 o
  -5   2   9         13.30         16.61         1.23 o
  -4   2   9         58.01         65.55         1.53 o
  -3   2   9          6.85          7.73         1.01 o
  -2   2   9         79.95         86.06         2.01 o
  -1   2   9        406.24        377.40         4.72 o
   0   2   9        308.49        314.72         4.65 o
   1   2   9         50.40         53.84         1.98 o
   2   2   9        119.38        116.68         3.20 o
   3   2   9         14.08         13.47         1.57 o
   4   2   9         24.15         34.03         2.62 o
   5   2   9          0.66         -0.74         2.46 o
  -8   3   9          2.43          3.47         1.22 o
  -7   3   9        159.56        145.60         3.05 o
  -6   3   9          2.93         -0.61         1.26 o
  -5   3   9         74.16         68.56         2.19 o
  -4   3   9          0.47          0.20         0.54 o
  -3   3   9        139.33        140.52         2.35 o
  -2   3   9         53.82         58.31         2.75 o
  -1   3   9        162.09        153.44         2.95 o
   0   3   9        540.45        604.33         8.29 o
   1   3   9        155.16        146.27         4.31 o
   2   3   9         77.22         67.59         3.48 o
   3   3   9          3.04          3.51         1.44 o
   4   3   9         22.04         24.42         2.91 o
   5   3   9          0.12          1.01         2.80 o
  -7   4   9          0.24         -0.45         1.03 o
  -6   4   9          9.20          6.63         1.18 o
  -5   4   9          5.16          6.76         0.92 o
  -4   4   9          6.88          7.54         0.81 o
  -3   4   9          1.16          0.99         0.74 o
  -2   4   9        199.91        177.54         3.38 o
  -1   4   9        250.89        254.03         4.28 o
   0   4   9         13.58         11.70         1.44 o
   1   4   9          3.17          1.52         1.21 o
   2   4   9         64.05         65.40         2.74 o
   3   4   9         33.17         34.29         3.23 o
   4   4   9          7.38         13.73         3.70 o
  -7   5   9          9.26          9.62         1.90 o
  -6   5   9          9.85         11.38         1.41 o
  -5   5   9         21.50         23.89         1.63 o
  -4   5   9         14.04         10.60         1.17 o
  -3   5   9         39.02         38.60         1.51 o
  -2   5   9          0.08         -0.83         0.98 o
  -1   5   9         66.90         55.29         2.59 o
   0   5   9          0.62          1.66         1.54 o
   1   5   9          0.00          1.13         1.25 o
   2   5   9         16.69         15.77         3.19 o
   3   5   9         10.82         16.73         3.91 o
  -7   6   9         41.62         44.89         2.74 o
  -6   6   9          3.71          4.22         2.29 o
  -5   6   9          4.00          3.37         1.10 o
  -4   6   9          3.14          3.73         1.11 o
  -3   6   9          0.08          0.89         1.05 o
  -2   6   9        112.26        107.57         2.93 o
  -1   6   9          1.90         -1.53         1.02 o
   0   6   9          1.68          1.07         1.28 o
   1   6   9          1.52          2.85         1.45 o
   2   6   9         26.71         24.96         2.84 o
   3   6   9          5.13          7.58         2.63 o
  -6   7   9         10.20          9.68         1.95 o
  -5   7   9          7.23          8.64         1.83 o
  -4   7   9          0.11         -1.54         1.02 o
  -3   7   9          2.43          1.81         1.30 o
  -2   7   9         14.27         15.01         1.62 o
  -1   7   9          0.02         -0.33         1.45 o
   0   7   9          3.84          1.29         1.46 o
   1   7   9          0.75         -2.25         1.50 o
   2   7   9         12.97          9.39         2.15 o
  -5   8   9         22.63         26.66         2.48 o
  -4   8   9          0.10         -0.91         1.58 o
  -3   8   9         38.57         34.75         2.18 o
  -2   8   9         41.61         43.65         2.70 o
  -1   8   9          1.50          2.74         1.65 o
   0   8   9          0.97         -0.07         2.09 o
  -2 -11  10          0.98          1.62         3.32 o
  -1 -11  10         44.76         49.53         5.89 o
   0 -11  10          0.36         -0.86         2.94 o
   1 -11  10          5.97         11.48         3.60 o
  -4 -10  10          5.49          7.61         3.85 o
  -3 -10  10         30.46         31.24         5.07 o
  -2 -10  10         43.99         51.04         3.97 o
  -1 -10  10         57.86         60.03         3.84 o
   0 -10  10          0.00         -1.11         2.71 o
   1 -10  10         79.31         81.89         6.45 o
   2 -10  10         70.13         78.10         6.31 o
  -5  -9  10         14.69         11.61         3.97 o
  -4  -9  10          0.37          0.52         1.70 o
  -3  -9  10         19.77         24.03         2.67 o
  -2  -9  10         25.20         23.01         2.00 o
  -1  -9  10         46.62         47.57         3.27 o
   0  -9  10        203.95        200.31         5.01 o
   1  -9  10          0.32         -1.65         1.13 o
   2  -9  10          6.68          8.97         2.11 o
   3  -9  10         84.53         84.41         5.17 o
  -5  -8  10         30.80         38.16         4.90 o
  -4  -8  10         20.91         31.66         3.43 o
  -3  -8  10         40.15         34.04         2.77 o
  -2  -8  10          3.09          4.71         1.60 o
  -1  -8  10        140.27        147.28         6.31 o
   0  -8  10         67.90         76.89         2.98 o
   1  -8  10         47.24         47.43         2.69 o
   2  -8  10         36.97         36.67         6.10 o
   3  -8  10          3.34          5.57         1.47 o
   4  -8  10          0.72         -3.15         2.14 o
  -6  -7  10         23.92         27.58         4.42 o
  -5  -7  10          1.02          1.95         1.46 o
  -4  -7  10        149.98        144.58         4.83 o
  -3  -7  10         16.84         18.85         1.62 o
  -2  -7  10          0.26          0.65         0.90 o
  -1  -7  10         21.09         19.18         1.66 o
   0  -7  10        157.33        155.59         3.90 o
   1  -7  10          4.23          2.93         1.54 o
   2  -7  10         69.99         56.10         3.19 o
   3  -7  10         84.03         81.08         3.11 o
   4  -7  10        176.41        160.62         6.66 o
  -6  -6  10          0.15         -1.45         2.40 o
  -5  -6  10         48.63         52.56         2.83 o
  -4  -6  10         32.99         35.95         2.38 o
  -3  -6  10         57.87         61.76         2.27 o
  -2  -6  10         40.22         41.28         1.89 o
  -1  -6  10          9.43          9.45         1.19 o
   0  -6  10         53.75         46.04         5.07 o
   1  -6  10         88.78         89.32         3.63 o
   2  -6  10         13.70         14.69         1.79 o
   3  -6  10         54.07         52.33         3.24 o
   4  -6  10          0.58         -0.54         1.21 o
  -7  -5  10         28.03         25.46         3.99 o
  -6  -5  10          0.85          3.45         2.52 o
  -5  -5  10        126.40        130.86         3.96 o
  -4  -5  10         47.81         38.03         1.55 o
  -3  -5  10        108.51        102.57         2.60 o
  -2  -5  10        169.09        165.51         3.51 o
  -1  -5  10          0.85          0.75         1.05 o
   0  -5  10          0.39          0.24         1.50 o
   1  -5  10        501.82        491.29         7.90 o
   2  -5  10          5.13          6.33         1.73 o
   3  -5  10         10.50          8.99         1.29 o
   4  -5  10          3.96          2.70         1.64 o
   5  -5  10         64.77         72.78         5.19 o
  -7  -4  10         12.90         10.91         3.07 o
  -6  -4  10         29.57         26.76         3.49 o
  -5  -4  10          5.32          5.45         1.19 o
  -4  -4  10          6.48          6.53         1.42 o
  -3  -4  10         62.58         58.72         1.91 o
  -2  -4  10        107.44        109.86         3.75 o
  -1  -4  10        174.60        168.99         3.60 o
   0  -4  10        149.92        140.07         3.44 o
   1  -4  10         97.25        100.38         3.02 o
   2  -4  10         58.94         64.61         2.63 o
   3  -4  10        267.86        259.53         4.74 o
   4  -4  10          5.92          6.43         1.50 o
   5  -4  10         13.99         15.37         3.34 o
  -7  -3  10          0.28          0.84         2.17 o
  -6  -3  10          6.72          9.53         1.66 o
  -5  -3  10        911.40        871.17        21.49 o
  -4  -3  10          1.55          1.03         0.93 o
  -3  -3  10          7.61          7.29         1.07 o
  -2  -3  10          4.86          4.18         0.73 o
  -1  -3  10        181.24        185.66         3.13 o
   0  -3  10          0.73         -0.54         0.78 o
   1  -3  10          7.42          9.77         1.29 o
   2  -3  10         14.50         12.88         1.99 o
   3  -3  10         73.11         65.91         3.75 o
   4  -3  10          5.75         11.42         2.25 o
   5  -3  10         70.56         75.75         5.95 o
  -8  -2  10          0.98          1.09         2.10 o
  -7  -2  10          3.82          2.00         2.14 o
  -6  -2  10         21.60         15.91         2.05 o
  -5  -2  10        272.69        271.21         4.97 o
  -4  -2  10        156.55        143.20         2.92 o
  -3  -2  10        526.79        561.71         8.33 o
  -2  -2  10         96.07         93.86         1.92 o
  -1  -2  10         99.69         95.71         2.06 o
   0  -2  10        675.08        647.74         8.88 o
   1  -2  10          0.08          0.07         1.01 o
   2  -2  10         12.43          9.75         1.48 o
   3  -2  10        308.42        332.76         6.26 o
   4  -2  10          0.17         -1.30         1.94 o
   5  -2  10          5.12          4.88         3.15 o
   6  -2  10          0.02          1.77         2.44 o
  -8  -1  10         10.32         11.10         2.38 o
  -7  -1  10         83.47         87.67         2.74 o
  -6  -1  10          3.82          4.39         1.12 o
  -5  -1  10        276.48        283.84         5.09 o
  -4  -1  10        124.19        118.65         2.25 o
  -3  -1  10         74.65         72.39         2.18 o
  -2  -1  10        185.79        199.18         4.07 o
  -1  -1  10          0.21         -1.20         1.06 o
   0  -1  10         21.63         19.06         1.64 o
   1  -1  10          1.03         -0.49         0.90 o
   2  -1  10         29.84         27.06         1.96 o
   3  -1  10         97.16         98.63         3.42 o
   4  -1  10         45.61         37.74         2.03 o
   5  -1  10         27.34         22.43         3.08 o
   6  -1  10          4.25          2.92         2.73 o
  -8   0  10          0.01          1.03         1.57 o
  -7   0  10          2.11          2.70         1.02 o
  -6   0  10          5.13          8.39         1.46 o
  -5   0  10          3.95          2.42         0.91 o
  -4   0  10          0.35          0.52         0.74 o
  -3   0  10        364.61        366.66         4.43 o
  -2   0  10        111.37        117.89         2.46 o
  -1   0  10         37.37         46.35         1.70 o
   0   0  10         19.56         15.78         1.22 o
   1   0  10         75.15         59.84         1.99 o
   2   0  10          0.88         -0.17         1.08 o
   3   0  10         20.33         25.05         1.77 o
   4   0  10          1.60         -0.53         1.64 o
   5   0  10          1.83          0.36         2.04 o
  -8   1  10         14.76         14.78         2.05 o
  -7   1  10         15.65         15.60         1.85 o
  -6   1  10         88.87         99.20         6.07 o
  -5   1  10          0.78         -0.71         0.90 o
  -4   1  10          0.00         -0.84         0.56 o
  -3   1  10          9.28          6.85         0.84 o
  -2   1  10        172.89        182.86         2.98 o
  -1   1  10         10.68         12.32         1.13 o
   0   1  10        167.33        167.01         3.24 o
   1   1  10          0.07         -1.34         0.89 o
   2   1  10        194.66        206.31         4.30 o
   3   1  10         22.22         29.67         2.38 o
   4   1  10          9.24          0.86         1.58 o
   5   1  10         14.64          3.60         2.92 o
  -8   2  10          8.08          6.30         1.14 o
  -7   2  10          2.02          0.42         1.02 o
  -6   2  10         28.37         32.75         1.68 o
  -5   2  10        111.55        119.74         3.20 o
  -4   2  10         12.65         11.63         1.07 o
  -3   2  10         10.78         11.75         0.78 o
  -2   2  10          1.77          2.88         0.85 o
  -1   2  10         25.67         33.28         1.61 o
   0   2  10        119.20        111.23         3.03 o
   1   2  10          2.82          3.35         1.20 o
   2   2  10          0.14         -1.11         1.50 o
   3   2  10          2.13          0.83         1.31 o
   4   2  10          6.22          3.19         1.79 o
   5   2  10          0.36          1.79         2.92 o
  -7   3  10         55.80         53.73         2.16 o
  -6   3  10         19.28         19.78         1.84 o
  -5   3  10         12.19         12.79         1.32 o
  -4   3  10         57.59         65.59         1.56 o
  -3   3  10          8.71          9.78         0.91 o
  -2   3  10         15.10         14.30         1.29 o
  -1   3  10        221.86        207.79         4.18 o
   0   3  10        175.43        156.11         3.72 o
   1   3  10          1.06          1.69         1.23 o
   2   3  10         60.51         63.51         3.32 o
   3   3  10          2.61          6.81         1.56 o
   4   3  10          0.20          1.34         2.63 o
  -7   4  10         34.36         32.65         1.85 o
  -6   4  10          1.86          2.31         1.16 o
  -5   4  10          3.94          1.57         0.86 o
  -4   4  10          0.29          0.31         0.85 o
  -3   4  10          8.91          5.22         0.90 o
  -2   4  10         28.68         33.75         1.73 o
  -1   4  10         30.99         33.00         1.75 o
   0   4  10         51.08         43.53         2.22 o
   1   4  10         60.94         68.70         3.13 o
   2   4  10          0.89          0.04         1.36 o
   3   4  10         17.28         19.70         2.03 o
   4   4  10         10.69          8.01         3.45 o
  -7   5  10         41.51         49.31         2.35 o
  -6   5  10          7.72          2.03         1.66 o
  -5   5  10          4.81          6.48         1.71 o
  -4   5  10          1.35         -0.64         0.95 o
  -3   5  10         12.35         11.37         1.31 o
  -2   5  10         22.87         26.18         1.69 o
  -1   5  10          5.18          8.78         1.37 o
   0   5  10          1.07          1.92         1.30 o
   1   5  10         39.64         34.84         2.28 o
   2   5  10          5.38          4.83         1.62 o
   3   5  10          3.87          6.96         2.59 o
  -6   6  10          0.33         -1.97         1.36 o
  -5   6  10          0.30         -2.11         1.41 o
  -4   6  10          8.71          8.68         1.34 o
  -3   6  10          5.25          1.69         1.16 o
  -2   6  10         76.38         77.52         2.66 o
  -1   6  10         19.47         16.42         1.90 o
   0   6  10          0.01         -0.01         1.33 o
   1   6  10          8.44          7.66         1.78 o
   2   6  10         19.27         19.86         2.41 o
  -5   7  10         19.31         15.91         2.18 o
  -4   7  10          9.11          9.22         1.93 o
  -3   7  10          0.85          0.60         1.32 o
  -2   7  10          0.10         -1.84         1.22 o
  -1   7  10          4.68          5.05         1.70 o
   0   7  10          1.44         -1.74         1.69 o
   1   7  10          3.47          6.56         2.11 o
  -3   8  10         18.25         18.49         3.18 o
  -2   8  10         25.80         20.91         2.63 o
  -2 -11  11         91.91        102.47         8.28 o
  -1 -11  11          3.42          2.48         3.43 o
   0 -11  11         42.49         34.33         5.09 o
   1 -11  11          0.20          3.36         3.32 o
  -3 -10  11         77.86         64.80         6.48 o
  -2 -10  11          7.65          9.00         2.34 o
  -1 -10  11          4.70          2.12         2.75 o
   0 -10  11          0.99          4.08         3.07 o
   1 -10  11        104.72        104.34         7.30 o
   2 -10  11         22.21         28.97         4.46 o
   3 -10  11          0.18         10.22         2.82 o
  -4  -9  11          0.21          2.29         3.11 o
  -3  -9  11          0.26          2.20         1.76 o
  -2  -9  11          2.49          2.40         2.38 o
  -1  -9  11         29.46         26.48         2.71 o
   0  -9  11         22.80         25.93         2.17 o
   1  -9  11         18.77         20.29         2.07 o
   2  -9  11          0.86          1.70         2.56 o
   3  -9  11         32.71         39.06         3.99 o
  -5  -8  11         26.47         35.99         5.05 o
  -4  -8  11         48.66         50.55         3.48 o
  -3  -8  11          0.00         -0.69         1.49 o
  -2  -8  11          3.38          3.16         1.68 o
  -1  -8  11        258.32        269.07         7.09 o
   0  -8  11        227.63        222.04         5.11 o
   1  -8  11         70.66         64.22         4.50 o
   2  -8  11        235.26        221.74         6.55 o
   3  -8  11         26.25         21.87         2.62 o
   4  -8  11          8.10          2.65         2.65 o
  -6  -7  11          0.17          1.49         3.11 o
  -5  -7  11          1.63          4.29         2.90 o
  -4  -7  11          5.04          7.15         1.74 o
  -3  -7  11         24.52         19.63         1.35 o
  -2  -7  11         17.84         15.08         1.46 o
  -1  -7  11        149.74        151.05         3.91 o
   0  -7  11          1.38          0.29         1.43 o
   1  -7  11          7.71          7.46         1.82 o
   2  -7  11        165.99        155.64         4.42 o
   3  -7  11        264.43        263.74         5.78 o
   4  -7  11         25.39         47.28         4.18 o
  -6  -6  11         14.31         18.90         3.72 o
  -5  -6  11         13.04         13.50         3.32 o
  -4  -6  11         16.58         20.30         1.95 o
  -3  -6  11          0.92          0.52         0.86 o
  -2  -6  11        647.48        641.17        14.74 o
  -1  -6  11        534.40        489.61         9.65 o
   0  -6  11         27.03         28.83         2.31 o
   1  -6  11         35.99         37.09         2.16 o
   2  -6  11         19.66         22.61         2.58 o
   3  -6  11         23.45         22.00         1.98 o
   4  -6  11          4.11          1.68         2.69 o
  -7  -5  11          6.86          6.05         3.07 o
  -6  -5  11          7.67          9.08         3.05 o
  -5  -5  11          0.47          1.85         2.33 o
  -4  -5  11         47.73         44.48         1.96 o
  -3  -5  11        159.00        152.88         3.37 o
  -2  -5  11         51.29         54.48         2.84 o
  -1  -5  11          0.00          1.44         1.12 o
   0  -5  11         14.36         15.18         1.78 o
   1  -5  11         47.68         52.77         3.28 o
   2  -5  11        101.46         91.43         3.18 o
   3  -5  11          2.54          0.58         1.25 o
   4  -5  11         54.58         48.52         3.28 o
   5  -5  11         33.35         27.44         3.85 o
  -7  -4  11          5.57          7.57         2.94 o
  -6  -4  11          0.97          0.48         2.35 o
  -5  -4  11          1.50          1.81         2.23 o
  -4  -4  11         14.01         15.04         1.72 o
  -3  -4  11         22.73         21.41         1.92 o
  -2  -4  11         66.58         72.56         2.28 o
  -1  -4  11         11.03         10.96         1.21 o
   0  -4  11          8.23          7.26         1.59 o
   1  -4  11          4.28          6.53         1.46 o
   2  -4  11         95.60         99.52         3.30 o
   3  -4  11         42.53         50.24         3.56 o
   4  -4  11         29.92         34.14         3.22 o
   5  -4  11          0.15          9.25         3.41 o
  -7  -3  11          0.93         -1.87         2.00 o
  -6  -3  11        122.55        126.73         6.33 o
  -5  -3  11        198.00        189.49         7.67 o
  -4  -3  11         13.83         11.25         1.31 o
  -3  -3  11         27.81         28.68         1.97 o
  -2  -3  11        260.22        253.23         3.95 o
  -1  -3  11         26.68         27.28         1.28 o
   0  -3  11          1.01          0.49         0.82 o
   1  -3  11        107.08        103.60         2.72 o
   2  -3  11        213.45        226.72         5.01 o
   3  -3  11         20.56         17.45         4.04 o
   4  -3  11          5.09         10.92         2.36 o
   5  -3  11         69.68         82.92         6.50 o
  -7  -2  11          2.03         -0.55         2.04 o
  -6  -2  11         47.20         46.73         2.17 o
  -5  -2  11          2.00          2.31         1.20 o
  -4  -2  11         65.86         60.74         2.39 o
  -3  -2  11          7.30          7.39         1.31 o
  -2  -2  11         47.52         49.88         1.49 o
  -1  -2  11        174.68        163.46         2.90 o
   0  -2  11        104.46        104.51         2.84 o
   1  -2  11         34.04         34.31         2.10 o
   2  -2  11         15.82         21.20         1.95 o
   3  -2  11        456.67        446.89         7.88 o
   4  -2  11         30.62         27.69         3.62 o
   5  -2  11         53.74         51.93         5.42 o
  -7  -1  11         40.78         54.09         2.41 o
  -6  -1  11         23.33         19.06         1.60 o
  -5  -1  11         52.49         61.14         2.28 o
  -4  -1  11        215.25        216.42         3.19 o
  -3  -1  11          2.08          3.05         1.02 o
  -2  -1  11         36.78         30.77         1.25 o
  -1  -1  11        140.80        134.49         3.18 o
   0  -1  11          5.74          7.96         1.21 o
   1  -1  11         40.62         42.33         4.69 o
   2  -1  11          0.00         -0.21         1.42 o
   3  -1  11         20.89         21.21         2.09 o
   4  -1  11         40.47         44.56         5.66 o
   5  -1  11          0.39          6.45         2.26 o
  -7   0  11          0.28         -1.41         1.16 o
  -6   0  11          7.69          8.47         1.24 o
  -5   0  11          9.82          7.97         1.09 o
  -4   0  11         17.17         18.63         1.18 o
  -3   0  11        191.69        196.92         3.11 o
  -2   0  11        392.02        368.81         5.08 o
  -1   0  11        151.14        164.90         3.19 o
   0   0  11        108.18        105.57         2.88 o
   1   0  11          0.05          1.03         1.04 o
   2   0  11        131.19        150.44         3.72 o
   3   0  11        100.32         91.79         4.72 o
   4   0  11          1.73          0.70         1.63 o
   5   0  11         30.49         29.80         3.32 o
  -7   1  11         59.09         72.63         2.49 o
  -6   1  11          0.02          0.21         1.03 o
  -5   1  11          7.38          7.59         1.20 o
  -4   1  11         20.04         19.55         1.26 o
  -3   1  11         58.58         62.82         1.83 o
  -2   1  11         29.37         24.83         1.45 o
  -1   1  11         30.51         32.39         1.76 o
   0   1  11          3.07          0.29         1.06 o
   1   1  11          5.48          2.05         1.17 o
   2   1  11          5.68          6.40         1.42 o
   3   1  11         12.04          6.66         1.53 o
   4   1  11         12.30         18.17         3.37 o
   5   1  11          0.02         -1.70         2.61 o
  -7   2  11          0.39          0.38         1.11 o
  -6   2  11          6.04          6.40         1.25 o
  -5   2  11         10.98         11.61         1.36 o
  -4   2  11          1.01         -0.24         0.76 o
  -3   2  11          4.39          5.68         0.78 o
  -2   2  11        313.04        307.42         4.73 o
  -1   2  11         21.49         21.68         1.71 o
   0   2  11         12.20         11.00         1.48 o
   1   2  11         27.76         23.90         1.98 o
   2   2  11         50.04         60.23         2.65 o
   3   2  11          2.40          0.10         1.37 o
   4   2  11          0.36          0.52         2.18 o
  -7   3  11          2.11          2.08         1.24 o
  -6   3  11         11.89         11.79         1.45 o
  -5   3  11         11.39         12.22         2.50 o
  -4   3  11          6.78          7.42         1.37 o
  -3   3  11          0.66          1.25         0.86 o
  -2   3  11         70.63         76.45         2.41 o
  -1   3  11         40.31         46.08         2.15 o
   0   3  11          0.09          0.71         1.24 o
   1   3  11         13.07         12.59         1.62 o
   2   3  11         16.33         22.07         1.97 o
   3   3  11         11.28          5.49         2.04 o
   4   3  11          0.75          1.90         2.44 o
  -7   4  11         34.74         30.24         1.96 o
  -6   4  11         21.37         19.25         1.71 o
  -5   4  11         17.54         23.88         1.83 o
  -4   4  11          3.41          4.55         1.01 o
  -3   4  11         73.29         74.42         2.30 o
  -2   4  11         94.68         80.42         3.30 o
  -1   4  11          0.34         -0.08         1.31 o
   0   4  11          2.97          0.09         1.22 o
   1   4  11         23.73         19.20         1.92 o
   2   4  11         18.69         18.81         2.01 o
   3   4  11          0.37         -1.12         1.92 o
  -6   5  11         11.03          7.48         1.58 o
  -5   5  11          1.15         -0.58         1.30 o
  -4   5  11         23.47         21.37         1.92 o
  -3   5  11          3.35          5.25         1.21 o
  -2   5  11          1.01          0.45         1.36 o
  -1   5  11         28.15         41.07         2.28 o
   0   5  11          0.01          0.58         1.30 o
   1   5  11         88.46         97.68         3.59 o
   2   5  11          4.68          5.87         1.78 o
  -5   6  11          0.22         -2.47         1.64 o
  -4   6  11         16.41         16.67         1.93 o
  -3   6  11         45.95         40.41         2.80 o
  -2   6  11         32.34         20.89         2.14 o
  -1   6  11          2.16         -1.25         1.66 o
   0   6  11          0.22          2.62         2.39 o
   1   6  11          2.21          4.05         1.76 o
  -4   7  11          0.42         -0.46         1.73 o
  -3   7  11         12.21         13.45         2.29 o
  -2   7  11          0.10         -1.14         1.34 o
  -1   7  11          1.64          1.08         2.00 o
  -1 -11  12         24.77         36.90         5.47 o
   0 -11  12         38.53         49.03         5.84 o
   1 -11  12          4.72          4.14         3.45 o
  -3 -10  12         48.42         59.25         6.45 o
  -2 -10  12          4.70          3.32         2.12 o
  -1 -10  12         18.12         15.31         4.06 o
   0 -10  12         39.87         39.63         5.28 o
   1 -10  12          0.11          0.23         2.96 o
   3 -10  12          0.06          3.91         2.80 o
  -4  -9  12          5.78         -1.18         3.01 o
  -3  -9  12         29.98         28.68         5.21 o
  -2  -9  12         47.26         56.77         6.72 o
  -1  -9  12          3.39          4.56         1.85 o
   0  -9  12         22.58         18.56         1.99 o
   1  -9  12          6.41          4.18         1.93 o
   2  -9  12          9.14          6.01         3.30 o
   3  -9  12         12.62         12.72         3.41 o
  -5  -8  12          3.40          1.72         3.22 o
  -4  -8  12          0.12         -2.27         2.73 o
  -3  -8  12         14.22         11.75         2.07 o
  -2  -8  12         38.13         37.10         4.29 o
  -1  -8  12          9.66         13.62         2.10 o
   0  -8  12          1.88          3.44         4.22 o
   1  -8  12         83.41         84.15         4.11 o
   2  -8  12         53.01         61.32         3.03 o
   3  -8  12          4.93         11.25         3.07 o
  -5  -7  12         38.60         41.08         5.02 o
  -4  -7  12         56.35         59.12         5.47 o
  -3  -7  12          0.36         -1.91         1.28 o
  -2  -7  12        173.96        172.04         4.10 o
  -1  -7  12        421.50        407.21        12.71 o
   0  -7  12        137.25        144.05         4.95 o
   1  -7  12        244.56        222.63         8.91 o
   2  -7  12         10.17         12.25         1.83 o
   3  -7  12        100.47        102.22         4.73 o
   4  -7  12          0.20          0.04         2.82 o
  -6  -6  12          0.00          0.13         2.65 o
  -5  -6  12         91.60         86.09         6.33 o
  -4  -6  12          0.07         -0.53         1.80 o
  -3  -6  12         27.08         25.69         2.34 o
  -2  -6  12         31.85         35.38         2.71 o
  -1  -6  12        449.88        437.52         9.06 o
   0  -6  12         27.48         27.59         2.41 o
   1  -6  12        166.69        168.68         4.42 o
   2  -6  12        119.36        122.19         3.88 o
   3  -6  12         36.16         39.17         2.52 o
   4  -6  12          0.01         -3.78         2.73 o
  -6  -5  12          6.08          3.97         2.84 o
  -5  -5  12          0.50         -1.18         2.25 o
  -4  -5  12         56.24         47.22         2.68 o
  -3  -5  12         48.12         43.76         2.75 o
  -2  -5  12        166.19        167.89         3.85 o
  -1  -5  12         16.24         14.03         1.50 o
   0  -5  12         15.93         13.87         1.59 o
   1  -5  12         12.66         12.55         1.63 o
   2  -5  12         38.04         39.40         2.38 o
   3  -5  12         16.80         19.65         2.02 o
   4  -5  12         95.08        109.87         6.94 o
  -7  -4  12         12.77         11.98         3.20 o
  -6  -4  12        113.67        114.45         6.52 o
  -5  -4  12          0.57          0.13         2.27 o
  -4  -4  12         42.26         36.53         4.48 o
  -3  -4  12          0.06         -0.59         1.25 o
  -2  -4  12        297.65        280.89         5.11 o
  -1  -4  12         23.40         22.72         1.50 o
   0  -4  12          1.03          2.02         1.08 o
   1  -4  12        112.94        115.41         3.56 o
   2  -4  12         39.19         37.17         2.33 o
   3  -4  12         47.62         50.60         2.76 o
   4  -4  12          6.45         10.39         3.51 o
   5  -4  12          0.24         -1.58         3.26 o
  -7  -3  12          5.57          9.71         2.82 o
  -6  -3  12         55.35         57.14         4.75 o
  -5  -3  12          4.69          5.33         1.30 o
  -4  -3  12         32.45         29.03         1.85 o
  -3  -3  12          5.28          3.90         1.24 o
  -2  -3  12        223.39        225.35         3.54 o
  -1  -3  12          5.81          6.74         0.96 o
   0  -3  12         12.45         10.19         1.07 o
   1  -3  12         46.90         50.88         2.10 o
   2  -3  12         34.35         31.90         2.59 o
   3  -3  12         21.32         17.22         2.70 o
   4  -3  12          1.99          2.75         3.43 o
   5  -3  12         28.51         34.29         4.84 o
  -7  -2  12          0.66          0.97         2.21 o
  -6  -2  12         13.99         14.41         1.64 o
  -5  -2  12         25.68         23.03         1.81 o
  -4  -2  12          2.28          1.46         1.14 o
  -3  -2  12          5.72          4.26         1.18 o
  -2  -2  12          1.14          0.67         0.73 o
  -1  -2  12          3.94          2.53         0.84 o
   0  -2  12          2.62          1.46         1.27 o
   1  -2  12        112.41        117.67         3.72 o
   2  -2  12        209.42        222.08         5.25 o
   3  -2  12         97.07        115.89         4.08 o
   4  -2  12         63.06         41.50         5.02 o
   5  -2  12          1.40          3.01         2.20 o
  -7  -1  12         21.65         24.19         1.75 o
  -6  -1  12         39.19         38.94         1.94 o
  -5  -1  12        241.89        247.83         4.66 o
  -4  -1  12         37.12         39.63         1.59 o
  -3  -1  12         62.93         58.24         2.34 o
  -2  -1  12         15.96         11.85         1.34 o
  -1  -1  12        201.85        200.06         4.12 o
   0  -1  12          6.43          5.76         1.76 o
   1  -1  12         31.51         37.50         2.37 o
   2  -1  12        130.17        117.84         3.94 o
   3  -1  12          8.64         10.34         1.65 o
   4  -1  12          0.07         -0.03         1.96 o
   5  -1  12         18.52         16.17         4.70 o
  -7   0  12          0.17         -2.05         1.74 o
  -6   0  12         36.55         38.94         2.00 o
  -5   0  12         18.78         19.36         1.57 o
  -4   0  12         77.85         75.43         2.14 o
  -3   0  12        255.39        253.07         5.36 o
  -2   0  12         31.86         28.48         1.69 o
  -1   0  12         44.49         32.45         1.83 o
   0   0  12          8.06          6.06         1.23 o
   1   0  12        115.07        105.25         3.17 o
   2   0  12          3.54          2.29         1.32 o
   3   0  12         98.40        112.52         3.53 o
   4   0  12          0.28          0.04         1.98 o
  -7   1  12        122.25        140.33         3.90 o
  -6   1  12         13.98         20.84         1.64 o
  -5   1  12         10.85         11.46         1.38 o
  -4   1  12          2.25          2.88         1.18 o
  -3   1  12          2.12          2.80         0.92 o
  -2   1  12         96.35         79.06         2.68 o
  -1   1  12        312.20        300.27         6.25 o
   0   1  12         43.45         46.90         2.22 o
   1   1  12         10.28          7.63         1.47 o
   2   1  12          0.58         -1.11         1.24 o
   3   1  12          2.25          4.07         1.56 o
   4   1  12          0.01         -1.52         2.18 o
  -7   2  12          0.01         -1.02         1.25 o
  -6   2  12          5.27          4.89         1.27 o
  -5   2  12         12.89         12.15         1.49 o
  -4   2  12         16.01         17.17         1.61 o
  -3   2  12         59.60         62.13         1.74 o
  -2   2  12         46.89         50.15         2.39 o
  -1   2  12          2.32          4.55         1.31 o
   0   2  12          7.71          5.58         1.38 o
   1   2  12         26.08         24.77         2.32 o
   2   2  12         39.56         36.44         3.25 o
   3   2  12          6.42          6.76         2.07 o
  -7   3  12         12.62         13.54         1.72 o
  -6   3  12          1.51         -1.00         1.24 o
  -5   3  12          0.77          0.14         1.22 o
  -4   3  12          0.97          0.71         1.25 o
  -3   3  12          1.08          1.91         0.99 o
  -2   3  12          0.54         -1.10         1.02 o
  -1   3  12          4.66          1.69         1.27 o
   0   3  12         21.94         17.06         1.76 o
   1   3  12         14.89         14.07         1.91 o
   2   3  12          1.42          2.55         1.54 o
   3   3  12          4.01         13.73         3.34 o
  -6   4  12         18.21         17.63         1.85 o
  -5   4  12          2.79          0.15         1.29 o
  -4   4  12         61.72         65.45         2.76 o
  -3   4  12         20.17         28.47         1.70 o
  -2   4  12          1.32          1.63         1.45 o
  -1   4  12          2.75          0.53         1.30 o
   0   4  12          0.56          0.18         1.30 o
   1   4  12         26.06         27.18         2.29 o
   2   4  12         30.18         38.47         2.70 o
  -5   5  12          3.16          2.08         1.46 o
  -4   5  12          0.25         -1.33         1.42 o
  -3   5  12         47.23         42.40         2.53 o
  -2   5  12         71.13         59.64         3.36 o
  -1   5  12          1.53          0.73         1.76 o
   0   5  12          5.03          4.97         2.11 o
   1   5  12         10.01         13.95         2.01 o
  -4   6  12          0.53         -2.91         1.94 o
  -3   6  12         41.23         40.94         2.62 o
  -2   6  12         24.55         24.80         2.34 o
  -1   6  12          1.18          2.06         1.91 o
   0   6  12          2.03         -0.89         2.75 o
  -2 -10  13         16.82         22.66         4.28 o
  -1 -10  13          6.61          2.19         3.30 o
   0 -10  13          7.51          6.77         3.66 o
   1 -10  13         13.14         12.95         4.02 o
  -4  -9  13          0.04          0.67         3.24 o
  -3  -9  13         69.96         77.37         6.77 o
  -2  -9  13         12.36         18.75         3.30 o
  -1  -9  13          2.11          5.95         4.39 o
   0  -9  13         42.78         41.69         3.36 o
   1  -9  13          0.21         -0.34         2.88 o
   2  -9  13         22.27         26.18         2.99 o
   3  -9  13          8.02          5.32         3.22 o
  -4  -8  13         28.19         29.58         4.73 o
  -3  -8  13          0.71          0.84         2.90 o
  -2  -8  13         17.90         19.73         5.55 o
  -1  -8  13         92.60         90.61         4.26 o
   0  -8  13         44.87         50.27         5.50 o
   1  -8  13          8.98          8.43         2.13 o
   2  -8  13         13.80         15.98         3.42 o
   3  -8  13         18.93         20.46         3.83 o
  -5  -7  13         30.17         32.80         4.79 o
  -4  -7  13         19.84         17.98         3.91 o
  -3  -7  13        149.13        145.21         4.78 o
  -2  -7  13          0.04         -0.81         1.40 o
  -1  -7  13         16.57         15.75         2.18 o
   0  -7  13         41.08         33.98         2.84 o
   1  -7  13         16.06         17.24         1.95 o
   2  -7  13          0.45         -1.71         1.43 o
   3  -7  13          3.27         -3.56         2.38 o
   4  -7  13         10.25         12.05         3.57 o
  -6  -6  13          0.00         -2.12         2.71 o
  -5  -6  13         31.22         28.66         4.33 o
  -4  -6  13          3.80          5.17         2.88 o
  -3  -6  13         54.01         51.80         3.13 o
  -2  -6  13         63.65         55.05         3.24 o
  -1  -6  13        132.59        135.35         5.99 o
   0  -6  13         30.05         31.55         2.50 o
   1  -6  13         17.90         17.58         1.95 o
   2  -6  13         91.68         90.68         4.39 o
   3  -6  13          1.15          0.00         2.06 o
   4  -6  13          7.59          6.66         3.38 o
  -6  -5  13         19.66         26.66         4.10 o
  -5  -5  13          8.96         13.67         3.26 o
  -4  -5  13         83.76         85.17         5.97 o
  -3  -5  13          0.40         -0.57         1.44 o
  -2  -5  13        101.50         99.08         3.03 o
  -1  -5  13         74.72         75.78         2.56 o
   0  -5  13          4.24          4.31         1.46 o
   1  -5  13         14.24         14.23         1.77 o
   2  -5  13         32.28         32.44         2.37 o
   3  -5  13          8.66         12.57         1.93 o
   4  -5  13         36.74         43.92         5.07 o
  -6  -4  13         86.76         82.69         5.89 o
  -5  -4  13         78.60         86.70         5.84 o
  -4  -4  13          4.28          7.36         1.73 o
  -3  -4  13          3.09          4.56         1.66 o
  -2  -4  13        116.75        129.35         2.77 o
  -1  -4  13         51.52         46.15         2.25 o
   0  -4  13        165.79        177.83         4.45 o
   1  -4  13         21.39         22.52         1.98 o
   2  -4  13          0.56         -1.29         1.25 o
   3  -4  13         14.67         15.60         2.08 o
   4  -4  13         14.44         15.35         4.16 o
   5  -4  13          2.60          4.75         3.89 o
  -7  -3  13          0.61          1.83         2.46 o
  -6  -3  13         21.09         17.81         3.45 o
  -5  -3  13          0.01         -1.30         1.18 o
  -4  -3  13          4.05          3.72         1.32 o
  -3  -3  13         11.79         12.11         2.20 o
  -2  -3  13        189.45        186.54         3.29 o
  -1  -3  13          1.39          2.56         0.90 o
   0  -3  13          7.54          7.46         1.26 o
   1  -3  13         24.27         28.37         1.80 o
   2  -3  13          5.91          6.13         2.01 o
   3  -3  13          8.58         14.19         2.84 o
   4  -3  13         37.98         37.57         5.19 o
  -7  -2  13          0.21          1.77         2.46 o
  -6  -2  13         17.52         28.85         7.17 o
  -5  -2  13          0.16         -0.39         1.20 o
  -4  -2  13          0.04         -1.35         1.05 o
  -3  -2  13         10.87          9.36         1.45 o
  -2  -2  13        226.77        227.96         3.70 o
  -1  -2  13          1.88          2.05         1.01 o
   0  -2  13          0.70          2.33         1.40 o
   1  -2  13          1.42          0.85         1.52 o
   2  -2  13          0.12         -0.95         1.83 o
   3  -2  13         11.27          9.00         2.06 o
   4  -2  13          2.10         -3.53         3.74 o
  -7  -1  13         14.87         15.94         1.96 o
  -6  -1  13          1.36          1.84         1.29 o
  -5  -1  13         53.65         55.79         2.40 o
  -4  -1  13          1.94          0.30         1.35 o
  -3  -1  13         28.44         24.65         1.65 o
  -2  -1  13          0.09         -0.44         0.86 o
  -1  -1  13         55.64         58.65         2.87 o
   0  -1  13         18.36         18.95         2.01 o
   1  -1  13         93.48         98.09         3.73 o
   2  -1  13         29.21         31.69         2.09 o
   3  -1  13          3.34          0.49         1.44 o
   4  -1  13          0.84         -1.87         1.98 o
  -7   0  13         46.89         41.47         2.27 o
  -6   0  13         26.44         27.01         1.91 o
  -5   0  13         15.94         19.33         1.72 o
  -4   0  13          0.05          0.39         1.13 o
  -3   0  13         50.86         53.27         2.72 o
  -2   0  13        211.48        207.42         6.48 o
  -1   0  13         15.91          8.85         1.42 o
   0   0  13          0.31          1.28         1.19 o
   1   0  13         58.18         64.63         4.16 o
   2   0  13          0.29          2.54         1.40 o
   3   0  13         81.43         69.17         3.63 o
   4   0  13          4.06          6.13         2.55 o
  -7   1  13         68.97         71.36         2.84 o
  -6   1  13          7.92         11.34         1.74 o
  -5   1  13         19.84         23.14         1.79 o
  -4   1  13         70.36         75.37         3.04 o
  -3   1  13          1.04          2.13         1.44 o
  -2   1  13          2.51          5.83         1.33 o
  -1   1  13         47.29         43.57         2.19 o
   0   1  13         16.89         17.34         1.74 o
   1   1  13          1.28          1.49         1.35 o
   2   1  13          4.30          1.80         1.49 o
   3   1  13          0.00         -1.04         1.77 o
  -6   2  13          3.11          2.58         1.40 o
  -5   2  13          1.72          0.77         1.27 o
  -4   2  13          8.79          7.42         1.47 o
  -3   2  13         44.52         43.05         1.75 o
  -2   2  13          5.81          3.86         1.34 o
  -1   2  13          4.23          8.84         1.51 o
   0   2  13          0.15          1.27         1.30 o
   1   2  13         38.13         40.86         2.43 o
   2   2  13         12.70         19.27         2.05 o
   3   2  13         17.19         12.48         2.49 o
  -6   3  13          6.24          4.77         1.55 o
  -5   3  13          0.65          0.29         1.35 o
  -4   3  13          2.29          2.09         1.77 o
  -3   3  13          8.55          5.49         1.60 o
  -2   3  13         59.51         54.25         2.99 o
  -1   3  13          6.50          9.00         1.59 o
   0   3  13          2.93          2.23         1.44 o
   1   3  13          9.08          5.96         1.73 o
   2   3  13          0.38          0.48         1.87 o
  -5   4  13          2.94          2.16         1.51 o
  -4   4  13          8.58          6.52         1.67 o
  -3   4  13         27.21         21.90         2.23 o
  -2   4  13          3.73          4.75         1.93 o
  -1   4  13         41.92         57.00         4.64 o
   0   4  13          9.04          7.76         2.14 o
   1   4  13          2.72          2.37         1.63 o
  -4   5  13          2.39          4.62         1.70 o
  -3   5  13          1.61         -0.30         1.59 o
  -2   5  13         57.56         57.82         4.24 o
  -1   5  13         26.15         19.22         3.04 o
   0   5  13          4.81          2.60         2.08 o
  -1 -10  14          2.01          1.66         3.45 o
   0 -10  14          8.79         13.16         4.23 o
   1 -10  14          3.23         -1.70         3.22 o
  -3  -9  14          4.93          5.74         3.53 o
  -2  -9  14          0.14         -4.16         2.78 o
  -1  -9  14          0.84          0.93         3.13 o
   0  -9  14        139.82        141.67         9.21 o
   1  -9  14          5.62         11.63         3.81 o
   2  -9  14          0.01         -2.44         3.01 o
  -4  -8  14          0.88          2.02         3.26 o
  -3  -8  14          3.98         10.34         3.62 o
  -2  -8  14         17.94         12.53         3.74 o
  -1  -8  14         26.38         25.12         2.79 o
   0  -8  14          0.64          2.50         1.83 o
   1  -8  14         22.85         21.12         2.25 o
   2  -8  14         37.34         33.90         3.46 o
   3  -8  14          1.02         -4.42         2.94 o
  -5  -7  14          7.11         13.33         3.93 o
  -4  -7  14         15.50         18.08         3.99 o
  -3  -7  14         13.09         11.08         3.53 o
  -2  -7  14         52.32         64.29         5.72 o
  -1  -7  14         45.77         49.44         2.59 o
   0  -7  14         41.85         43.91         2.67 o
   1  -7  14          2.00          3.63         1.58 o
   2  -7  14          0.19          1.05         4.32 o
   3  -7  14          6.07          6.85         3.68 o
  -5  -6  14          3.71          2.65         3.15 o
  -4  -6  14         11.00          5.53         3.11 o
  -3  -6  14         21.73         24.51         4.08 o
  -2  -6  14         15.98         11.91         2.17 o
  -1  -6  14          2.36          2.17         1.36 o
   0  -6  14          1.09          0.51         1.35 o
   1  -6  14         10.87          9.16         1.78 o
   2  -6  14         87.15         86.14         4.24 o
   3  -6  14         10.21          9.80         3.76 o
   4  -6  14         10.58          8.35         3.70 o
  -6  -5  14         40.08         41.84         4.84 o
  -5  -5  14         67.28         73.84         5.95 o
  -4  -5  14         57.78         75.43         5.89 o
  -3  -5  14          0.71         -0.20         1.67 o
  -2  -5  14        200.77        207.76         6.30 o
  -1  -5  14         34.02         26.15         2.07 o
   0  -5  14         22.02         21.00         2.02 o
   1  -5  14          2.62          2.98         1.45 o
   2  -5  14          6.33          5.16         1.68 o
   3  -5  14          1.24         -1.90         3.36 o
   4  -5  14          3.91          7.15         3.93 o
  -6  -4  14          4.11          2.84         2.84 o
  -5  -4  14         16.57         16.10         3.45 o
  -4  -4  14         13.54         13.56         2.16 o
  -3  -4  14         24.17         24.96         1.86 o
  -2  -4  14         12.10         12.66         1.27 o
  -1  -4  14         16.89         19.70         1.60 o
   0  -4  14        201.44        216.72         5.40 o
   1  -4  14          0.02          0.59         1.38 o
   2  -4  14         15.20         14.17         2.19 o
   3  -4  14         12.14          8.02         2.78 o
   4  -4  14         31.75         39.21         5.55 o
  -6  -3  14          8.32          7.30         3.01 o
  -5  -3  14          1.08          5.79         1.85 o
  -4  -3  14         33.44         34.66         2.06 o
  -3  -3  14          0.38          2.55         1.31 o
  -2  -3  14         51.29         54.37         2.10 o
  -1  -3  14          0.79          1.74         1.02 o
   0  -3  14         14.50         10.27         1.42 o
   1  -3  14          0.16         -2.24         1.50 o
   2  -3  14         38.65         34.08         2.12 o
   3  -3  14          2.58          1.39         2.55 o
   4  -3  14          0.70          8.77         4.39 o
  -6  -2  14        103.62        113.43         3.95 o
  -5  -2  14          5.83          6.19         1.68 o
  -4  -2  14          9.12         10.38         2.31 o
  -3  -2  14        123.69        115.27         3.89 o
  -2  -2  14         24.94         27.91         1.61 o
  -1  -2  14          2.01          1.95         1.07 o
   0  -2  14         26.73         24.49         2.09 o
   1  -2  14          2.01          2.95         1.87 o
   2  -2  14          6.33          5.54         1.86 o
   3  -2  14          0.76         -0.01         2.68 o
   4  -2  14          9.18         10.32         2.74 o
  -6  -1  14         26.91         36.01         2.50 o
  -5  -1  14          5.09          6.88         1.70 o
  -4  -1  14         24.28         20.14         2.05 o
  -3  -1  14         46.80         41.82         3.09 o
  -2  -1  14         59.85         68.72         2.27 o
  -1  -1  14         71.48         77.06         2.96 o
   0  -1  14         40.43         37.53         2.16 o
   1  -1  14          0.48         -0.62         1.25 o
   2  -1  14         48.92         48.71         2.57 o
   3  -1  14          7.65          3.31         2.11 o
  -6   0  14         18.69         22.08         1.92 o
  -5   0  14         33.31         36.44         2.17 o
  -4   0  14          3.85          5.13         1.61 o
  -3   0  14          0.33         -0.60         1.47 o
  -2   0  14          0.22          0.75         1.27 o
  -1   0  14         58.08         67.10         2.75 o
   0   0  14         11.67          7.52         1.54 o
   1   0  14          0.01          1.62         1.41 o
   2   0  14          1.54          1.55         1.54 o
   3   0  14         38.06         51.49         4.79 o
  -6   1  14         19.97         20.60         1.93 o
  -5   1  14          1.36          1.74         1.39 o
  -4   1  14         32.07         32.20         2.14 o
  -3   1  14          0.00         -0.06         1.65 o
  -2   1  14         12.21         14.91         2.14 o
  -1   1  14         10.71         10.82         1.62 o
   0   1  14          0.06         -0.10         1.31 o
   1   1  14          4.36          1.33         1.47 o
   2   1  14         26.21         24.95         2.26 o
  -6   2  14          0.14         -0.92         1.40 o
  -5   2  14          0.16          0.05         1.35 o
  -4   2  14          4.35          0.64         1.42 o
  -3   2  14         20.88         21.49         2.28 o
  -2   2  14          8.86          4.21         1.81 o
  -1   2  14          3.29          0.83         1.74 o
   0   2  14          0.37         -0.86         1.33 o
   1   2  14         31.05         33.83         2.60 o
   2   2  14          0.21         -0.31         1.58 o
  -5   3  14          0.74          1.40         1.52 o
  -4   3  14          2.51          0.40         1.55 o
  -3   3  14         15.96         12.89         2.18 o
  -2   3  14          1.67          3.70         1.96 o
  -1   3  14         29.60         28.22         2.66 o
   0   3  14          3.10          3.36         1.94 o
   1   3  14         17.24         17.11         2.82 o
  -4   4  14         12.86         10.07         1.92 o
  -3   4  14         15.51         14.31         2.15 o
  -2   4  14         32.64         37.92         3.01 o
  -1   4  14          0.40          0.36         1.91 o
   0   4  14          2.99          2.07         2.02 o
  -2  -9  15          1.70          1.14         3.30 o
  -1  -9  15          3.53          3.38         3.68 o
   0  -9  15         25.93         26.76         5.02 o
   1  -9  15          2.81          7.05         4.11 o
  -3  -8  15         13.35         15.14         4.14 o
  -2  -8  15          9.73          7.95         3.74 o
  -1  -8  15          0.05         -0.58         1.78 o
   0  -8  15         33.67         31.62         2.67 o
   1  -8  15          0.18          0.24         2.31 o
   2  -8  15         23.15         16.15         4.39 o
  -4  -7  15          4.43          3.30         3.45 o
  -3  -7  15          0.09          2.54         3.13 o
  -2  -7  15         40.09         43.58         5.26 o
  -1  -7  15         14.81         19.10         2.54 o
   0  -7  15         26.62         26.84         2.44 o
   1  -7  15         51.81         53.44         6.25 o
   2  -7  15          3.48          4.80         2.59 o
   3  -7  15          0.06          0.06         3.55 o
  -5  -6  15          4.19          9.71         3.66 o
  -4  -6  15          5.26          8.20         3.41 o
  -3  -6  15          0.03         -2.67         2.63 o
  -2  -6  15          1.54         -0.26         1.73 o
  -1  -6  15         21.37         22.36         3.51 o
   0  -6  15         17.36         10.84         2.92 o
   1  -6  15         13.46         12.80         2.03 o
   2  -6  15         74.69         77.18         4.74 o
   3  -6  15          0.01         -2.48         3.49 o
  -5  -5  15         23.54         33.03         4.67 o
  -4  -5  15          6.67          7.59         3.17 o
  -3  -5  15         10.43          7.38         3.24 o
  -2  -5  15        217.82        219.23         5.05 o
  -1  -5  15         64.55         65.87         2.97 o
   0  -5  15        106.04        110.61         3.90 o
   1  -5  15         39.49         39.95         2.64 o
   2  -5  15         19.07         22.43         3.33 o
   3  -5  15          0.46         -2.61         3.66 o
  -5  -4  15          1.04          0.55         2.67 o
  -4  -4  15          4.82          9.42         2.42 o
  -3  -4  15          5.45          3.49         1.75 o
  -2  -4  15          1.83         -0.81         2.24 o
  -1  -4  15         61.17         62.05         2.50 o
   0  -4  15         10.65          9.46         1.50 o
   1  -4  15         13.32         12.73         1.95 o
   2  -4  15         10.88          9.98         2.00 o
   3  -4  15         24.61         32.65         5.23 o
  -6  -3  15          0.72          3.00         2.55 o
  -5  -3  15          8.71          9.92         1.84 o
  -4  -3  15          7.27          9.78         1.93 o
  -3  -3  15         29.86         33.61         2.90 o
  -2  -3  15         51.74         52.79         3.89 o
  -1  -3  15          4.56          6.75         1.33 o
   0  -3  15          3.04          1.70         1.25 o
   1  -3  15         39.39         41.88         3.78 o
   2  -3  15          2.67          4.30         1.51 o
   3  -3  15          6.87          4.46         4.06 o
  -6  -2  15         11.11         14.15         2.12 o
  -5  -2  15         10.87         11.54         2.45 o
  -4  -2  15          0.40          1.45         1.60 o
  -3  -2  15         56.67         64.48         3.20 o
  -2  -2  15          0.01         -0.31         1.04 o
  -1  -2  15         22.04         22.38         2.24 o
   0  -2  15          4.55          7.10         1.37 o
   1  -2  15         50.74         52.07         3.13 o
   2  -2  15          3.94          4.07         1.94 o
   3  -2  15         11.25          9.06         2.74 o
  -6  -1  15          0.64          1.52         1.84 o
  -5  -1  15          1.97          1.92         1.68 o
  -4  -1  15          1.96          1.67         1.99 o
  -3  -1  15         29.86         32.03         2.54 o
  -2  -1  15         98.25         95.93         3.88 o
  -1  -1  15          0.13         -0.06         1.32 o
   0  -1  15          0.01         -0.11         1.30 o
   1  -1  15          7.53          9.87         1.75 o
   2  -1  15          6.94         10.81         1.86 o
   3  -1  15         16.08         11.16         2.99 o
  -6   0  15         40.83         46.11         2.57 o
  -5   0  15          0.00         -2.00         1.53 o
  -4   0  15          1.30         -0.60         1.76 o
  -3   0  15          4.15         -0.16         1.54 o
  -2   0  15        182.59        178.20         8.51 o
  -1   0  15         24.67         25.52         2.07 o
   0   0  15          5.35          4.73         1.57 o
   1   0  15          0.60         -2.56         1.71 o
   2   0  15         10.92         14.80         2.19 o
  -5   1  15          9.84         12.77         1.83 o
  -4   1  15          5.08          3.30         1.72 o
  -3   1  15          3.28          4.81         1.85 o
  -2   1  15          6.29          6.56         1.91 o
  -1   1  15          7.21          8.94         2.07 o
   0   1  15          1.07          3.95         1.60 o
   1   1  15          0.31         -1.73         1.51 o
  -5   2  15          7.08          7.29         1.76 o
  -4   2  15          9.90          6.61         1.99 o
  -3   2  15          0.01         -1.33         1.72 o
  -2   2  15          1.06          0.55         1.80 o
  -1   2  15          3.93          5.69         4.08 o
   0   2  15          0.32         -1.78         1.76 o
   1   2  15          7.67          4.32         1.76 o
  -4   3  15         10.64         12.33         2.01 o
  -3   3  15          7.06          8.00         2.18 o
  -2   3  15          5.26          1.02         2.01 o
  -1   3  15          1.76         -1.31         1.86 o
   0   3  15          3.23          3.46         2.12 o
  -2  -8  16          2.31          1.43         3.41 o
  -1  -8  16          3.17          8.94         4.08 o
   0  -8  16          3.09          6.08         1.96 o
   1  -8  16          2.83          2.08         2.71 o
  -3  -7  16          3.99          3.60         3.43 o
  -2  -7  16         29.20         27.90         4.77 o
  -1  -7  16         17.33         14.49         4.54 o
   0  -7  16         51.99         48.24         3.08 o
   1  -7  16          2.45          0.11         2.57 o
   2  -7  16          5.12          3.09         3.87 o
  -4  -6  16          3.39          1.18         3.20 o
  -3  -6  16          2.66         -0.06         2.94 o
  -2  -6  16          0.01          0.80         2.37 o
  -1  -6  16         23.80         22.62         4.23 o
   0  -6  16        149.39        154.43         6.54 o
   1  -6  16          0.73          0.87         1.70 o
   2  -6  16         12.05         14.90         3.14 o
  -4  -5  16          0.00         -1.39         2.86 o
  -3  -5  16          0.01          0.34         2.26 o
  -2  -5  16         67.63         74.26         4.68 o
  -1  -5  16          0.30          1.85         2.44 o
   0  -5  16         22.49         26.81         2.52 o
   1  -5  16         74.06         79.38         3.62 o
   2  -5  16          0.40          0.90         2.71 o
  -5  -4  16          1.63          2.85         5.12 o
  -4  -4  16          0.01          3.24         2.28 o
  -3  -4  16         13.34         15.06         2.31 o
  -2  -4  16         63.14         67.57         3.53 o
  -1  -4  16         33.24         32.31         2.67 o
   0  -4  16          1.87          1.60         1.34 o
   1  -4  16         44.54         49.43         3.06 o
   2  -4  16         21.20         20.97         3.44 o
  -5  -3  16          3.76          6.13         2.13 o
  -4  -3  16          4.34          1.60         1.72 o
  -3  -3  16        103.73        111.02         4.53 o
  -2  -3  16        135.49        145.59         7.92 o
  -1  -3  16          3.90          0.73         1.73 o
   0  -3  16          5.50          7.00         1.52 o
   1  -3  16          1.52          0.67         1.38 o
   2  -3  16          5.79         -0.66         7.45 o
  -5  -2  16          2.93          2.44         1.83 o
  -4  -2  16          8.56          6.19         1.97 o
  -3  -2  16         12.48         13.82         2.15 o
  -2  -2  16         34.27         32.47         3.85 o
  -1  -2  16          0.31          0.00         1.70 o
   0  -2  16          9.67         11.77         1.67 o
   1  -2  16          6.59          8.11         2.14 o
   2  -2  16          0.48          1.12         1.94 o
  -5  -1  16          0.21          0.16         1.70 o
  -4  -1  16          3.35          2.93         1.84 o
  -3  -1  16          5.39          8.14         2.00 o
  -2  -1  16          5.95          8.26         2.04 o
  -1  -1  16          0.17         -0.48         1.72 o
   0  -1  16          7.45          5.36         1.97 o
   1  -1  16          5.67          4.80         1.73 o
  -5   0  16          0.31          0.44         1.74 o
  -4   0  16          4.26          0.86         2.61 o
  -3   0  16          4.21          2.11         1.81 o
  -2   0  16         25.82         27.79         2.70 o
  -1   0  16         13.23         11.31         2.26 o
   0   0  16          0.01         -0.80         2.62 o
   1   0  16         14.09         17.35         2.19 o
  -4   1  16         35.05         33.82         2.83 o
  -3   1  16         12.25         16.18         2.31 o
  -2   1  16          2.33          1.72         1.93 o
  -1   1  16          4.27          0.91         1.97 o
   0   1  16          3.87          0.22         1.93 o
  -3   2  16          3.50         -1.17         2.24 o
  -2   2  16         33.58         36.65         3.04 o
  -1   2  16          4.79          4.14         2.03 o
  -1  -7  17         17.51         20.89         3.52 o
   0  -7  17          1.08          2.60         2.82 o
  -3  -6  17          1.21          5.09         6.02 o
  -2  -6  17          5.97          9.46         3.67 o
  -1  -6  17         74.86         86.02         5.39 o
   0  -6  17          2.34          2.50         2.75 o
  -3  -5  17          5.08          4.47         2.63 o
  -2  -5  17          0.22          2.42         2.72 o
  -1  -5  17         67.61         68.34         8.53 o
   0  -5  17         27.79         26.71         5.81 o
   1  -5  17         56.79         63.66         3.51 o
  -4  -4  17          5.95          2.42         2.60 o
  -3  -4  17          4.14          3.39         1.99 o
  -2  -4  17          5.50          5.46         2.09 o
  -1  -4  17         12.62          7.71         2.18 o
   0  -4  17          7.74          5.08         6.54 o
   1  -4  17         21.37         21.01         4.75 o
  -4  -3  17          1.10          1.55         1.94 o
  -3  -3  17          0.44          1.51         1.87 o
  -2  -3  17         10.60         14.72         2.36 o
  -1  -3  17         13.23         11.80         3.08 o
   0  -3  17          2.69          5.43         2.14 o
   1  -3  17          5.02          5.86         1.72 o
  -4  -2  17          0.03         -0.15         1.79 o
  -3  -2  17         16.99         20.40         2.55 o
  -2  -2  17         16.76         16.88         4.71 o
  -1  -2  17          1.56         -0.18         1.84 o
   0  -2  17          0.14         -0.48         1.86 o
  -4  -1  17          0.26         -0.91         2.48 o
  -3  -1  17         10.19         16.12         2.43 o
  -2  -1  17          0.40         -0.60         1.85 o
  -1  -1  17          0.84         -0.14         1.87 o
   0  -1  17          1.55          1.50         2.05 o
  -3   0  17         16.55         10.80         2.29 o
  -2   0  17          4.06          7.01         2.89 o
  -1   0  17          0.89          6.65         2.39 o
                                                
